# Supplementary material for: Conventional and antibody-enhanced DENV infection of human macrophages induces differential immunotranscriptomic profiles
Source: J Virol. 2025 Feb 4;99(3):e01962-24. doi: 10.1128/jvi.01962-24 (PMC11915858; doi:10.1128/jvi.01962-24)
Supplement: Supplemental tables — Tables S1 to S16. [file jvi.01962-24-s0004.xlsx]

## Sheet: TableList
Supplemental data table list
Table S1	Upregulated DEGs in infected cells compared to uninfected control.
Table S2	Downregulated DEGs in infected cells compared to uninfected control.
Table S3	Upregulated DEGs in bystander cells compared to uninfected control.
Table S4	Downregulated DEGs in bystander cells compared to uninfected control.
Table S5	Common DEGs in comparisons between infected compared to uninfected control, and bystander compared to uninfected control.
Table S6	DEGs unique to the infected vs uninfected control comparison.
Table S7	DEGs unique to the bystander vs uninfected control comparison.
Table S8	IPA analysis of differentially enriched pathways in infected cells compared to uninfected control.
Table S9	IPA analysis of differentially enriched pathways in bystander cells compared to uninfected control.
Table S10	Upregulated DEGs in infected cells in ADE compared to conventional infection conditions.
Table S11	Downregulated DEGs in infected cells in ADE compared to conventional infection conditions.
Table S12	IPA canonical pathways differentially enriched between infected cells in ADE compared to conventional infection conditions.
Table S13	Upregulated DEGs in bystander cells in ADE compared to conventional infection conditions.
Table S14	Downregulated DEGs in bystander cells in ADE compared to conventional infection conditions.
Table S15	IPA canonical pathways differentially enriched between bystander cells in ADE compared to conventional infection conditions.
Table S16	Quality control metrics for scRNAseq data.

## Sheet: TableS1
Table S1	Upregulated DEGs in infected cells compared to uninfected control.
	p_val	avg_log2FC	pct.1	pct.2	p_val_adj
DENV2	0	10.3845	0.985	0.005	0
DENV2neg	0	8.48923	0.97	0.002	0
CCL5	0	6.95967	0.97	0.043	0
CXCL10	0	6.31627	0.936	0.009	0
MT1G	0	5.74999	0.825	0.089	0
CXCL9	0	5.66444	0.862	0.002	0
TNFAIP6	0	5.55208	0.951	0.018	0
IDO1	0	5.17655	0.958	0.001	0
IFIT2	0	5.06811	0.847	0.018	0
RSAD2	0	5.01652	0.78	0.011	0
MT1H	0	4.80768	0.817	0.045	0
OASL	0	4.71384	0.768	0.009	0
IFIT3	0	4.57573	0.911	0.04	0
GBP1	0	4.40777	0.906	0.051	0
WARS	0	4.37522	0.956	0.1	0
SLAMF7	0	4.3371	0.904	0.017	0
GBP5	0	4.0004	0.896	0.01	0
MT1M	0	3.8827	0.681	0.016	0
AC015849.1	0	3.67504	0.56	0.002	0
MT1E	0	3.65674	0.795	0.095	0
CXCL11	0	3.49783	0.753	0.002	0
C15orf48	0	3.3399	0.812	0.076	0
SNX10	0	3.29511	0.899	0.161	0
NCF1	0	3.06561	0.835	0.055	0
IFIT1	0	2.93493	0.615	0.024	0
RANBP3L	0	2.90632	0.425	0	0
IL32	0	2.70991	0.635	0.002	0
ACOD1	0	2.59847	0.662	0	0
IFIH1	0	2.52993	0.775	0.053	0
TNIP3	0	2.5277	0.499	0.003	0
IFI27	0	2.48545	0.486	0.009	0
DNAAF1	0	2.42024	0.521	0.001	0
GBP4	0	2.4026	0.753	0.008	0
NR1H3	0	2.40226	0.83	0.083	0
CLEC4E	0	2.35799	0.753	0.009	0
TNFSF10	0	2.26325	0.588	0.027	0
ADAMDEC1	0	2.24103	0.768	0.055	0
APOBEC3A	0	2.12969	0.444	0.002	0
TRAF1	0	2.10944	0.615	0.028	0
ITGB8	0	2.10382	0.696	0.041	0
CD40	0	2.09222	0.723	0.047	0
AQP9	0	2.07799	0.748	0.037	0
MT2A	0	2.03059	0.76	0.079	0
AC022816.1	0	2.00597	0.627	0.002	0
IDO2	0	2.00395	0.521	0.001	0
CFB	0	1.91943	0.546	0.003	0
APOL3	0	1.89429	0.605	0.03	0
IRF1	0	1.81772	0.731	0.058	0
GBP3	0	1.80176	0.662	0.049	0
AC120193.1	0	1.7724	0.474	0.011	0
HLA-DQA1	0	1.77146	0.548	0.022	0
MIR3945HG	0	1.71838	0.511	0.016	0
CD80	0	1.69603	0.644	0.021	0
AIM2	0	1.59536	0.528	0.002	0
IL7R	0	1.53715	0.469	0.013	0
AC007991.3	0	1.50274	0.489	0.001	0
CD38	0	1.49681	0.538	0.016	0
ISG20	0	1.4498	0.501	0.005	0
UNC5C	0	1.34755	0.395	0.001	0
LAMA3	0	1.30697	0.449	0.003	0
CD274	0	1.20762	0.477	0.002	0
PMAIP1	1.0558e-306	1.73206	0.462	0.012	2.01331e-302
MT1F	2.44813e-305	4.20561	0.8	0.115	4.66834e-301
DDX58	1.52347e-297	2.54547	0.644	0.049	2.9051e-293
HLA-DQA2	5.34066e-295	1.27563	0.444	0.011	1.01841e-290
BCL2A1	6.85439e-270	2.61324	0.81	0.12	1.30706e-265
HERC5	1.86022e-269	2.21803	0.553	0.038	3.54724e-265
UBD	3.33781e-269	1.1647	0.319	0	6.36487e-265
SERPING1	3.27202e-267	0.792999	0.353	0.004	6.23941e-263
ANKRD22	1.13862e-265	1.07557	0.338	0.002	2.17123e-261
RARRES3	1.86057e-263	1.74646	0.617	0.054	3.54792e-259
B4GALT5	3.25781e-261	1.80666	0.793	0.11	6.21232e-257
ARID5B	7.50776e-261	2.03615	0.859	0.141	1.43166e-256
UBE2Z	7.13045e-259	1.99516	0.788	0.118	1.35971e-254
BCL2L14	4.4564e-251	1.1305	0.319	0.002	8.49791e-247
STAT1	1.02875e-250	2.18635	0.79	0.124	1.96173e-246
KYNU	2.80628e-249	2.71677	0.978	0.34	5.3513e-245
GBP2	6.33694e-248	2.23873	0.788	0.135	1.20839e-243
SOD2	9.11829e-245	2.999	0.946	0.309	1.73877e-240
PSTPIP2	9.17971e-245	1.7173	0.741	0.099	1.75048e-240
TAP1	1.30554e-241	1.08575	0.516	0.035	2.48953e-237
GRB10	1.77284e-238	1.58285	0.447	0.023	3.38063e-234
OPTN	6.59977e-237	0.914905	0.422	0.018	1.25851e-232
DDX60	2.33025e-233	1.62976	0.556	0.047	4.44355e-229
OAS1	5.67907e-230	1.58036	0.612	0.064	1.08294e-225
MT1X	1.30123e-223	4.16576	0.817	0.203	2.48131e-219
TMEM140	2.78921e-223	0.994824	0.405	0.019	5.31875e-219
SERPINA1	1.08474e-222	2.0666	0.657	0.089	2.06849e-218
MT1A	1.39554e-219	1.25662	0.269	0.001	2.66116e-215
BAALC	2.70232e-219	0.949406	0.277	0.002	5.15305e-215
CCRL2	5.89704e-219	1.36222	0.553	0.052	1.12451e-214
PELI1	1.31687e-218	2.53381	0.756	0.141	2.51114e-214
NBN	1.75236e-218	1.65957	0.721	0.112	3.34158e-214
LINC02015	1.21033e-217	0.953776	0.264	0.001	2.30798e-213
IL1RN	3.16793e-217	2.45968	0.657	0.09	6.04093e-213
LILRB4	3.02491e-216	1.92161	0.859	0.202	5.7682e-212
ALAS1	8.2135e-216	1.36121	0.551	0.052	1.56623e-211
AC025580.2	6.13714e-213	1.28529	0.402	0.021	1.17029e-208
IL1A	1.68015e-207	1.48801	0.291	0.005	3.20388e-203
PLCB4	2.93581e-204	1.28889	0.269	0.003	5.5983e-200
TNFRSF9	3.42243e-204	1.01731	0.393	0.021	6.52624e-200
AL162414.1	8.7679e-202	0.93898	0.262	0.002	1.67195e-197
CCL20	2.79539e-201	3.39157	0.311	0.009	5.33053e-197
SLC1A3	2.0332e-198	2.18955	0.78	0.153	3.87711e-194
MIR155HG	4.68124e-197	2.68916	0.469	0.041	8.92666e-193
RIPK2	6.79502e-197	1.3303	0.605	0.076	1.29574e-192
IL31RA	1.02237e-194	0.550736	0.235	0	1.94957e-190
TTC28	2.01783e-193	2.14589	0.773	0.161	3.84779e-189
ZC3HAV1	2.0665e-193	2.95637	0.783	0.187	3.94061e-189
TNFAIP3	1.82715e-192	1.90289	0.852	0.195	3.4842e-188
HIVEP2	8.39779e-192	1.48123	0.449	0.036	1.60138e-187
FAS	3.3959e-191	0.775909	0.314	0.01	6.47564e-187
NUPR1	4.97703e-191	1.63103	0.459	0.039	9.4907e-187
CMPK2	5.53458e-191	0.878773	0.336	0.014	1.05539e-186
PLA2G4C	2.96354e-190	1.65271	0.556	0.065	5.65117e-186
GCH1	1.07817e-189	1.17576	0.499	0.047	2.05597e-185
TNIK	1.5965e-189	1.52881	0.6	0.079	3.04437e-185
ENPP2	2.56867e-187	0.832892	0.306	0.01	4.8982e-183
CCL4	2.74956e-187	4.21302	0.901	0.327	5.24314e-183
CLIC2	5.26137e-187	0.961546	0.407	0.028	1.00329e-182
APOL2	1.31847e-186	1.10322	0.516	0.054	2.51419e-182
CCL8	3.20491e-186	3.65014	0.499	0.054	6.11143e-182
FAM20A	1.69895e-184	0.971472	0.385	0.024	3.23973e-180
PDE4DIP	1.80776e-184	1.46176	0.817	0.169	3.44722e-180
ARAP2	1.92254e-184	1.7557	0.627	0.093	3.66609e-180
SGPP2	3.24239e-181	1.08038	0.267	0.006	6.18292e-177
SCG3	2.07636e-180	0.868718	0.215	0	3.9594e-176
AC012368.1	1.66655e-178	1.0279	0.321	0.014	3.17794e-174
ZNFX1	2.68719e-177	1.45649	0.775	0.163	5.1242e-173
CDK14	8.21052e-177	1.37948	0.637	0.099	1.56566e-172
SLC39A8	2.2558e-175	2.18459	0.877	0.278	4.30158e-171
SLC31A2	1.89568e-174	0.823474	0.444	0.04	3.61488e-170
APOL6	5.63455e-174	1.14774	0.62	0.091	1.07445e-169
IGFBP6	5.85587e-174	1.05683	0.242	0.004	1.11666e-169
ELOVL7	2.29439e-173	0.792989	0.244	0.004	4.37517e-169
CCR7	4.81442e-172	1.38068	0.205	0	9.18061e-168
TNF	7.76828e-172	2.7228	0.472	0.051	1.48133e-167
IFITM1	2.49139e-170	1.43211	0.262	0.007	4.75084e-166
PARP14	2.56713e-169	2.00694	0.901	0.285	4.89526e-165
RASGRP1	6.37782e-169	0.562712	0.22	0.002	1.21619e-164
IFI44L	1.31946e-166	1.13743	0.319	0.016	2.51608e-162
TMEM212-AS1	1.07691e-163	0.601472	0.195	0	2.05356e-159
IL15RA	3.85429e-163	0.792254	0.279	0.01	7.34974e-159
JAK2	6.95424e-162	1.55091	0.714	0.147	1.3261e-157
TNFSF13B	8.90046e-161	1.47174	0.704	0.143	1.69723e-156
RIPOR2	2.12201e-160	0.549979	0.222	0.003	4.04646e-156
AFAP1	5.23575e-159	1.314	0.22	0.003	9.98405e-155
APOL1	2.68033e-157	0.660523	0.323	0.019	5.11112e-153
MIA3	2.97726e-157	1.03714	0.538	0.074	5.67733e-153
SLC41A2	3.12945e-157	0.985999	0.452	0.05	5.96755e-153
RAPGEF2	3.68974e-156	1.78486	0.701	0.147	7.03597e-152
TNIP1	3.3361e-155	1.28845	0.625	0.111	6.3616e-151
AF117829.1	1.02077e-154	1.10649	0.395	0.036	1.9465e-150
SAT1	2.59952e-152	2.1097	0.975	0.874	4.95702e-148
ABTB2	5.67648e-150	1.22908	0.222	0.005	1.08245e-145
PDE4B	9.49337e-150	1.76598	0.758	0.178	1.81029e-145
EREG	2.67117e-149	1.10636	0.459	0.055	5.09365e-145
SLC2A6	8.10578e-149	0.66175	0.272	0.012	1.54569e-144
IL18BP	8.92415e-149	1.06018	0.484	0.063	1.70175e-144
CFAP58-DT	2.31167e-148	0.7225	0.202	0.003	4.40813e-144
INSIG2	6.95174e-148	0.739682	0.437	0.048	1.32563e-143
IL4I1	2.98348e-147	0.624444	0.252	0.009	5.68919e-143
SAR1A	3.01261e-147	1.43543	0.659	0.137	5.74475e-143
AKT3	4.64137e-146	1.0193	0.447	0.053	8.85064e-142
BIRC3	1.45551e-144	0.892905	0.41	0.044	2.77551e-140
SAMD9	2.51326e-144	1.2171	0.474	0.064	4.79254e-140
TRANK1	3.54448e-144	0.824252	0.378	0.035	6.75898e-140
AL157871.4	4.30133e-144	0.43498	0.202	0.003	8.20221e-140
STAT4	1.12341e-143	0.982	0.259	0.011	2.14224e-139
SLCO3A1	1.52096e-142	1.56284	0.64	0.132	2.90031e-138
CCL3	1.59733e-142	3.04362	0.931	0.524	3.04594e-138
C1RL	2.82434e-142	0.407615	0.205	0.004	5.38574e-138
HS3ST3B1	2.93113e-142	0.683707	0.328	0.024	5.58937e-138
UBE2L6	7.0666e-142	1.36684	0.684	0.154	1.34753e-137
PRSS23	8.81862e-142	0.671722	0.188	0.002	1.68162e-137
IFI35	4.5228e-141	1.10623	0.546	0.089	8.62453e-137
AC092723.4	8.2018e-141	0.81513	0.168	0	1.564e-136
PPM1K	2.47093e-140	0.777652	0.333	0.026	4.71181e-136
TRIM69	5.19964e-138	0.823578	0.353	0.031	9.91519e-134
RUNX2	7.44016e-138	0.771186	0.284	0.017	1.41876e-133
CCL15	1.15284e-136	0.450949	0.163	0	2.19835e-132
SAMD9L	2.61782e-136	1.11873	0.494	0.072	4.99192e-132
NRG2	4.54458e-136	0.786683	0.168	0.001	8.66606e-132
DEFB1	5.4684e-136	0.581457	0.168	0.001	1.04277e-131
XRN1	1.24959e-135	1.33365	0.753	0.183	2.38284e-131
LAP3	8.72673e-135	1.73013	0.783	0.264	1.6641e-130
AC099063.1	1.36231e-134	0.418839	0.16	0	2.59778e-130
EPSTI1	8.4413e-134	1.38694	0.486	0.071	1.60967e-129
NUB1	5.61728e-131	0.905482	0.538	0.09	1.07116e-126
PARP9	3.47089e-128	0.942151	0.59	0.11	6.61865e-124
PSMA6	1.55411e-127	1.63572	0.741	0.241	2.96353e-123
LRRK2	2.01842e-127	1.00899	0.479	0.073	3.84892e-123
IFNL1	2.59925e-126	1.50735	0.151	0	4.9565e-122
HLA-DRA	4.39298e-126	2.4996	0.832	0.371	8.37698e-122
HERC6	7.53045e-126	0.833082	0.311	0.026	1.43598e-121
P2RX7	1.09165e-125	1.06896	0.556	0.102	2.08167e-121
FAM124A	1.58626e-125	0.421207	0.173	0.002	3.02483e-121
LINC01181	1.88615e-125	0.372536	0.165	0.002	3.5967e-121
AL356234.2	2.575e-125	0.811808	0.173	0.002	4.91026e-121
SDC4	5.15929e-125	0.597561	0.249	0.014	9.83825e-121
SLC6A12	2.69684e-124	0.420445	0.195	0.005	5.1426e-120
SP140	2.7462e-124	0.746895	0.323	0.029	5.23673e-120
RORB	1.23876e-123	0.532929	0.153	0.001	2.3622e-119
CCL4L2	6.29295e-123	3.82303	0.733	0.241	1.2e-118
IL15	6.59004e-123	0.727918	0.323	0.03	1.25666e-118
PSME2	2.0126e-122	2.19638	0.81	0.387	3.83782e-118
N4BP2L1	3.72175e-122	0.94289	0.444	0.064	7.097e-118
AC009133.1	4.35491e-122	0.403685	0.183	0.004	8.30438e-118
MCOLN2	8.51704e-122	0.69404	0.237	0.012	1.62411e-117
MSC-AS1	1.68643e-121	1.27794	0.514	0.093	3.21586e-117
GRAMD1A	7.28093e-121	0.918915	0.346	0.037	1.3884e-116
MGST1	7.83226e-120	1.70472	0.686	0.19	1.49353e-115
PLSCR1	8.27041e-120	1.23897	0.694	0.176	1.57708e-115
TRAFD1	9.19531e-120	0.729192	0.412	0.055	1.75345e-115
ARNTL2	2.66973e-119	0.781647	0.326	0.032	5.09091e-115
IL2RA	9.17509e-119	0.81621	0.343	0.036	1.7496e-114
MN1	3.39746e-117	0.399962	0.16	0.002	6.47861e-113
ANKRD33B	3.52123e-117	0.624015	0.151	0.001	6.71464e-113
DHX58	4.53814e-117	0.53362	0.23	0.012	8.65378e-113
TMEM138	1.34646e-116	0.966061	0.531	0.102	2.56756e-112
IFNB1	5.55231e-116	2.46266	0.138	0	1.05877e-111
PLEKHA4	5.55231e-116	0.662874	0.138	0	1.05877e-111
AC023590.1	5.43216e-114	0.925316	0.178	0.005	1.03586e-109
UPB1	6.42115e-114	0.532094	0.136	0	1.22445e-109
MALAT1	1.05716e-112	1.0459	0.995	0.994	2.0159e-108
FNDC3A	3.66029e-112	1.71115	0.785	0.272	6.9798e-108
OAS2	1.63017e-110	0.735697	0.37	0.047	3.10857e-106
HSCB	6.80042e-109	0.751428	0.351	0.043	1.29677e-104
SEMA3A	7.06872e-109	0.989951	0.249	0.019	1.34793e-104
XAF1	8.65607e-109	0.92775	0.486	0.086	1.65063e-104
ATF3	2.3951e-108	0.942194	0.484	0.086	4.56722e-104
AC092327.2	9.8064e-108	1.02523	0.128	0	1.86998e-103
CXCL8	1.30468e-107	2.12869	0.578	0.14	2.48789e-103
CCL23	1.73057e-107	0.647295	0.198	0.009	3.30002e-103
TMEM176B	5.59078e-107	1.84228	0.689	0.236	1.06611e-102
TCF7L1	9.09852e-107	0.527553	0.138	0.001	1.735e-102
RTP4	4.66993e-106	0.421733	0.217	0.013	8.9051e-102
CSF2RB	1.1466e-105	0.717432	0.39	0.056	2.18644e-101
STX11	5.60691e-105	0.755618	0.385	0.055	1.06918e-100
EXT1	1.51605e-104	3.36238	0.484	0.104	2.89096e-100
ACSL1	4.66475e-104	1.48311	0.793	0.28	8.89522e-100
PLIN2	5.48266e-103	1.49707	0.625	0.161	1.04549e-98
CFAP54	1.33908e-102	0.489461	0.136	0.001	2.55349e-98
ZP3	5.36614e-102	0.383122	0.185	0.008	1.02327e-97
XBP1	6.47856e-102	1.08721	0.514	0.107	1.2354e-97
HK2	1.321e-101	0.782761	0.509	0.1	2.51902e-97
NCOA4	2.69643e-101	1.36556	0.793	0.305	5.14183e-97
MTMR11	2.79173e-101	0.385486	0.148	0.003	5.32356e-97
DDIT3	1.13344e-100	0.945111	0.462	0.086	2.16136e-96
NTN1	1.32737e-100	0.490926	0.133	0.001	2.53115e-96
ADPGK-AS1	1.72547e-100	0.367724	0.136	0.002	3.29029e-96
SEMA3D	1.67476e-99	0.719216	0.119	0	3.1936e-95
IL6	2.04457e-99	0.991214	0.205	0.012	3.89879e-95
NFE2L3	9.61782e-99	0.420775	0.19	0.01	1.83402e-94
HLA-DPB1	1.08668e-98	1.24934	0.583	0.148	2.0722e-94
MTF1	2.11791e-98	0.733446	0.457	0.084	4.03864e-94
HEATR9	1.90464e-97	0.419308	0.116	0	3.63195e-93
CFLAR	3.92662e-97	1.11169	0.837	0.305	7.48767e-93
CRYM	4.23085e-97	0.487155	0.16	0.005	8.06781e-93
NEURL3	8.94178e-97	0.32395	0.121	0.001	1.70511e-92
LINC00309	9.43166e-97	0.626263	0.136	0.002	1.79852e-92
RGS9	1.05172e-96	0.448217	0.151	0.004	2.00553e-92
INHBA	1.24041e-96	0.81628	0.131	0.002	2.36535e-92
B2M	5.25602e-95	2.49402	0.99	0.994	1.00227e-90
BET1	7.20897e-95	0.744057	0.358	0.053	1.37468e-90
CYP27B1	1.32512e-94	0.308619	0.128	0.002	2.52686e-90
AC098613.1	4.44715e-94	0.890315	0.311	0.04	8.48027e-90
PLA1A	1.34523e-92	0.434724	0.128	0.002	2.56521e-88
HTR2C	1.59896e-92	0.383794	0.119	0.001	3.04905e-88
AC004988.1	1.7122e-92	0.457433	0.168	0.007	3.265e-88
LINC01358	1.35528e-91	0.785751	0.175	0.009	2.58438e-87
DAPP1	3.09966e-91	0.604183	0.368	0.058	5.91074e-87
CITED2	2.13537e-90	0.894558	0.375	0.064	4.07194e-86
NCK1	4.31739e-90	0.778898	0.511	0.114	8.23284e-86
TMEM38B	4.36714e-89	0.554677	0.269	0.03	8.32771e-85
CYB5A	4.47297e-89	0.453137	0.272	0.03	8.5295e-85
HIST1H2AC	5.49906e-89	0.642363	0.267	0.03	1.04862e-84
BLZF1	6.25601e-89	0.825426	0.346	0.054	1.19296e-84
HLA-DRB1	7.50453e-89	1.48486	0.691	0.264	1.43104e-84
AL031590.1	2.32258e-88	0.422238	0.119	0.001	4.42894e-84
RNF24	4.35192e-88	0.558088	0.301	0.039	8.29867e-84
C19orf12	1.36136e-87	0.562068	0.257	0.028	2.59598e-83
RHCG	3.51419e-87	0.461709	0.104	0	6.70121e-83
ABCG1	4.99378e-87	0.640623	0.269	0.031	9.52264e-83
CHEK2	5.72855e-87	1.0336	0.375	0.066	1.09238e-82
CHMP5	6.582e-87	0.876029	0.644	0.186	1.25512e-82
U62317.2	9.91459e-87	0.261084	0.126	0.002	1.89061e-82
ALDH1A2	1.23813e-86	0.682551	0.249	0.026	2.36099e-82
GSTM3	1.32318e-86	0.686907	0.257	0.029	2.52318e-82
SLC1A2	1.91305e-86	0.522892	0.116	0.001	3.64799e-82
TRGV5	2.07645e-86	0.261583	0.121	0.002	3.95959e-82
RETREG1	2.24656e-86	0.433126	0.143	0.005	4.28397e-82
KMO	4.53802e-86	0.782383	0.575	0.145	8.65355e-82
CALHM6	5.14858e-86	0.29268	0.151	0.006	9.81783e-82
SMAP2	7.9767e-86	1.04344	0.605	0.167	1.52108e-81
PPP4R2	2.2861e-85	1.03772	0.526	0.131	4.35936e-81
MREG	2.40248e-85	0.526088	0.242	0.025	4.58129e-81
ABI1	2.94264e-85	1.02584	0.802	0.295	5.61131e-81
FZD4	3.94829e-85	0.313558	0.101	0	7.529e-81
OR2I1P	3.94829e-85	0.274638	0.101	0	7.529e-81
TRIM21	3.25102e-84	0.473619	0.326	0.049	6.19938e-80
VWA5A	4.86439e-84	0.47559	0.232	0.023	9.27591e-80
HLA-DPA1	3.74268e-83	1.76546	0.711	0.303	7.13692e-79
CD48	4.00113e-83	1.27128	0.672	0.241	7.62976e-79
TRAF3IP2	4.56234e-83	0.52225	0.222	0.021	8.69993e-79
VAMP5	1.02442e-82	0.561078	0.425	0.083	1.95347e-78
SLC2A13	1.09606e-82	1.19496	0.464	0.108	2.09007e-78
FAM129A	2.23533e-82	0.980454	0.472	0.109	4.26255e-78
MYO1G	3.98519e-82	0.389463	0.222	0.021	7.59936e-78
TXN	6.11865e-82	2.41646	0.788	0.556	1.16677e-77
OTUD1	7.87873e-82	0.724984	0.306	0.045	1.50239e-77
TLR8	1.23777e-81	0.42902	0.222	0.021	2.36031e-77
NCF2	2.40722e-81	1.50743	0.753	0.328	4.59033e-77
LRCH1	2.66156e-81	1.06598	0.565	0.155	5.07533e-77
GIMAP5	3.82159e-81	0.417677	0.222	0.021	7.2874e-77
ADAM28	1.23149e-80	0.824043	0.543	0.138	2.34832e-76
TTC39B	1.66895e-80	0.652244	0.247	0.029	3.18253e-76
ROR2	2.73774e-80	0.454567	0.111	0.002	5.22059e-76
HLA-DRB5	3.59373e-80	1.24358	0.607	0.198	6.85288e-76
AEBP2	3.83396e-80	1.08926	0.444	0.101	7.31098e-76
LINC01268	4.24473e-80	0.376119	0.126	0.003	8.09428e-76
NR3C1	4.92944e-80	1.13967	0.736	0.265	9.39995e-76
HBP1	5.12162e-80	0.659336	0.496	0.116	9.76642e-76
ZNF267	6.20721e-80	0.790793	0.627	0.18	1.18365e-75
SEC22B	6.25017e-80	0.731454	0.593	0.161	1.19184e-75
TSC22D1	1.06128e-79	0.695866	0.43	0.091	2.02376e-75
AK8	2.22061e-79	0.489478	0.146	0.007	4.23448e-75
C1S	6.36623e-79	0.350514	0.151	0.007	1.21398e-74
SEMA3C	1.6299e-78	0.665109	0.277	0.038	3.10806e-74
NKG7	6.91159e-78	0.473681	0.121	0.003	1.31797e-73
PATL2	7.70318e-78	0.940012	0.291	0.043	1.46892e-73
RBM43	1.1378e-77	0.46379	0.212	0.021	2.16967e-73
H1F0	1.89071e-77	0.685089	0.328	0.056	3.60539e-73
ADM	2.74142e-77	0.637123	0.242	0.029	5.22762e-73
OSER1	5.25173e-77	0.640559	0.481	0.113	1.00145e-72
PNRC1	5.3602e-77	0.909844	0.709	0.234	1.02214e-72
ACP2	3.0962e-76	0.619304	0.425	0.091	5.90414e-72
DDX60L	3.94602e-76	1.37997	0.677	0.23	7.52466e-72
PTGER4	5.60137e-75	0.49662	0.267	0.037	1.06813e-70
DYNLT1	6.07935e-75	1.09245	0.741	0.313	1.15927e-70
NRIR	1.00054e-74	0.260358	0.111	0.002	1.90792e-70
MET	1.91445e-74	0.379031	0.106	0.002	3.65066e-70
ZNRF2	2.04657e-74	1.03394	0.444	0.104	3.9026e-70
BTG1	5.78819e-74	0.804943	0.659	0.209	1.10375e-69
GCA	6.29013e-74	1.08482	0.449	0.108	1.19946e-69
TBC1D9	2.81179e-73	0.91414	0.474	0.118	5.3618e-69
TNFAIP8	1.17418e-72	1.0876	0.689	0.245	2.23903e-68
SLC2A14	3.14988e-72	0.364551	0.101	0.002	6.0065e-68
AC116366.3	3.92082e-72	0.63545	0.227	0.027	7.47662e-68
MIR29B2CHG	5.32175e-72	0.661707	0.22	0.025	1.0148e-67
PLS3	6.48144e-72	0.614273	0.193	0.019	1.23595e-67
CASP4	1.09792e-71	0.797296	0.548	0.158	2.09362e-67
PTGER2	1.3287e-71	0.351266	0.126	0.005	2.53371e-67
DENND5A	1.44344e-71	0.947305	0.583	0.172	2.75249e-67
RFTN1	1.95561e-71	0.797319	0.415	0.094	3.72914e-67
CIR1	3.26191e-71	0.719236	0.558	0.155	6.22014e-67
KLHL28	3.83927e-71	0.414638	0.279	0.042	7.32111e-67
INSL6	6.4632e-71	0.303708	0.133	0.006	1.23247e-66
BHLHE41	7.44925e-71	0.362346	0.173	0.014	1.4205e-66
PGAP2	7.82675e-71	0.561843	0.212	0.024	1.49248e-66
LINC00243	9.35912e-71	0.798112	0.19	0.018	1.78469e-66
MX1	1.23013e-70	0.783151	0.217	0.025	2.34574e-66
GPD2	3.70783e-70	0.89324	0.6	0.184	7.07046e-66
SPAG9	4.19847e-70	1.24188	0.686	0.263	8.00607e-66
JAK3	4.41895e-70	0.278461	0.131	0.006	8.4265e-66
ABL2	1.04829e-69	0.875413	0.602	0.191	1.99899e-65
PTGS2	1.06442e-69	1.35409	0.427	0.106	2.02974e-65
EIF1B	1.3927e-69	0.710603	0.548	0.155	2.65575e-65
CD44	3.60755e-69	1.12945	0.874	0.475	6.87924e-65
ANKRD28	4.63859e-69	0.859132	0.375	0.081	8.84533e-65
CALCOCO2	2.55271e-68	0.657384	0.583	0.172	4.86776e-64
BTN3A3	3.60866e-68	0.300511	0.18	0.017	6.88136e-64
GNS	3.68859e-68	0.910441	0.756	0.301	7.03377e-64
C5orf51	6.94671e-68	0.541179	0.398	0.088	1.32467e-63
BTN2A2	9.653e-68	0.334103	0.148	0.01	1.84073e-63
PSMA4	1.24245e-67	0.957205	0.642	0.235	2.36923e-63
LINC00513	1.27954e-67	0.611081	0.269	0.043	2.43995e-63
C12orf40	1.9678e-67	0.298213	0.119	0.005	3.7524e-63
MICU1	2.49913e-67	1.00563	0.723	0.265	4.76559e-63
TMEM217	3.50507e-67	0.281478	0.123	0.006	6.68382e-63
CYP1B1	1.22671e-66	1.21826	0.573	0.194	2.33921e-62
LINC00937	1.3204e-66	0.298427	0.109	0.003	2.51788e-62
HLA-F	3.66137e-66	0.43206	0.304	0.053	6.98187e-62
HRH1	4.6923e-66	0.518906	0.264	0.041	8.94775e-62
SUPT4H1	6.65713e-66	0.683978	0.588	0.183	1.26945e-61
PLD1	4.72287e-65	1.02214	0.625	0.211	9.00604e-61
ANKUB1	9.41683e-65	0.55112	0.296	0.054	1.7957e-60
CCL3L1	9.54421e-65	2.33797	0.689	0.31	1.81998e-60
PSENEN	1.67372e-64	0.487386	0.432	0.105	3.19161e-60
TRIM22	3.86361e-64	0.668003	0.452	0.117	7.36752e-60
PTPN2	9.93763e-64	0.665482	0.457	0.12	1.89501e-59
LPXN	2.95312e-63	0.840285	0.817	0.348	5.63131e-59
CNIH4	3.46827e-63	0.603573	0.509	0.144	6.61364e-59
C21orf91	3.82832e-63	0.323932	0.148	0.011	7.30023e-59
TOX4	7.90362e-63	0.532741	0.464	0.122	1.50714e-58
ARHGEF3	1.07496e-62	0.727991	0.353	0.078	2.04984e-58
IL1R1	1.44841e-62	0.373415	0.151	0.012	2.76198e-58
CD83	3.66577e-62	1.00276	0.832	0.369	6.99026e-58
DNAJB4	3.93941e-62	0.589714	0.17	0.017	7.51207e-58
ZNF281	4.35433e-62	0.44227	0.272	0.047	8.30327e-58
MT-ATP8	4.87695e-62	0.944115	0.923	0.486	9.29985e-58
IRAK2	5.00616e-62	0.698414	0.42	0.105	9.54626e-58
SNHG15	1.16285e-61	0.526146	0.267	0.045	2.21745e-57
N4BP2L2	1.23985e-61	0.827485	0.805	0.321	2.36426e-57
LINC00847	1.64772e-61	0.323689	0.17	0.017	3.14203e-57
SLAMF8	1.70192e-61	0.731619	0.41	0.106	3.24539e-57
MYOF	2.78821e-61	0.76967	0.489	0.142	5.31684e-57
ECE1	3.44835e-61	0.304929	0.119	0.006	6.57566e-57
PSMA5	3.64933e-61	0.699597	0.62	0.208	6.9589e-57
CCPG1	4.81745e-61	0.492951	0.353	0.078	9.1864e-57
RNF19B	6.22987e-61	0.668112	0.511	0.147	1.18797e-56
TTC33	7.42912e-61	0.996069	0.249	0.041	1.41666e-56
IL10RA	1.05765e-60	0.823988	0.602	0.202	2.01683e-56
IL6ST	2.59586e-60	0.517087	0.447	0.117	4.95005e-56
DUSP10	2.84565e-60	0.575172	0.39	0.094	5.42637e-56
AK4	3.04323e-60	0.269532	0.165	0.016	5.80314e-56
FNIP2	3.15434e-60	1.17797	0.802	0.37	6.01501e-56
GSDME	3.79513e-60	0.393743	0.198	0.025	7.23694e-56
PILRA	4.36171e-60	0.748067	0.588	0.191	8.31734e-56
PRPF3	4.59036e-60	0.442696	0.346	0.074	8.75335e-56
IFI44	4.86889e-60	0.719729	0.4	0.102	9.28448e-56
DNAJB5	5.03568e-60	0.283764	0.131	0.009	9.60253e-56
GPR84	7.4469e-60	0.576957	0.341	0.074	1.42005e-55
KCNJ2	8.21629e-60	0.253716	0.114	0.006	1.56676e-55
TFEC	2.40393e-59	0.932833	0.696	0.267	4.58404e-55
LINC00862	3.98084e-59	0.44466	0.131	0.009	7.59106e-55
CLIC4	4.22287e-59	0.761559	0.632	0.218	8.05259e-55
C5orf15	4.62923e-59	0.417374	0.274	0.049	8.82748e-55
CCR5	5.79594e-59	0.341144	0.205	0.028	1.10523e-54
BACH1	4.15066e-58	0.772666	0.746	0.296	7.91489e-54
MDM2	4.35332e-58	0.775612	0.469	0.134	8.30135e-54
PPP3CC	1.30961e-57	0.614204	0.368	0.088	2.4973e-53
RAB8B	1.41768e-57	0.674282	0.617	0.21	2.70338e-53
CTSS	1.66065e-57	1.07995	0.867	0.668	3.16669e-53
IL18	4.77358e-57	1.26085	0.795	0.412	9.10275e-53
HLA-DQB1	4.89283e-57	0.295141	0.148	0.013	9.33014e-53
ARF4	5.19665e-57	0.624945	0.588	0.196	9.90948e-53
AC008892.1	6.20601e-57	0.283104	0.101	0.004	1.18342e-52
KCNE1	2.03282e-56	0.452423	0.188	0.024	3.87638e-52
COLQ	2.32191e-56	0.343605	0.175	0.02	4.42766e-52
RNF13	4.50576e-56	0.879513	0.84	0.443	8.59202e-52
LIMK2	4.67979e-56	0.701887	0.42	0.113	8.92389e-52
TXNIP	6.3902e-56	0.970122	0.622	0.234	1.21855e-51
NIT1	7.18774e-56	0.29032	0.291	0.057	1.37063e-51
AP5M1	8.95135e-56	0.518665	0.331	0.075	1.70693e-51
GPBP1	1.10768e-55	0.671438	0.647	0.234	2.11223e-51
PLCL1	1.36221e-55	0.884754	0.304	0.065	2.5976e-51
KLF4	2.94651e-55	0.46492	0.267	0.049	5.6187e-51
AC025048.4	5.13992e-55	0.262108	0.104	0.005	9.80132e-51
CCL18	5.45048e-55	0.475313	0.111	0.006	1.03935e-50
GK	8.17245e-55	0.703095	0.484	0.149	1.5584e-50
AL357060.1	8.20174e-55	0.622448	0.106	0.006	1.56399e-50
SLC25A48	2.76987e-54	0.497912	0.111	0.007	5.28186e-50
PIM1	1.04154e-53	0.264024	0.151	0.015	1.98611e-49
COA1	1.31089e-53	0.676234	0.523	0.171	2.49974e-49
MCTP1	1.81542e-53	1.33871	0.822	0.437	3.46182e-49
PATL1	1.90302e-53	0.642918	0.444	0.13	3.62887e-49
MIR3142HG	1.9326e-53	0.526505	0.138	0.013	3.68528e-49
EIF1AY	2.14222e-53	0.464264	0.398	0.104	4.085e-49
LINC02541	3.18218e-53	0.409189	0.131	0.011	6.06809e-49
DECR1	4.89735e-53	0.55666	0.585	0.198	9.33876e-49
ESYT2	7.05672e-53	0.637745	0.333	0.081	1.34565e-48
HLA-B	1.01877e-52	1.09794	0.867	0.684	1.94269e-48
LINC01588	1.58854e-52	0.465702	0.168	0.021	3.02918e-48
S100A11	4.99608e-52	1.24047	0.864	0.841	9.52703e-48
SMCO4	6.63178e-52	0.443854	0.173	0.022	1.26461e-47
SLFN5	8.38092e-52	0.502628	0.415	0.115	1.59816e-47
CRIM1	1.16963e-51	0.351405	0.119	0.009	2.23038e-47
TANK	1.22166e-51	0.792915	0.815	0.379	2.32958e-47
DLD	1.82785e-51	0.661618	0.417	0.119	3.48553e-47
ZHX2	2.55593e-51	0.663114	0.301	0.069	4.87391e-47
TP53INP2	3.20516e-51	0.434918	0.24	0.044	6.11192e-47
MSANTD3	3.5177e-51	0.356851	0.19	0.028	6.7079e-47
YPEL5	4.07272e-51	0.437481	0.459	0.135	7.76628e-47
STAG2	7.31369e-51	0.69	0.652	0.247	1.39465e-46
WTAP	1.33213e-50	0.603194	0.662	0.237	2.54024e-46
CTNNBL1	2.71276e-50	0.500681	0.41	0.115	5.17295e-46
ELMO2	3.38112e-50	0.353552	0.23	0.041	6.44745e-46
RAB12	3.82184e-50	0.531972	0.269	0.056	7.28787e-46
FNDC3B	4.6056e-50	1.3291	0.963	0.611	8.78242e-46
OSCAR	6.2908e-50	0.415536	0.279	0.059	1.19959e-45
SLU7	8.86804e-50	0.438839	0.388	0.106	1.69105e-45
RNF19A	1.14735e-49	0.664554	0.38	0.106	2.18789e-45
IRF2	1.63957e-49	0.557133	0.565	0.196	3.1265e-45
ZNF277	4.67006e-49	0.812155	0.479	0.152	8.90534e-45
PSMA3	5.03987e-49	0.532372	0.644	0.241	9.61054e-45
C3AR1	5.12558e-49	0.772852	0.59	0.229	9.77397e-45
RPS6KC1	6.85817e-49	0.997003	0.543	0.201	1.30779e-44
MECP2	7.71118e-49	0.731302	0.356	0.096	1.47044e-44
PLA2G7	8.81416e-49	0.640475	0.521	0.178	1.68077e-44
C1QB	1.23515e-48	1.15029	0.536	0.208	2.35532e-44
RUFY3	1.54582e-48	0.644721	0.38	0.106	2.94772e-44
AIFM2	2.45929e-48	0.262323	0.16	0.02	4.68961e-44
KDM6A	3.36102e-48	0.709871	0.494	0.164	6.40913e-44
SLC7A11	3.8603e-48	0.531999	0.188	0.029	7.36121e-44
STK17A	4.79237e-48	0.331048	0.202	0.033	9.13856e-44
GPR132	5.85193e-48	0.315339	0.21	0.036	1.1159e-43
PRKAG2	6.1828e-48	0.606354	0.383	0.108	1.179e-43
STOM	6.44627e-48	0.548059	0.494	0.164	1.22924e-43
C1orf54	6.69165e-48	0.827929	0.723	0.336	1.27603e-43
FGR	7.01928e-48	0.381365	0.316	0.076	1.33851e-43
DRAM1	7.77422e-48	0.827768	0.835	0.401	1.48247e-43
DSE	8.2675e-48	0.396591	0.356	0.093	1.57653e-43
AMPD3	8.69035e-48	0.799003	0.709	0.297	1.65716e-43
KDM5B	1.47412e-47	0.377752	0.212	0.037	2.81099e-43
S100A8	2.17803e-47	1.57565	0.469	0.172	4.15329e-43
CYLD	4.9812e-47	0.475824	0.444	0.137	9.49864e-43
SIK3	6.57057e-47	0.949745	0.59	0.222	1.25294e-42
SDCBP	6.69164e-47	0.985245	0.837	0.628	1.27603e-42
PPP1R11	1.55077e-46	0.382091	0.442	0.134	2.95717e-42
EIF6	1.64783e-46	0.430205	0.447	0.139	3.14225e-42
AC243829.4	2.13675e-46	0.271857	0.151	0.018	4.07457e-42
CLEC2B	2.59629e-46	0.50531	0.467	0.15	4.95086e-42
ACO1	3.27847e-46	0.4274	0.247	0.051	6.25172e-42
VRK2	3.37551e-46	0.471734	0.405	0.119	6.43677e-42
FIRRE	4.23588e-46	0.386928	0.173	0.025	8.0774e-42
ARMCX3	5.17922e-46	0.40478	0.343	0.091	9.87625e-42
SQOR	1.26652e-45	0.500617	0.464	0.15	2.41512e-41
TCN2	1.7763e-45	0.372278	0.289	0.067	3.38724e-41
EZH2	2.83073e-45	0.791599	0.398	0.121	5.39791e-41
MIR222HG	3.78426e-45	0.568321	0.141	0.017	7.21621e-41
MGAT1	3.94058e-45	0.589602	0.565	0.206	7.5143e-41
UBC	4.05051e-45	1.10296	0.901	0.808	7.72391e-41
NEDD1	4.76478e-45	0.463483	0.232	0.047	9.08595e-41
KIAA0040	5.40723e-45	0.278516	0.146	0.018	1.0311e-40
ANXA7	1.06615e-44	0.465491	0.553	0.195	2.03304e-40
RAP2C	1.40064e-44	0.366273	0.284	0.067	2.67088e-40
VMP1	2.06075e-44	0.715863	0.793	0.376	3.92964e-40
AP003354.2	2.49196e-44	0.974807	0.61	0.243	4.75191e-40
TLR1	3.01715e-44	0.695018	0.489	0.174	5.7534e-40
GIMAP7	3.3399e-44	0.464291	0.314	0.08	6.36886e-40
CAMK2D	4.45606e-44	0.626087	0.365	0.106	8.49727e-40
N4BP1	4.83233e-44	0.512656	0.437	0.137	9.21477e-40
PCGF5	7.19616e-44	0.431835	0.351	0.097	1.37224e-39
CDC26	1.11954e-43	0.391142	0.331	0.089	2.13485e-39
RDX	1.89517e-43	0.702053	0.575	0.221	3.6139e-39
WDR60	2.09569e-43	0.534356	0.198	0.036	3.99628e-39
CBWD2	2.48105e-43	0.357338	0.294	0.072	4.73112e-39
ADGRE1	2.64395e-43	0.314075	0.109	0.009	5.04175e-39
MMP2-AS1	3.80626e-43	0.436029	0.225	0.045	7.25815e-39
HLA-C	6.90076e-43	0.717828	0.711	0.334	1.31591e-38
SP110	7.23574e-43	0.65457	0.437	0.144	1.37978e-38
ZBTB43	8.234e-43	0.477884	0.301	0.078	1.57014e-38
GLA	1.25952e-42	0.578812	0.477	0.167	2.40178e-38
STAT2	1.28865e-42	0.494143	0.469	0.155	2.45733e-38
CD53	1.3007e-42	0.733753	0.672	0.311	2.48031e-38
HLA-A	1.45815e-42	0.972719	0.815	0.575	2.78054e-38
PBDC1	1.79736e-42	0.38915	0.496	0.168	3.42739e-38
REV3L	1.93763e-42	1.10609	0.477	0.18	3.69487e-38
NHLRC3	4.55584e-42	0.3084	0.363	0.103	8.68754e-38
KANSL1L	4.96092e-42	0.472084	0.294	0.075	9.45997e-38
PSMB7	7.45906e-42	0.627011	0.632	0.267	1.42237e-37
LONRF1	8.16216e-42	0.271279	0.19	0.034	1.55644e-37
CD55	1.03211e-41	0.454873	0.262	0.062	1.96813e-37
TBK1	2.26254e-41	0.547952	0.405	0.128	4.31443e-37
PEF1	3.37521e-41	0.315866	0.296	0.076	6.43619e-37
EMC2	9.7819e-41	0.317511	0.309	0.082	1.86531e-36
CHD2	1.0074e-40	0.565881	0.583	0.227	1.92102e-36
TVP23B	1.02107e-40	0.282636	0.225	0.047	1.94707e-36
C3	1.19799e-40	0.272132	0.146	0.02	2.28445e-36
LYSMD2	1.24349e-40	0.329694	0.183	0.032	2.37121e-36
BTN2A1	1.2966e-40	0.310923	0.254	0.059	2.47248e-36
TAPBP	1.49748e-40	0.44069	0.432	0.143	2.85554e-36
ABCA5	1.89157e-40	0.313841	0.148	0.021	3.60703e-36
PSD3	2.1883e-40	1.00857	0.573	0.236	4.17286e-36
NCSTN	3.07253e-40	0.28692	0.309	0.083	5.85902e-36
MR1	5.06575e-40	0.266998	0.267	0.064	9.65988e-36
CREBRF	5.69165e-40	0.421841	0.467	0.158	1.08534e-35
AP002884.3	7.8792e-40	0.260116	0.128	0.016	1.50249e-35
THUMPD3-AS1	1.0048e-39	0.509596	0.373	0.118	1.91605e-35
CHST11	1.04825e-39	0.983925	0.669	0.302	1.9989e-35
AC009313.1	2.01403e-39	0.318902	0.183	0.033	3.84055e-35
DPF2	2.23794e-39	0.266664	0.205	0.041	4.26752e-35
HELB	2.35493e-39	0.374334	0.21	0.043	4.49061e-35
ITGA5	4.68096e-39	0.318181	0.309	0.084	8.92613e-35
MCL1	6.57816e-39	0.397741	0.504	0.181	1.25439e-34
XPNPEP1	6.6791e-39	0.319894	0.343	0.1	1.27364e-34
SSR2	7.38501e-39	0.69434	0.659	0.314	1.40825e-34
TMEM176A	1.14115e-38	0.252036	0.259	0.062	2.17607e-34
FDX1	1.37455e-38	0.387946	0.264	0.066	2.62113e-34
NECTIN2	1.37779e-38	0.522225	0.365	0.116	2.6273e-34
GCC2	1.7775e-38	0.486584	0.38	0.121	3.38952e-34
CASP7	2.05114e-38	0.25501	0.217	0.046	3.91131e-34
VIM-AS1	2.06931e-38	0.389903	0.111	0.012	3.94597e-34
TDRD7	2.35505e-38	0.315347	0.195	0.038	4.49085e-34
NBPF19	6.65921e-38	0.625086	0.644	0.291	1.26984e-33
CDC42SE1	1.35913e-37	0.414277	0.514	0.192	2.59173e-33
C14orf119	1.43537e-37	0.3657	0.474	0.169	2.7371e-33
C2	2.90669e-37	0.285783	0.237	0.055	5.54277e-33
CRYBG1	3.31283e-37	0.310004	0.296	0.082	6.31724e-33
TMEM135	3.56919e-37	0.508047	0.44	0.154	6.80608e-33
TMEM208	6.07176e-37	0.385552	0.432	0.149	1.15782e-32
IKBKE	6.63931e-37	0.327592	0.323	0.095	1.26605e-32
TMOD2	8.43727e-37	0.274824	0.146	0.023	1.6089e-32
PTGIR	1.00724e-36	0.255792	0.141	0.021	1.9207e-32
LACTB	1.17605e-36	0.44905	0.417	0.142	2.24262e-32
CD74	1.57261e-36	0.908377	0.753	0.51	2.99882e-32
ERICH1	2.96203e-36	0.682609	0.319	0.097	5.64829e-32
MAT2B	3.13169e-36	0.622092	0.314	0.091	5.97182e-32
SRC	4.15882e-36	0.379582	0.173	0.033	7.93046e-32
CYB561A3	4.80173e-36	0.345541	0.316	0.093	9.15643e-32
MAP4K4	1.25348e-35	0.981501	0.496	0.213	2.39027e-31
SCPEP1	1.41156e-35	0.303531	0.39	0.129	2.69171e-31
HIF1A-AS2	1.7156e-35	0.613552	0.227	0.056	3.27148e-31
TUBA4A	2.75054e-35	0.302643	0.119	0.016	5.245e-31
SRGN	3.10022e-35	0.757047	0.926	0.9	5.91181e-31
HARS	3.62059e-35	0.558616	0.21	0.048	6.90411e-31
SRD5A1	4.2267e-35	0.309056	0.158	0.028	8.0599e-31
SERINC1	4.25979e-35	0.432848	0.563	0.228	8.123e-31
PSMC2	5.6026e-35	0.373255	0.516	0.2	1.06836e-30
FUNDC2	5.67958e-35	0.375103	0.457	0.166	1.08304e-30
NAV2	1.24759e-34	0.604978	0.128	0.019	2.37903e-30
NOD2	1.26316e-34	0.259844	0.163	0.03	2.40872e-30
PSMB8	1.60031e-34	0.250646	0.356	0.111	3.05164e-30
DCP1A	1.82828e-34	0.416178	0.358	0.116	3.48635e-30
CAPG	3.02473e-34	0.833076	0.805	0.659	5.76786e-30
SLC30A1	3.7829e-34	0.290915	0.227	0.056	7.2136e-30
KDM7A	5.49683e-34	0.274403	0.363	0.117	1.04819e-29
SLC31A1	6.40889e-34	0.356062	0.444	0.16	1.22211e-29
RPS6KA3	6.46179e-34	0.471293	0.528	0.211	1.2322e-29
TTC23	6.71539e-34	0.521801	0.205	0.048	1.28056e-29
AC008105.3	1.71675e-33	0.281065	0.18	0.038	3.27368e-29
ETV3	1.80997e-33	0.326997	0.262	0.072	3.45142e-29
FILIP1L	4.28582e-33	0.278732	0.185	0.04	8.17263e-29
ANKRD44	6.94408e-33	0.660515	0.595	0.263	1.32417e-28
B4GALT1	7.0807e-33	0.449438	0.543	0.221	1.35022e-28
AC243829.1	7.93412e-33	0.29065	0.123	0.018	1.51296e-28
EPG5	1.21562e-32	0.416794	0.326	0.104	2.31806e-28
NOCT	1.40223e-32	0.393134	0.128	0.02	2.67391e-28
UBE2E2	2.46142e-32	0.741175	0.726	0.374	4.69369e-28
SAV1	2.54396e-32	0.259887	0.198	0.045	4.85108e-28
ZCCHC7	5.4504e-32	0.527767	0.506	0.21	1.03934e-27
RALA	5.65905e-32	0.608193	0.496	0.209	1.07912e-27
MBNL1	5.69182e-32	1.23929	0.919	0.613	1.08537e-27
NMI	8.67787e-32	0.311035	0.321	0.102	1.65478e-27
RFX3	1.03737e-31	0.583927	0.323	0.107	1.97817e-27
DUSP16	1.38085e-31	0.3571	0.178	0.039	2.63314e-27
METTL6	1.47039e-31	0.26481	0.2	0.047	2.80389e-27
PDK3	1.70551e-31	0.350344	0.244	0.067	3.25224e-27
SESTD1	1.88355e-31	0.817366	0.425	0.167	3.59175e-27
MEGF9	2.16331e-31	0.434456	0.294	0.091	4.12521e-27
SOAT1	2.31251e-31	0.336567	0.341	0.114	4.40972e-27
NLRC5	2.50067e-31	0.337847	0.249	0.069	4.76853e-27
RNF144B	3.09273e-31	0.456161	0.427	0.162	5.89752e-27
UBB	3.99376e-31	0.684995	0.82	0.59	7.6157e-27
NT5C3A	7.30741e-31	0.604788	0.235	0.066	1.39345e-26
PSMC1	8.45108e-31	0.337591	0.573	0.241	1.61154e-26
USP15	8.509e-31	0.580857	0.728	0.35	1.62258e-26
AC016831.1	8.60387e-31	0.267047	0.106	0.014	1.64067e-26
ADD3	1.03753e-30	0.28946	0.225	0.058	1.97846e-26
NRP2	1.11025e-30	0.582659	0.649	0.3	2.11713e-26
DAXX	1.47655e-30	0.266867	0.279	0.084	2.81564e-26
DOPEY1	1.64e-30	0.389073	0.235	0.064	3.12732e-26
AC012447.1	2.04485e-30	0.981156	0.106	0.015	3.89932e-26
PRKCH	2.56407e-30	0.44344	0.235	0.066	4.88943e-26
UGCG	2.77184e-30	0.437695	0.321	0.106	5.28563e-26
TAGAP	3.27199e-30	0.473538	0.286	0.091	6.23936e-26
NR4A3	3.38486e-30	0.655737	0.193	0.048	6.45459e-26
WDFY1	3.86345e-30	0.5915	0.341	0.12	7.36721e-26
ATF5	3.90403e-30	0.305263	0.284	0.087	7.4446e-26
SRP54	4.28823e-30	0.252692	0.385	0.136	8.17723e-26
ZNRD1	5.47148e-30	0.255495	0.212	0.055	1.04336e-25
JAG1	8.80438e-30	0.262787	0.138	0.025	1.67891e-25
LHFPL2	9.33755e-30	0.473445	0.558	0.245	1.78058e-25
SOS1	1.3549e-29	0.545089	0.447	0.181	2.58366e-25
GTF2B	2.89524e-29	0.315669	0.336	0.115	5.52094e-25
NOTCH2	3.14946e-29	0.296865	0.454	0.176	6.00571e-25
NFKB1	3.3581e-29	0.577554	0.775	0.391	6.40356e-25
EIF5	3.71393e-29	0.344057	0.565	0.245	7.0821e-25
MYO10	4.04466e-29	0.641868	0.259	0.081	7.71276e-25
AC006978.2	4.21402e-29	0.482455	0.314	0.106	8.03571e-25
TMBIM1	4.26144e-29	0.257583	0.4	0.147	8.12614e-25
CELF1	4.52287e-29	0.486172	0.657	0.308	8.62467e-25
IGSF6	4.63435e-29	0.770324	0.716	0.433	8.83723e-25
AL138720.1	5.35485e-29	0.387258	0.121	0.021	1.02112e-24
AC245014.3	6.039e-29	1.26246	0.225	0.064	1.15158e-24
PHF21A	6.58552e-29	0.45151	0.442	0.176	1.25579e-24
GTPBP4	6.88103e-29	0.290499	0.348	0.122	1.31214e-24
TCEAL9	1.05569e-28	0.258166	0.328	0.111	2.01309e-24
RNLS	1.15513e-28	0.309234	0.173	0.04	2.20273e-24
AP003086.2	1.27956e-28	0.351784	0.22	0.061	2.43999e-24
CUL1	1.61143e-28	0.423467	0.311	0.106	3.07283e-24
TRIM38	1.67469e-28	0.321822	0.442	0.174	3.19347e-24
ALCAM	2.37612e-28	0.992517	0.538	0.255	4.53102e-24
PARP15	2.67153e-28	0.346318	0.146	0.03	5.09434e-24
KLHL6	3.20821e-28	0.308521	0.331	0.116	6.11773e-24
MFN1	3.93363e-28	0.311952	0.257	0.078	7.50104e-24
PLXNC1	4.3437e-28	0.433928	0.422	0.167	8.28301e-24
BCAS3	4.49867e-28	0.400779	0.464	0.188	8.57851e-24
ARL4A	5.24822e-28	0.280622	0.148	0.031	1.00078e-23
TNFSF15	5.76377e-28	0.757483	0.183	0.047	1.09909e-23
SMCHD1	6.4125e-28	0.430742	0.454	0.182	1.2228e-23
CD300E	6.95218e-28	0.528918	0.262	0.083	1.32571e-23
FMNL2	8.59916e-28	0.904075	0.662	0.332	1.63977e-23
C12orf57	9.65256e-28	0.542649	0.217	0.061	1.84065e-23
CASP8	1.04025e-27	0.274803	0.269	0.084	1.98364e-23
ICAM1	1.06603e-27	0.321869	0.711	0.356	2.03282e-23
DIP2B	1.21385e-27	0.732035	0.533	0.244	2.31469e-23
ARID4B	1.7028e-27	0.341974	0.563	0.245	3.24706e-23
UBN2	1.7385e-27	0.340014	0.217	0.061	3.31515e-23
BRCA2	1.90926e-27	0.755665	0.356	0.138	3.64076e-23
MRAS	3.4107e-27	0.354351	0.222	0.064	6.50386e-23
ARHGEF2	5.16925e-27	0.332812	0.37	0.138	9.85725e-23
TMSB10	6.06391e-27	0.572979	0.931	0.997	1.15633e-22
OAS3	6.97996e-27	0.393577	0.16	0.037	1.33101e-22
AFF4	7.07696e-27	0.577576	0.523	0.235	1.34951e-22
IFITM3	7.98791e-27	0.484057	0.464	0.196	1.52321e-22
UBE2E1	8.4269e-27	0.536902	0.531	0.235	1.60692e-22
PDSS1	1.10568e-26	0.669532	0.165	0.04	2.10842e-22
SMIM26	1.50495e-26	0.32643	0.504	0.219	2.8698e-22
ZFX	1.57011e-26	0.623775	0.321	0.12	2.99405e-22
SLC30A7	2.49417e-26	0.306722	0.343	0.126	4.75613e-22
ST3GAL1	2.50232e-26	0.433528	0.605	0.282	4.77167e-22
PSMD11	2.56403e-26	0.250607	0.469	0.192	4.88936e-22
RAB13	2.84139e-26	0.359883	0.528	0.236	5.41824e-22
SIRPA	3.07805e-26	0.393793	0.543	0.244	5.86954e-22
PPP1R10	3.09988e-26	0.329025	0.316	0.112	5.91115e-22
IFI6	3.23782e-26	0.630316	0.19	0.052	6.1742e-22
GIMAP8	3.7836e-26	0.456808	0.249	0.079	7.21495e-22
MITF	3.95665e-26	0.556286	0.652	0.319	7.54494e-22
HIST1H2BJ	6.03335e-26	0.305021	0.151	0.034	1.1505e-21
MRPS18C	6.34611e-26	0.337987	0.519	0.229	1.21014e-21
ATP6V1H	6.36581e-26	0.397889	0.514	0.228	1.2139e-21
NFAT5	8.74659e-26	0.51659	0.506	0.225	1.66789e-21
HIVEP1	1.00798e-25	0.384804	0.378	0.146	1.92211e-21
AOAH	1.15698e-25	0.747864	0.484	0.225	2.20625e-21
CCDC50	2.01425e-25	0.585249	0.264	0.09	3.84098e-21
TMEM219	2.02986e-25	0.341337	0.437	0.183	3.87074e-21
ITGAV	2.36171e-25	0.466706	0.38	0.155	4.50354e-21
MXD1	2.59719e-25	0.545679	0.412	0.175	4.95258e-21
SLC7A7	2.72344e-25	0.445465	0.588	0.288	5.19333e-21
FCER1G	2.76943e-25	0.745548	0.877	0.983	5.28103e-21
NBDY	4.13621e-25	0.341272	0.509	0.227	7.88733e-21
SRSF5	4.6952e-25	0.313448	0.642	0.301	8.95328e-21
TMEM268	5.23119e-25	0.267029	0.188	0.051	9.97536e-21
TAX1BP1	6.62896e-25	0.42995	0.681	0.353	1.26408e-20
NEMP1	8.5147e-25	0.252565	0.183	0.049	1.62367e-20
PCNX1	1.04757e-24	0.506997	0.605	0.291	1.9976e-20
CASP1	1.14669e-24	0.286621	0.464	0.197	2.18662e-20
TLK1	1.28059e-24	0.458115	0.467	0.207	2.44195e-20
RASAL2	1.99309e-24	0.665122	0.585	0.288	3.80062e-20
PNISR	3.27151e-24	0.384913	0.716	0.353	6.23844e-20
TYMP	3.36044e-24	0.324502	0.316	0.117	6.40802e-20
SELENOF	3.36538e-24	0.341055	0.568	0.267	6.41744e-20
BMT2	5.61674e-24	0.299662	0.195	0.056	1.07106e-19
MX2	6.08587e-24	0.727971	0.24	0.081	1.16051e-19
GABARAP	6.7848e-24	0.682345	0.738	0.559	1.29379e-19
RFX3-AS1	8.28935e-24	0.252571	0.121	0.025	1.5807e-19
LRRC28	8.44502e-24	0.31139	0.222	0.069	1.61038e-19
DNAJA1	8.4776e-24	0.269314	0.526	0.236	1.61659e-19
FAM49A	9.14751e-24	0.403983	0.464	0.205	1.74434e-19
MBD2	1.02481e-23	0.27834	0.491	0.213	1.95422e-19
P2RX4	1.9165e-23	0.366326	0.314	0.118	3.65458e-19
LCP2	2.3641e-23	0.580567	0.859	0.552	4.50809e-19
ASB3	2.69555e-23	0.255812	0.101	0.018	5.14014e-19
ADPGK	3.5372e-23	0.271296	0.477	0.206	6.74508e-19
DOCK4	4.23502e-23	0.835715	0.946	0.722	8.07576e-19
NFKBIZ	4.45592e-23	0.711967	0.39	0.169	8.497e-19
NFKBIA	4.51051e-23	0.63679	0.835	0.547	8.6011e-19
EPRS	5.55926e-23	0.409078	0.375	0.157	1.0601e-18
ANXA4	6.51725e-23	0.476265	0.674	0.363	1.24277e-18
NEAT1	9.27867e-23	0.6844	0.99	0.839	1.76935e-18
CNOT4	1.30973e-22	0.293045	0.417	0.176	2.49753e-18
DTNB	1.35756e-22	0.286149	0.323	0.125	2.58873e-18
CCL7	1.94567e-22	0.839204	0.222	0.075	3.7102e-18
BAZ1A	4.15155e-22	0.369573	0.585	0.279	7.9166e-18
CAST	7.59041e-22	0.542814	0.748	0.417	1.44742e-17
PLEKHM3	3.00546e-21	0.288235	0.205	0.066	5.73111e-17
TIA1	4.08834e-21	0.250471	0.232	0.079	7.79606e-17
CCDC6	4.88244e-21	0.453894	0.244	0.088	9.31032e-17
HLA-DMA	5.93083e-21	0.41707	0.575	0.299	1.13095e-16
ZC3H12C	6.89323e-21	0.267577	0.341	0.138	1.31447e-16
WDR74	7.52298e-21	0.501917	0.158	0.044	1.43456e-16
RIPK1	8.13393e-21	0.407997	0.264	0.099	1.55106e-16
PLA2G4A	1.08903e-20	0.707749	0.286	0.116	2.07667e-16
CLASP1	1.19763e-20	0.350258	0.365	0.155	2.28376e-16
SLC16A6	1.23186e-20	0.254747	0.321	0.128	2.34902e-16
PLAUR	1.34276e-20	0.475772	0.77	0.453	2.56051e-16
HDX	1.49291e-20	0.28133	0.146	0.039	2.84684e-16
RNF115	2.58456e-20	0.313018	0.338	0.139	4.92849e-16
USP6NL	2.90438e-20	0.316733	0.217	0.074	5.53837e-16
FAR2	3.05011e-20	0.334666	0.259	0.097	5.81626e-16
RBMS2	3.0967e-20	0.294361	0.205	0.067	5.90509e-16
UGP2	4.04267e-20	0.270452	0.42	0.187	7.70896e-16
EXOC5	8.01984e-20	0.361463	0.336	0.142	1.5293e-15
AC091808.1	1.22033e-19	0.302465	0.104	0.022	2.32705e-15
CMKLR1	2.22117e-19	0.343117	0.36	0.157	4.23555e-15
ATXN7L1	2.36111e-19	0.703173	0.326	0.142	4.5024e-15
CDKN1A	3.19425e-19	0.279006	0.363	0.157	6.09111e-15
SERPINB9	3.37879e-19	0.264283	0.227	0.081	6.44302e-15
MAP4K5	3.74078e-19	0.270948	0.24	0.088	7.13328e-15
SLC2A3	4.68057e-19	0.253737	0.447	0.208	8.92538e-15
USP34	4.92859e-19	0.341582	0.602	0.31	9.39833e-15
TP53BP2	6.01124e-19	0.275269	0.237	0.088	1.14628e-14
DENND1B	6.45495e-19	0.735376	0.383	0.173	1.23089e-14
ATP2B1	8.58934e-19	0.400008	0.484	0.239	1.6379e-14
MADD	8.82948e-19	0.316442	0.254	0.097	1.68369e-14
NUMB	9.47735e-19	0.31575	0.684	0.363	1.80724e-14
VOPP1	9.71149e-19	0.294866	0.395	0.179	1.85188e-14
RYBP	1.0233e-18	0.364633	0.294	0.12	1.95133e-14
SAMD4A	1.06283e-18	0.450746	0.338	0.151	2.02671e-14
SIPA1L1	2.23754e-18	0.402145	0.388	0.178	4.26676e-14
JAZF1	3.12748e-18	0.536783	0.38	0.178	5.96378e-14
CD86	3.47377e-18	0.309964	0.486	0.241	6.62413e-14
SELENOK	4.9716e-18	0.288791	0.558	0.29	9.48035e-14
PML	5.93562e-18	0.319039	0.18	0.059	1.13186e-13
AC007952.4	6.99605e-18	0.562169	0.356	0.16	1.33408e-13
FTX	8.04227e-18	0.451606	0.64	0.349	1.53358e-13
SPPL2A	1.1735e-17	0.271202	0.496	0.243	2.23775e-13
JAKMIP2	1.29042e-17	0.505092	0.363	0.173	2.4607e-13
PTAFR	1.51239e-17	0.252868	0.336	0.149	2.88398e-13
GHITM	1.60486e-17	0.290357	0.595	0.318	3.06031e-13
SP100	2.29433e-17	0.348673	0.58	0.306	4.37506e-13
PLCG2	2.29734e-17	0.311802	0.405	0.192	4.3808e-13
ADAM17	2.86663e-17	0.260154	0.375	0.171	5.46638e-13
C4orf3	3.83135e-17	0.345646	0.669	0.389	7.306e-13
LITAF	5.21078e-17	0.424842	0.812	0.52	9.93645e-13
BANP	7.621e-17	0.359299	0.249	0.101	1.45325e-12
NCOA2	8.10204e-17	0.496569	0.432	0.214	1.54498e-12
SUSD6	1.10261e-16	0.333232	0.481	0.24	2.10257e-12
ARL6IP5	1.40039e-16	0.284578	0.605	0.33	2.67041e-12
DICER1	1.70671e-16	0.326856	0.472	0.237	3.25453e-12
CD58	1.76841e-16	0.314448	0.358	0.165	3.37217e-12
HCK	2.59935e-16	0.296733	0.556	0.292	4.9567e-12
PHF20L1	3.15579e-16	0.464072	0.338	0.157	6.01778e-12
GM2A	5.12607e-16	0.30901	0.63	0.353	9.77491e-12
TSC22D2	5.17526e-16	0.289798	0.259	0.109	9.86871e-12
ARID2	5.3944e-16	0.253378	0.358	0.166	1.02866e-11
DIRC3	5.86132e-16	0.661483	0.212	0.086	1.11769e-11
AL034397.3	5.94914e-16	0.252395	0.133	0.04	1.13444e-11
LRRFIP2	6.02619e-16	0.255578	0.346	0.157	1.14913e-11
PICALM	9.07476e-16	0.355864	0.681	0.385	1.73047e-11
OGDH	1.05655e-15	0.30453	0.4	0.194	2.01474e-11
RNF181	1.17668e-15	0.354989	0.704	0.44	2.24381e-11
ANXA1	1.21375e-15	0.820048	0.632	0.419	2.3145e-11
ATP6V0E1	1.7924e-15	0.411012	0.775	0.62	3.41794e-11
LYZ	1.83438e-15	1.33775	0.721	0.738	3.49797e-11
USP12	2.08891e-15	0.285257	0.316	0.145	3.98335e-11
BASP1	3.39045e-15	0.298183	0.506	0.267	6.46525e-11
MKL1	3.97984e-15	0.740612	0.41	0.216	7.58916e-11
TRAF3IP2-AS1	5.62622e-15	0.288175	0.193	0.073	1.07286e-10
BRIP1	5.94944e-15	0.472697	0.227	0.095	1.1345e-10
PRR13	6.18595e-15	0.458137	0.763	0.613	1.1796e-10
AC007384.1	6.81699e-15	0.369076	0.119	0.035	1.29993e-10
PSMB1	7.00643e-15	0.268247	0.642	0.366	1.33606e-10
ZNF586	7.86057e-15	0.268759	0.158	0.055	1.49893e-10
CTSL	8.08019e-15	0.642835	0.637	0.424	1.54081e-10
FCGR1A	8.09261e-15	0.553437	0.511	0.305	1.54318e-10
KCNMA1	1.94543e-14	0.495095	0.294	0.134	3.70974e-10
PLEK	2.45915e-14	0.481692	0.835	0.647	4.68935e-10
GLIS3	2.63583e-14	0.50303	0.247	0.109	5.02627e-10
ATOX1	2.81801e-14	0.380359	0.699	0.457	5.37366e-10
KLF6	3.62847e-14	0.302785	0.793	0.507	6.91913e-10
FKBP15	7.8607e-14	0.331129	0.57	0.32	1.49896e-09
MAML2	7.93783e-14	0.832627	0.825	0.564	1.51367e-09
ABR	8.68025e-14	0.616762	0.637	0.384	1.65524e-09
LSS	1.14404e-13	0.290758	0.22	0.093	2.18157e-09
SAMSN1	1.67174e-13	0.760576	0.637	0.395	3.18784e-09
PTK2B	1.68241e-13	0.662306	0.326	0.169	3.2082e-09
HNRNPC	1.98606e-13	0.313998	0.857	0.571	3.78722e-09
CDC42SE2	2.11059e-13	0.30728	0.432	0.231	4.02469e-09
MAP3K4	2.17326e-13	0.250959	0.21	0.088	4.1442e-09
MYO1E	3.87997e-13	0.692456	0.506	0.286	7.39871e-09
RBM47	4.15215e-13	0.615844	0.891	0.628	7.91774e-09
IL1B	4.49115e-13	0.782499	0.617	0.421	8.56418e-09
ELF1	5.63387e-13	0.309931	0.595	0.33	1.07432e-08
RCAN1	2.25518e-12	0.304482	0.133	0.047	4.3004e-08
TNFAIP2	3.18892e-12	0.296602	0.689	0.429	6.08094e-08
AC100849.1	3.26217e-12	0.363849	0.2	0.086	6.22063e-08
PPP2R2A	3.47531e-12	0.254691	0.299	0.147	6.62707e-08
LARP4B	4.39382e-12	0.251539	0.467	0.254	8.37857e-08
LYN	8.79314e-12	0.663516	0.83	0.539	1.67676e-07
IGF2R	9.40554e-12	0.323322	0.607	0.359	1.79354e-07
USP13	1.21008e-11	0.303638	0.131	0.048	2.30749e-07
SUPT3H	1.51677e-11	0.296746	0.158	0.064	2.89232e-07
AC016831.7	1.5257e-11	0.250453	0.499	0.281	2.90935e-07
PTPRC	1.6058e-11	0.358905	0.758	0.523	3.0621e-07
SNTB1	1.72021e-11	0.265352	0.407	0.221	3.28027e-07
REL	2.20968e-11	0.264631	0.425	0.231	4.21363e-07
RAD18	4.46332e-11	0.427593	0.133	0.051	8.51111e-07
RUBCN	8.56396e-11	0.295581	0.158	0.065	1.63306e-06
SKP1	8.71074e-11	0.252035	0.681	0.449	1.66105e-06
SRPK2	1.43608e-10	0.57748	0.454	0.276	2.73846e-06
ZFAS1	2.72534e-10	0.310182	0.672	0.413	5.19695e-06
EGR1	2.76675e-10	0.65771	0.158	0.07	5.27592e-06
GRAMD1B	3.78985e-10	0.280605	0.123	0.048	7.22686e-06
CPNE8	5.11056e-10	0.303214	0.541	0.317	9.74532e-06
TMBIM6	6.04366e-10	0.345844	0.751	0.571	1.15247e-05
ATP6V1G1	1.04077e-09	0.362114	0.738	0.559	1.98464e-05
PTPRJ	1.21865e-09	0.556479	0.753	0.49	2.32385e-05
GLRX	1.36427e-09	0.386801	0.578	0.383	2.60152e-05
FOXO3	9.15812e-09	0.254236	0.509	0.302	0.000174636
MAT2A	1.71964e-08	0.294114	0.321	0.183	0.000327918
VPS13B	3.06481e-08	0.278167	0.541	0.333	0.000584429
KMT2C	3.35599e-08	0.537585	0.662	0.435	0.000639954
TEX14	5.29923e-08	1.61866	0.237	0.137	0.00101051
DENND4A	5.70658e-08	0.394997	0.351	0.211	0.00108819
ZFAND3	1.17399e-07	0.342557	0.677	0.443	0.00223869
MYL12A	3.91873e-07	0.316075	0.758	0.702	0.00747262
LINC00854	6.99551e-07	1.3007	0.212	0.121	0.0133397
DOCK8	7.10974e-07	0.435889	0.615	0.415	0.0135576
CYTOR	1.12622e-06	0.388568	0.41	0.274	0.0214758
RNF213	1.18739e-06	0.383625	0.667	0.455	0.0226424
FAM168A	1.26295e-06	0.521732	0.264	0.157	0.0240832
RPS27L	1.63768e-06	0.252685	0.81	0.682	0.0312288
GTDC1	2.12079e-06	0.331008	0.286	0.173	0.0404413

## Sheet: TableS2
Table S2	Downregulated DEGs in infected cells compared to uninfected control.
	p_val	avg_log2FC	pct.1	pct.2	p_val_adj
S100A4	6.80541e-221	-3.34332	0.494	0.988	1.29772e-216
MT-ND2	7.44879e-211	-2.53023	0.948	0.991	1.42041e-206
RPS12	1.87703e-204	-2.12315	0.756	0.994	3.57931e-200
MT-ND1	9.28601e-203	-2.08947	0.985	0.992	1.77075e-198
ACTB	1.24208e-201	-2.21155	0.78	0.997	2.36852e-197
RPL12	1.30508e-201	-2.53881	0.674	0.978	2.48865e-197
RPL35	1.66736e-201	-3.01929	0.467	0.949	3.17948e-197
RPS8	1.86013e-198	-2.52061	0.654	0.975	3.54708e-194
MT-ND4	4.9986e-198	-1.93821	0.99	0.994	9.53183e-194
RPL26	4.95941e-194	-2.4805	0.64	0.964	9.45709e-190
RNASE1	5.21959e-191	-2.86109	0.511	0.983	9.95324e-187
RPL32	1.11888e-182	-1.90307	0.79	0.987	2.1336e-178
RPL13A	3.48896e-177	-2.7896	0.437	0.907	6.65309e-173
RPS23	4.7754e-177	-1.91164	0.738	0.98	9.10621e-173
RPS24	5.67304e-174	-1.84711	0.748	0.985	1.08179e-169
RPL18A	7.94625e-171	-3.2166	0.119	0.856	1.51527e-166
RPS6	3.16568e-169	-2.04757	0.701	0.961	6.03664e-165
ATP5F1E	3.79242e-169	-1.69132	0.805	0.986	7.23177e-165
RPL37A	1.34496e-167	-1.87843	0.728	0.975	2.56471e-163
RPS3A	8.88234e-167	-1.77831	0.741	0.976	1.69377e-162
S100A6	5.99732e-166	-2.59338	0.489	0.913	1.14363e-161
SELENOP	1.02755e-165	-3.29589	0.198	0.861	1.95944e-161
RPL21	1.12825e-163	-1.82921	0.723	0.968	2.15146e-159
STAB1	1.06178e-158	-3.10946	0.03	0.809	2.02471e-154
TYROBP	5.20928e-158	-2.24704	0.578	0.915	9.93357e-154
MT-ND3	5.43317e-157	-1.47956	0.988	0.994	1.03605e-152
TUBA1B	5.96275e-153	-2.92665	0.568	0.902	1.13704e-148
MT-ATP6	1.90406e-152	-1.39568	0.995	0.995	3.63085e-148
AIF1	1.28594e-151	-1.79806	0.696	0.98	2.45215e-147
RPS18	9.43838e-151	-1.69978	0.728	0.975	1.7998e-146
RPL22	1.03602e-150	-1.8137	0.681	0.947	1.97558e-146
TMSB4X	1.63431e-146	-1.33921	0.852	0.999	3.11647e-142
SERF2	1.07355e-145	-1.33692	0.832	0.994	2.04714e-141
TPT1	5.57961e-144	-1.81616	0.728	0.938	1.06398e-139
DAB2	1.97314e-143	-2.80473	0.23	0.821	3.76259e-139
RPS15A	7.55451e-142	-1.52152	0.753	0.977	1.44057e-137
RPS13	2.62542e-141	-1.50549	0.768	0.982	5.00641e-137
RPL39	6.68753e-141	-1.41117	0.778	0.988	1.27524e-136
RPL6	3.3763e-135	-1.64289	0.706	0.948	6.43826e-131
RPL10A	4.78088e-134	-2.40939	0.309	0.818	9.11666e-130
TGFBI	6.37966e-132	-2.60731	0.173	0.789	1.21654e-127
RPL7A	2.64749e-131	-1.6071	0.736	0.95	5.0485e-127
RPL15	2.93118e-131	-1.59344	0.716	0.948	5.58947e-127
UQCRQ	1.04724e-130	-2.62656	0.077	0.744	1.99698e-126
RPL37	2.37927e-130	-1.3688	0.778	0.976	4.53702e-126
RPL29	2.89146e-130	-1.6106	0.709	0.945	5.51373e-126
RPL27	1.56459e-128	-1.61739	0.681	0.925	2.98351e-124
MT-CO3	5.11016e-124	-1.22789	0.993	0.992	9.74456e-120
RPS26	6.259e-124	-1.3867	0.758	0.965	1.19353e-119
RPLP0	2.56381e-123	-1.50366	0.711	0.963	4.88893e-119
RPL34	1.43421e-122	-1.40336	0.778	0.966	2.73489e-118
RPS21	1.96591e-121	-2.56088	0.044	0.705	3.7488e-117
PTMA	6.60819e-121	-2.27223	0.519	0.836	1.26012e-116
NRP1	1.14088e-117	-2.46907	0.247	0.779	2.17554e-113
CFL1	3.82607e-114	-1.49785	0.674	0.917	7.29594e-110
RPLP1	9.59165e-114	-2.17789	0.338	0.775	1.82903e-109
LGALS1	1.93732e-111	-1.24292	0.8	0.988	3.69428e-107
F13A1	4.1777e-110	-3.38626	0.005	0.651	7.96647e-106
RPL23A	3.18954e-109	-1.46573	0.686	0.912	6.08214e-105
ACTG1	6.5181e-108	-1.65537	0.652	0.885	1.24294e-103
UBA52	1.9542e-107	-1.26675	0.731	0.957	3.72647e-103
RPL9	3.79603e-107	-1.28578	0.751	0.954	7.23865e-103
MTRNR2L12	9.96072e-107	-1.5076	0.993	0.995	1.89941e-102
RPL7	1.6447e-106	-1.69356	0.617	0.846	3.13628e-102
YBX1	7.87108e-106	-1.74573	0.546	0.832	1.50094e-101
TMA7	1.15154e-105	-1.62564	0.657	0.855	2.19587e-101
RPS14	1.55774e-104	-1.20764	0.773	0.981	2.97045e-100
CALM2	3.97186e-104	-1.8612	0.568	0.839	7.57395e-100
EEF1B2	4.51076e-104	-1.86286	0.504	0.802	8.60156e-100
RPS3	5.44484e-103	-1.33885	0.723	0.942	1.03828e-98
RPL3	1.51628e-102	-1.66604	0.59	0.853	2.8914e-98
PABPC1	9.16052e-102	-1.94382	0.425	0.776	1.74682e-97
RPS20	1.34261e-100	-1.59117	0.62	0.843	2.56022e-96
PPIA	3.76258e-100	-1.28016	0.78	0.956	7.17487e-96
RPL38	1.04045e-99	-1.45176	0.699	0.871	1.98403e-95
CTSB	4.58499e-99	-1.15608	0.884	0.994	8.74312e-95
RACK1	1.09272e-98	-1.40892	0.686	0.893	2.08371e-94
RPL31	1.6095e-96	-1.46562	0.699	0.862	3.06915e-92
RPL23	2.5653e-96	-1.82262	0.477	0.78	4.89177e-92
GAPDH	1.01497e-95	-1.11339	0.76	0.995	1.93544e-91
MT-CYB	1.60494e-95	-1.05423	0.98	0.984	3.06046e-91
RPL36	3.56184e-95	-2.18072	0.123	0.655	6.79207e-91
RPS7	1.1446e-93	-1.22006	0.756	0.94	2.18265e-89
RPL14	1.17933e-92	-1.30012	0.736	0.911	2.24886e-88
COTL1	2.54045e-92	-2.16216	0.106	0.638	4.84439e-88
DBI	4.16584e-92	-1.37687	0.716	0.905	7.94383e-88
MRC1	5.14851e-92	-2.30047	0.042	0.606	9.81769e-88
NPC2	8.26353e-92	-1.1283	0.773	0.975	1.57577e-87
RPL36A	5.03464e-91	-2.0021	0.336	0.716	9.60056e-87
RPS16	8.54351e-91	-2.13038	0.165	0.653	1.62916e-86
TPM3	1.4502e-90	-1.77825	0.484	0.767	2.76538e-86
RPL30	5.32254e-89	-1.10482	0.758	0.969	1.01496e-84
RPL27A	1.11642e-88	-2.06132	0.136	0.638	2.1289e-84
RPL5	2.5446e-88	-1.51573	0.64	0.845	4.8523e-84
CCL2	2.45898e-87	-1.27845	0.449	0.921	4.68903e-83
SH3BGRL3	6.50536e-87	-1.97699	0.321	0.705	1.24051e-82
RPSA	7.36714e-87	-1.32056	0.662	0.884	1.40484e-82
RPS25	5.50472e-86	-1.08504	0.758	0.95	1.04969e-81
ARHGAP18	1.28829e-85	-1.93407	0.183	0.661	2.45664e-81
MT-ND5	2.11147e-85	-0.968302	0.993	0.99	4.02636e-81
MS4A6A	9.85063e-85	-2.16988	0.202	0.659	1.87842e-80
RPL18	4.05337e-84	-1.34035	0.681	0.862	7.72937e-80
LDHA	1.01204e-81	-1.97431	0.388	0.717	1.92986e-77
RPL28	3.44085e-79	-0.951849	0.798	0.975	6.56135e-75
GNAS	8.70077e-79	-1.7893	0.36	0.7	1.65915e-74
COLEC12	1.66296e-78	-2.19811	0.02	0.538	3.1711e-74
RPL13	5.01812e-78	-1.99159	0.109	0.588	9.56905e-74
LAPTM5	1.11871e-77	-1.11672	0.681	0.913	2.13327e-73
H3F3A	1.08934e-76	-1.73939	0.437	0.715	2.07726e-72
RPL19	1.27838e-76	-0.951289	0.785	0.983	2.43775e-72
FCGRT	1.68479e-74	-1.90994	0.141	0.597	3.21273e-70
PLAU	1.71804e-74	-2.29096	0.044	0.536	3.27613e-70
RPS9	1.82298e-74	-1.21591	0.674	0.872	3.47625e-70
PFN1	4.92518e-74	-1.69543	0.417	0.713	9.39182e-70
RPLP2	9.1856e-74	-1.93494	0.121	0.576	1.7516e-69
RPS28	3.501e-73	-1.90848	0.049	0.533	6.67606e-69
HMGB1	4.36103e-73	-1.84617	0.573	0.768	8.31605e-69
GSTP1	1.4683e-71	-1.89188	0.133	0.575	2.79989e-67
ARHGDIB	1.54709e-71	-1.20388	0.575	0.862	2.95014e-67
RPL24	6.40842e-71	-1.13575	0.736	0.877	1.22202e-66
FRMD4B	1.30646e-70	-1.5145	0.41	0.725	2.49129e-66
ATP5MG	4.51606e-70	-1.11663	0.728	0.882	8.61167e-66
RPS2	1.01833e-68	-1.85974	0.207	0.6	1.94185e-64
RPL41	4.6369e-68	-0.817915	0.807	0.995	8.84211e-64
PKM	2.74854e-67	-1.29661	0.642	0.8	5.24118e-63
MT-CO2	3.97867e-67	-0.65782	0.993	0.995	7.58692e-63
RPS27A	4.81538e-67	-0.939595	0.763	0.963	9.18244e-63
RPS10	1.61646e-66	-1.81269	0.091	0.531	3.08243e-62
MEF2C	2.56684e-65	-1.73075	0.274	0.629	4.89471e-61
PID1	4.32533e-65	-2.02762	0.062	0.515	8.24797e-61
RPS4X	2.76144e-64	-1.11635	0.709	0.875	5.26578e-60
RPS5	2.20808e-63	-1.15994	0.649	0.837	4.21059e-59
LGMN	6.53036e-63	-1.56657	0.504	0.736	1.24527e-58
ATP5ME	2.22466e-62	-1.73701	0.272	0.601	4.24221e-58
OAZ1	2.16883e-60	-1.71711	0.188	0.56	4.13575e-56
RPS11	3.67314e-60	-1.11547	0.696	0.822	7.00432e-56
CST3	4.16215e-60	-1.67326	0.294	0.618	7.93681e-56
UQCRB	4.69615e-60	-1.13965	0.672	0.822	8.95509e-56
AP2S1	5.40581e-60	-1.74566	0.081	0.497	1.03083e-55
RPL35A	8.83841e-60	-0.96117	0.775	0.919	1.6854e-55
RHOA	2.10062e-58	-1.20204	0.647	0.773	4.00567e-54
RPL4	6.19672e-58	-1.15264	0.642	0.817	1.18165e-53
H2AFZ	1.72969e-56	-2.18886	0.425	0.66	3.29834e-52
GNAI2	1.07648e-55	-1.5727	0.296	0.602	2.05275e-51
ZFP36L1	2.24097e-55	-1.58667	0.323	0.623	4.2733e-51
ASPH	6.19998e-54	-1.77253	0.202	0.547	1.18227e-49
ITSN1	7.67375e-54	-1.60403	0.138	0.527	1.46331e-49
HMGN2	7.02389e-53	-1.90648	0.158	0.51	1.33939e-48
RPL11	2.04076e-51	-0.824259	0.788	0.943	3.89152e-47
ATP8B4	3.04947e-51	-1.4017	0.222	0.575	5.81504e-47
RPS19	1.36397e-50	-0.733549	0.798	0.972	2.60096e-46
MT-CO1	2.36495e-50	-0.527421	0.993	0.997	4.50973e-46
STMN1	2.77908e-50	-2.05072	0.02	0.402	5.29942e-46
ANKH	8.36701e-50	-1.78759	0.072	0.443	1.59551e-45
ATP5MC3	1.10724e-49	-1.63585	0.264	0.555	2.1114e-45
KCTD12	1.19552e-49	-1.54387	0.277	0.571	2.27973e-45
ARPC2	1.78324e-49	-1.2049	0.578	0.715	3.40045e-45
OST4	2.17744e-49	-1.13688	0.632	0.749	4.15217e-45
PRKCA	2.65166e-49	-1.67245	0.067	0.445	5.05644e-45
CTSD	6.42157e-49	-1.62606	0.126	0.477	1.22453e-44
SPRED1	1.14423e-48	-1.5795	0.309	0.596	2.18194e-44
RPS29	2.1723e-48	-0.931005	0.694	0.841	4.14235e-44
SAMHD1	3.88605e-48	-1.24935	0.41	0.651	7.41031e-44
RPL8	6.00852e-48	-1.55497	0.146	0.484	1.14576e-43
CD93	2.97405e-46	-1.50015	0	0.358	5.67121e-42
RPL10	7.11784e-46	-0.70686	0.847	0.983	1.3573e-41
ALOX5AP	1.16021e-45	-1.6989	0.099	0.442	2.2124e-41
ELOB	2.43817e-45	-1.48324	0.323	0.568	4.64934e-41
CALM3	3.22503e-45	-1.51725	0.151	0.474	6.14981e-41
TPI1	8.6288e-45	-1.36099	0.528	0.658	1.64543e-40
FAU	1.01453e-44	-0.941683	0.699	0.805	1.93461e-40
MYO5A	3.5179e-44	-1.23633	0.479	0.67	6.70829e-40
NCL	4.60267e-44	-1.54288	0.267	0.54	8.77683e-40
NDUFS5	1.70653e-43	-1.08549	0.61	0.725	3.25418e-39
CLTC	4.33726e-43	-1.35529	0.36	0.592	8.27072e-39
LDLRAD4	4.80881e-43	-1.49078	0.094	0.43	9.16992e-39
ME2	1.25224e-42	-1.43479	0.16	0.479	2.3879e-38
VAV3	3.55327e-42	-1.22786	0.217	0.532	6.77572e-38
GPR34	8.21417e-42	-1.37993	0	0.331	1.56636e-37
AP2A2	1.29901e-41	-1.44565	0.054	0.388	2.47708e-37
SNRPD2	2.49693e-41	-1.16567	0.578	0.681	4.7614e-37
FGD4	2.66107e-41	-1.40841	0.074	0.41	5.07439e-37
ACTR2	3.10359e-41	-1.23348	0.464	0.636	5.91824e-37
EEPD1	5.55386e-41	-1.39696	0.052	0.384	1.05907e-36
ADAP2	1.82878e-40	-1.20773	0.417	0.622	3.48731e-36
COX6B1	2.75205e-40	-0.860948	0.753	0.831	5.24788e-36
FADS1	3.36389e-40	-1.37434	0.01	0.332	6.4146e-36
UQCR10	4.16223e-40	-0.906143	0.696	0.793	7.93696e-36
NDUFA2	5.99264e-40	-1.38846	0.119	0.427	1.14274e-35
ATP5MF	6.96701e-40	-0.974584	0.669	0.749	1.32854e-35
RAC1	9.09474e-40	-1.2443	0.531	0.653	1.73428e-35
YWHAB	1.0711e-39	-1.26096	0.427	0.614	2.04248e-35
ATP5MD	1.09695e-39	-0.894246	0.719	0.808	2.09177e-35
HIF1A	1.3745e-39	-1.2672	0.499	0.646	2.62103e-35
SLC4A7	1.57047e-39	-1.47989	0.101	0.414	2.99473e-35
ARPC5	3.06216e-39	-1.16537	0.553	0.664	5.83923e-35
MGAT5	4.28137e-39	-1.38805	0.143	0.459	8.16414e-35
FXYD5	6.26509e-39	-1.36369	0.133	0.434	1.19469e-34
FCHSD2	6.71685e-39	-1.44009	0.304	0.557	1.28084e-34
FABP5	1.71179e-38	-1.70776	0.059	0.373	3.26422e-34
SNX6	2.22933e-38	-1.12929	0.615	0.704	4.25111e-34
RAB31	4.69551e-38	-0.97326	0.528	0.68	8.95387e-34
TBXAS1	4.86528e-38	-1.40407	0.222	0.491	9.2776e-34
CCDC88A	8.00676e-38	-1.04863	0.598	0.693	1.52681e-33
AP1S2	8.55052e-38	-1.33023	0.311	0.545	1.6305e-33
SFMBT2	1.45065e-37	-1.39214	0.158	0.46	2.76625e-33
MAF	1.71691e-37	-1.37314	0.054	0.362	3.27399e-33
HNRNPA1	3.20335e-37	-1.22532	0.536	0.647	6.10848e-33
NCF4	4.39201e-37	-1.41669	0.126	0.418	8.37513e-33
NAIP	5.36685e-37	-1.42099	0.141	0.431	1.0234e-32
ATP5PD	1.14436e-36	-1.05858	0.617	0.698	2.18217e-32
CTSZ	2.38321e-36	-0.988033	0.583	0.725	4.54454e-32
BNC2	2.7705e-36	-1.34667	0.01	0.309	5.28308e-32
FTL	2.90202e-36	-0.751563	0.983	1	5.53385e-32
LRP1	3.48083e-36	-1.36118	0.249	0.498	6.6376e-32
STARD13	5.60735e-36	-1.39825	0.106	0.408	1.06927e-31
COMMD6	6.20353e-36	-1.33951	0.309	0.527	1.18295e-31
MKI67	9.0844e-36	-1.81683	0.002	0.295	1.7323e-31
RPS27	1.6068e-35	-0.629604	0.783	0.96	3.06401e-31
ME1	1.97555e-35	-1.39884	0.277	0.518	3.76718e-31
ATP5PO	3.15297e-35	-1.3131	0.116	0.399	6.0124e-31
HSP90AA1	1.21656e-34	-0.836556	0.768	0.84	2.31987e-30
SLCO2B1	1.22921e-34	-1.03644	0.109	0.422	2.34399e-30
TOP2A	3.20369e-34	-1.80774	0.005	0.288	6.10912e-30
SPP1	4.17807e-34	-1.50626	0.521	0.704	7.96716e-30
ENO1	4.43833e-34	-0.86454	0.691	0.793	8.46346e-30
COX4I1	5.09525e-34	-0.734731	0.746	0.867	9.71614e-30
ARL4C	1.67214e-33	-1.30269	0.059	0.345	3.18861e-29
FKBP1A	2.45924e-33	-1.32477	0.168	0.429	4.68953e-29
FUCA1	3.60385e-33	-1.62584	0.094	0.374	6.87219e-29
PLXDC2	7.41394e-33	-1.14299	0.454	0.625	1.41376e-28
SNX2	8.95013e-33	-1.19464	0.447	0.595	1.7067e-28
RPS17	1.23772e-32	-1.26151	0.119	0.388	2.3602e-28
LAMTOR4	2.81934e-32	-1.22804	0.417	0.566	5.37619e-28
ETV5	3.11231e-32	-1.14296	0.022	0.295	5.93486e-28
INSIG1	4.23228e-32	-1.38085	0.116	0.388	8.07054e-28
ZSWIM6	6.72904e-32	-0.958888	0.516	0.656	1.28316e-27
NUCKS1	8.01437e-32	-1.46881	0.254	0.473	1.52826e-27
SLC25A5	1.06109e-31	-1.32008	0.158	0.409	2.02339e-27
MT-ND6	4.4131e-31	-0.891086	0.946	0.883	8.41534e-27
CENPF	6.01495e-31	-1.61715	0.002	0.262	1.14699e-26
FOS	1.10195e-30	-1.28697	0.081	0.358	2.10131e-26
UQCRH	1.26171e-30	-0.945143	0.6	0.675	2.40596e-26
SLA	1.70995e-30	-1.09853	0.064	0.332	3.2607e-26
GAPLINC	2.60199e-30	-1.15052	0.007	0.264	4.96173e-26
CD14	2.63506e-30	-1.23205	0.309	0.526	5.0248e-26
S100A9	4.68564e-30	-0.827033	0.585	0.815	8.93504e-26
ZNRD1	5.47148e-30	0.255495	0.212	0.055	1.04336e-25
GSN	6.10959e-30	-1.11622	0.23	0.476	1.16504e-25
GSN	6.10959e-30	-1.11622	0.23	0.476	1.16504e-25
CD99	7.88731e-30	-1.24699	0.18	0.418	1.50403e-25
CD99	7.88731e-30	-1.24699	0.18	0.418	1.50403e-25
SLC9A9	8.66841e-30	-0.677209	0.519	0.688	1.65298e-25
SLC9A9	8.66841e-30	-0.677209	0.519	0.688	1.65298e-25
JAG1	8.80438e-30	0.262787	0.138	0.025	1.67891e-25
LHFPL2	9.33755e-30	0.473445	0.558	0.245	1.78058e-25
EMILIN2	1.0871e-29	-1.27888	0.249	0.466	2.07299e-25
EMILIN2	1.0871e-29	-1.27888	0.249	0.466	2.07299e-25
SOS1	1.3549e-29	0.545089	0.447	0.181	2.58366e-25
CAPZB	2.16236e-29	-1.05323	0.373	0.556	4.12341e-25
CAPZB	2.16236e-29	-1.05323	0.373	0.556	4.12341e-25
GTF2B	2.89524e-29	0.315669	0.336	0.115	5.52094e-25
NOTCH2	3.14946e-29	0.296865	0.454	0.176	6.00571e-25
NFKB1	3.3581e-29	0.577554	0.775	0.391	6.40356e-25
EIF5	3.71393e-29	0.344057	0.565	0.245	7.0821e-25
MYO10	4.04466e-29	0.641868	0.259	0.081	7.71276e-25
HMOX1	4.12903e-29	-1.29692	0.101	0.354	7.87365e-25
HMOX1	4.12903e-29	-1.29692	0.101	0.354	7.87365e-25
AC006978.2	4.21402e-29	0.482455	0.314	0.106	8.03571e-25
TMBIM1	4.26144e-29	0.257583	0.4	0.147	8.12614e-25
CELF1	4.52287e-29	0.486172	0.657	0.308	8.62467e-25
IGSF6	4.63435e-29	0.770324	0.716	0.433	8.83723e-25
HCST	4.94953e-29	-1.31781	0.215	0.439	9.43825e-25
HCST	4.94953e-29	-1.31781	0.215	0.439	9.43825e-25
AL138720.1	5.35485e-29	0.387258	0.121	0.021	1.02112e-24
AC245014.3	6.039e-29	1.26246	0.225	0.064	1.15158e-24
PHF21A	6.58552e-29	0.45151	0.442	0.176	1.25579e-24
GTPBP4	6.88103e-29	0.290499	0.348	0.122	1.31214e-24
TCEAL9	1.05569e-28	0.258166	0.328	0.111	2.01309e-24
RNLS	1.15513e-28	0.309234	0.173	0.04	2.20273e-24
AP003086.2	1.27956e-28	0.351784	0.22	0.061	2.43999e-24
GAS7	1.34085e-28	-0.690722	0.62	0.705	2.55688e-24
GAS7	1.34085e-28	-0.690722	0.62	0.705	2.55688e-24
C1orf162	1.60668e-28	-1.26833	0.183	0.416	3.06378e-24
C1orf162	1.60668e-28	-1.26833	0.183	0.416	3.06378e-24
CUL1	1.61143e-28	0.423467	0.311	0.106	3.07283e-24
TRIM38	1.67469e-28	0.321822	0.442	0.174	3.19347e-24
RB1	1.75847e-28	-1.02449	0.442	0.59	3.35323e-24
RB1	1.75847e-28	-1.02449	0.442	0.59	3.35323e-24
RAN	2.21947e-28	-1.21723	0.442	0.564	4.23231e-24
RAN	2.21947e-28	-1.21723	0.442	0.564	4.23231e-24
ALCAM	2.37612e-28	0.992517	0.538	0.255	4.53102e-24
PARP15	2.67153e-28	0.346318	0.146	0.03	5.09434e-24
ITGA4	2.72295e-28	-1.08336	0.02	0.265	5.19239e-24
ITGA4	2.72295e-28	-1.08336	0.02	0.265	5.19239e-24
HSPB1	3.17605e-28	-1.06538	0.02	0.266	6.0564e-24
HSPB1	3.17605e-28	-1.06538	0.02	0.266	6.0564e-24
KLHL6	3.20821e-28	0.308521	0.331	0.116	6.11773e-24
MFN1	3.93363e-28	0.311952	0.257	0.078	7.50104e-24
PLXNC1	4.3437e-28	0.433928	0.422	0.167	8.28301e-24
BCAS3	4.49867e-28	0.400779	0.464	0.188	8.57851e-24
MERTK	4.67364e-28	-1.16681	0.096	0.349	8.91217e-24
MERTK	4.67364e-28	-1.16681	0.096	0.349	8.91217e-24
ARL4A	5.24822e-28	0.280622	0.148	0.031	1.00078e-23
TNFSF15	5.76377e-28	0.757483	0.183	0.047	1.09909e-23
SMCHD1	6.4125e-28	0.430742	0.454	0.182	1.2228e-23
CD300E	6.95218e-28	0.528918	0.262	0.083	1.32571e-23
SYNE1	7.95018e-28	-1.29089	0.143	0.386	1.51602e-23
SYNE1	7.95018e-28	-1.29089	0.143	0.386	1.51602e-23
FMNL2	8.59916e-28	0.904075	0.662	0.332	1.63977e-23
C12orf57	9.65256e-28	0.542649	0.217	0.061	1.84065e-23
CASP8	1.04025e-27	0.274803	0.269	0.084	1.98364e-23
ICAM1	1.06603e-27	0.321869	0.711	0.356	2.03282e-23
DIP2B	1.21385e-27	0.732035	0.533	0.244	2.31469e-23
TREM2	1.3452e-27	-1.15621	0.042	0.286	2.56516e-23
TREM2	1.3452e-27	-1.15621	0.042	0.286	2.56516e-23
CD163L1	1.4893e-27	-1.31503	0.064	0.312	2.83995e-23
CD163L1	1.4893e-27	-1.31503	0.064	0.312	2.83995e-23
ARID4B	1.7028e-27	0.341974	0.563	0.245	3.24706e-23
UBN2	1.7385e-27	0.340014	0.217	0.061	3.31515e-23
BRCA2	1.90926e-27	0.755665	0.356	0.138	3.64076e-23
CD163	1.93807e-27	-1.17339	0.398	0.559	3.69571e-23
CD163	1.93807e-27	-1.17339	0.398	0.559	3.69571e-23
APLP2	2.47983e-27	-1.03627	0.452	0.586	4.72878e-23
APLP2	2.47983e-27	-1.03627	0.452	0.586	4.72878e-23
MRAS	3.4107e-27	0.354351	0.222	0.064	6.50386e-23
SLC7A8	3.58677e-27	-1.10243	0.077	0.323	6.83961e-23
SLC7A8	3.58677e-27	-1.10243	0.077	0.323	6.83961e-23
ARHGEF2	5.16925e-27	0.332812	0.37	0.138	9.85725e-23
TMSB10	6.06391e-27	0.572979	0.931	0.997	1.15633e-22
OAS3	6.97996e-27	0.393577	0.16	0.037	1.33101e-22
AFF4	7.07696e-27	0.577576	0.523	0.235	1.34951e-22
IFITM3	7.98791e-27	0.484057	0.464	0.196	1.52321e-22
UBE2E1	8.4269e-27	0.536902	0.531	0.235	1.60692e-22
CKLF	8.58155e-27	-1.17444	0.094	0.331	1.63642e-22
CKLF	8.58155e-27	-1.17444	0.094	0.331	1.63642e-22
ATP5MC2	1.03908e-26	-0.750512	0.694	0.757	1.98143e-22
ATP5MC2	1.03908e-26	-0.750512	0.694	0.757	1.98143e-22
PDSS1	1.10568e-26	0.669532	0.165	0.04	2.10842e-22
HSP90AB1	1.47815e-26	-0.914336	0.565	0.668	2.81869e-22
HSP90AB1	1.47815e-26	-0.914336	0.565	0.668	2.81869e-22
SMIM26	1.50495e-26	0.32643	0.504	0.219	2.8698e-22
ARRB2	1.54814e-26	-1.15346	0.148	0.379	2.95215e-22
ARRB2	1.54814e-26	-1.15346	0.148	0.379	2.95215e-22
ZFX	1.57011e-26	0.623775	0.321	0.12	2.99405e-22
IVNS1ABP	2.12174e-26	-1.13054	0.094	0.33	4.04595e-22
IVNS1ABP	2.12174e-26	-1.13054	0.094	0.33	4.04595e-22
SLC30A7	2.49417e-26	0.306722	0.343	0.126	4.75613e-22
ST3GAL1	2.50232e-26	0.433528	0.605	0.282	4.77167e-22
PSMD11	2.56403e-26	0.250607	0.469	0.192	4.88936e-22
RAB13	2.84139e-26	0.359883	0.528	0.236	5.41824e-22
SIRPA	3.07805e-26	0.393793	0.543	0.244	5.86954e-22
PPP1R10	3.09988e-26	0.329025	0.316	0.112	5.91115e-22
IFI6	3.23782e-26	0.630316	0.19	0.052	6.1742e-22
GIMAP8	3.7836e-26	0.456808	0.249	0.079	7.21495e-22
MITF	3.95665e-26	0.556286	0.652	0.319	7.54494e-22
PYGL	5.27198e-26	-1.15751	0.111	0.345	1.00531e-21
PYGL	5.27198e-26	-1.15751	0.111	0.345	1.00531e-21
HIST1H2BJ	6.03335e-26	0.305021	0.151	0.034	1.1505e-21
MRPS18C	6.34611e-26	0.337987	0.519	0.229	1.21014e-21
ATP6V1H	6.36581e-26	0.397889	0.514	0.228	1.2139e-21
NFAT5	8.74659e-26	0.51659	0.506	0.225	1.66789e-21
HIVEP1	1.00798e-25	0.384804	0.378	0.146	1.92211e-21
AOAH	1.15698e-25	0.747864	0.484	0.225	2.20625e-21
SNX24	1.49696e-25	-1.15618	0.175	0.397	2.85455e-21
SNX24	1.49696e-25	-1.15618	0.175	0.397	2.85455e-21
MTSS1	1.61828e-25	-1.18797	0.244	0.452	3.08589e-21
MTSS1	1.61828e-25	-1.18797	0.244	0.452	3.08589e-21
CCDC50	2.01425e-25	0.585249	0.264	0.09	3.84098e-21
TMEM219	2.02986e-25	0.341337	0.437	0.183	3.87074e-21
ANAPC11	2.04979e-25	-0.990504	0.037	0.267	3.90875e-21
ANAPC11	2.04979e-25	-0.990504	0.037	0.267	3.90875e-21
ITGAV	2.36171e-25	0.466706	0.38	0.155	4.50354e-21
MYO9B	2.57661e-25	-1.01633	0.341	0.518	4.91335e-21
MYO9B	2.57661e-25	-1.01633	0.341	0.518	4.91335e-21
MXD1	2.59719e-25	0.545679	0.412	0.175	4.95258e-21
SLC7A7	2.72344e-25	0.445465	0.588	0.288	5.19333e-21
FCER1G	2.76943e-25	0.745548	0.877	0.983	5.28103e-21
BLVRB	2.8209e-25	-1.07466	0.062	0.292	5.37917e-21
BLVRB	2.8209e-25	-1.07466	0.062	0.292	5.37917e-21
MAFB	3.09406e-25	-1.10259	0.259	0.466	5.90007e-21
MAFB	3.09406e-25	-1.10259	0.259	0.466	5.90007e-21
ARPC1B	3.86845e-25	-1.14399	0.121	0.347	7.37674e-21
ARPC1B	3.86845e-25	-1.14399	0.121	0.347	7.37674e-21
NBDY	4.13621e-25	0.341272	0.509	0.227	7.88733e-21
SRSF5	4.6952e-25	0.313448	0.642	0.301	8.95328e-21
TMEM268	5.23119e-25	0.267029	0.188	0.051	9.97536e-21
C1QA	6.23153e-25	-1.00214	0.444	0.599	1.18829e-20
C1QA	6.23153e-25	-1.00214	0.444	0.599	1.18829e-20
TAX1BP1	6.62896e-25	0.42995	0.681	0.353	1.26408e-20
RAC2	6.64407e-25	-1.12795	0.096	0.32	1.26696e-20
RAC2	6.64407e-25	-1.12795	0.096	0.32	1.26696e-20
VAMP8	6.71634e-25	-0.690086	0.738	0.806	1.28074e-20
VAMP8	6.71634e-25	-0.690086	0.738	0.806	1.28074e-20
NEMP1	8.5147e-25	0.252565	0.183	0.049	1.62367e-20
CDC42	9.06724e-25	-0.811075	0.659	0.702	1.72903e-20
CDC42	9.06724e-25	-0.811075	0.659	0.702	1.72903e-20
PCNX1	1.04757e-24	0.506997	0.605	0.291	1.9976e-20
CASP1	1.14669e-24	0.286621	0.464	0.197	2.18662e-20
TLK1	1.28059e-24	0.458115	0.467	0.207	2.44195e-20
TGFBR1	1.36177e-24	-1.12206	0.109	0.333	2.59676e-20
TGFBR1	1.36177e-24	-1.12206	0.109	0.333	2.59676e-20
RASAL2	1.99309e-24	0.665122	0.585	0.288	3.80062e-20
SULT1A1	2.82197e-24	-1.18433	0.183	0.391	5.38121e-20
SULT1A1	2.82197e-24	-1.18433	0.183	0.391	5.38121e-20
GPI	3.1046e-24	-1.10294	0.163	0.377	5.92016e-20
GPI	3.1046e-24	-1.10294	0.163	0.377	5.92016e-20
PNISR	3.27151e-24	0.384913	0.716	0.353	6.23844e-20
TYMP	3.36044e-24	0.324502	0.316	0.117	6.40802e-20
SELENOF	3.36538e-24	0.341055	0.568	0.267	6.41744e-20
FCGBP	3.43003e-24	-1.25785	0.005	0.216	6.54072e-20
FCGBP	3.43003e-24	-1.25785	0.005	0.216	6.54072e-20
IGF1	3.55456e-24	-1.18228	0.002	0.213	6.77819e-20
IGF1	3.55456e-24	-1.18228	0.002	0.213	6.77819e-20
KCNAB2	5.42032e-24	-0.956143	0.067	0.294	1.0336e-19
KCNAB2	5.42032e-24	-0.956143	0.067	0.294	1.0336e-19
BMT2	5.61674e-24	0.299662	0.195	0.056	1.07106e-19
HSPD1	5.62383e-24	-1.10903	0.123	0.341	1.07241e-19
HSPD1	5.62383e-24	-1.10903	0.123	0.341	1.07241e-19
MX2	6.08587e-24	0.727971	0.24	0.081	1.16051e-19
GABARAP	6.7848e-24	0.682345	0.738	0.559	1.29379e-19
RFX3-AS1	8.28935e-24	0.252571	0.121	0.025	1.5807e-19
LRRC28	8.44502e-24	0.31139	0.222	0.069	1.61038e-19
DNAJA1	8.4776e-24	0.269314	0.526	0.236	1.61659e-19
FAM49A	9.14751e-24	0.403983	0.464	0.205	1.74434e-19
MBD2	1.02481e-23	0.27834	0.491	0.213	1.95422e-19
CALR	1.32839e-23	-1.14772	0.402	0.526	2.5331e-19
CALR	1.32839e-23	-1.14772	0.402	0.526	2.5331e-19
ID2	1.53848e-23	-1.03457	0.04	0.257	2.93373e-19
ID2	1.53848e-23	-1.03457	0.04	0.257	2.93373e-19
MSR1	1.66819e-23	-1.01269	0.363	0.534	3.18107e-19
MSR1	1.66819e-23	-1.01269	0.363	0.534	3.18107e-19
RNASE6	1.86718e-23	-1.14173	0.111	0.327	3.56053e-19
RNASE6	1.86718e-23	-1.14173	0.111	0.327	3.56053e-19
TPCN1	1.90335e-23	-0.921693	0.025	0.239	3.62949e-19
TPCN1	1.90335e-23	-0.921693	0.025	0.239	3.62949e-19
P2RX4	1.9165e-23	0.366326	0.314	0.118	3.65458e-19
BMP2K	2.04899e-23	-1.00488	0.415	0.551	3.90721e-19
BMP2K	2.04899e-23	-1.00488	0.415	0.551	3.90721e-19
LILRB5	2.31529e-23	-1.03636	0.02	0.232	4.41502e-19
LILRB5	2.31529e-23	-1.03636	0.02	0.232	4.41502e-19
LCP2	2.3641e-23	0.580567	0.859	0.552	4.50809e-19
ASB3	2.69555e-23	0.255812	0.101	0.018	5.14014e-19
BCAT1	3.26348e-23	-1.03703	0.215	0.417	6.22312e-19
BCAT1	3.26348e-23	-1.03703	0.215	0.417	6.22312e-19
ADPGK	3.5372e-23	0.271296	0.477	0.206	6.74508e-19
SLC26A3	3.78858e-23	-1.02029	0.175	0.389	7.22443e-19
SLC26A3	3.78858e-23	-1.02029	0.175	0.389	7.22443e-19
DOCK4	4.23502e-23	0.835715	0.946	0.722	8.07576e-19
UCP2	4.27135e-23	-1.08684	0.123	0.334	8.14504e-19
UCP2	4.27135e-23	-1.08684	0.123	0.334	8.14504e-19
NFKBIZ	4.45592e-23	0.711967	0.39	0.169	8.497e-19
NFKBIA	4.51051e-23	0.63679	0.835	0.547	8.6011e-19
EPRS	5.55926e-23	0.409078	0.375	0.157	1.0601e-18
ANXA4	6.51725e-23	0.476265	0.674	0.363	1.24277e-18
SOD1	6.56441e-23	-1.07204	0.24	0.422	1.25177e-18
SOD1	6.56441e-23	-1.07204	0.24	0.422	1.25177e-18
UQCC2	6.82811e-23	-1.10905	0.141	0.347	1.30205e-18
UQCC2	6.82811e-23	-1.10905	0.141	0.347	1.30205e-18
SCD	6.96537e-23	-1.07603	0.123	0.338	1.32823e-18
SCD	6.96537e-23	-1.07603	0.123	0.338	1.32823e-18
PPIB	7.71914e-23	-0.952066	0.57	0.645	1.47196e-18
PPIB	7.71914e-23	-0.952066	0.57	0.645	1.47196e-18
NEAT1	9.27867e-23	0.6844	0.99	0.839	1.76935e-18
FMN1	1.10674e-22	-0.755169	0.481	0.607	2.11044e-18
FMN1	1.10674e-22	-0.755169	0.481	0.607	2.11044e-18
PFDN5	1.12102e-22	-0.581263	0.77	0.866	2.13767e-18
PFDN5	1.12102e-22	-0.581263	0.77	0.866	2.13767e-18
AC074327.1	1.27116e-22	-1.07921	0.096	0.313	2.42397e-18
AC074327.1	1.27116e-22	-1.07921	0.096	0.313	2.42397e-18
CNOT4	1.30973e-22	0.293045	0.417	0.176	2.49753e-18
UBL5	1.33346e-22	-0.683545	0.706	0.748	2.54278e-18
UBL5	1.33346e-22	-0.683545	0.706	0.748	2.54278e-18
DTNB	1.35756e-22	0.286149	0.323	0.125	2.58873e-18
CCL7	1.94567e-22	0.839204	0.222	0.075	3.7102e-18
RNF130	2.30262e-22	-0.920643	0.452	0.568	4.39086e-18
RNF130	2.30262e-22	-0.920643	0.452	0.568	4.39086e-18
PVT1	2.56353e-22	-0.928962	0.02	0.221	4.88839e-18
PVT1	2.56353e-22	-0.928962	0.02	0.221	4.88839e-18
TECR	3.2954e-22	-0.969824	0.047	0.254	6.284e-18
TECR	3.2954e-22	-0.969824	0.047	0.254	6.284e-18
S100A10	3.36962e-22	-1.09092	0.277	0.45	6.42553e-18
S100A10	3.36962e-22	-1.09092	0.277	0.45	6.42553e-18
BAZ1A	4.15155e-22	0.369573	0.585	0.279	7.9166e-18
PARP1	4.41093e-22	-0.943419	0.037	0.243	8.4112e-18
PARP1	4.41093e-22	-0.943419	0.037	0.243	8.4112e-18
SLC11A1	6.33187e-22	-1.04061	0.111	0.323	1.20742e-17
SLC11A1	6.33187e-22	-1.04061	0.111	0.323	1.20742e-17
CAST	7.59041e-22	0.542814	0.748	0.417	1.44742e-17
P2RY8	8.30985e-22	-0.97778	0.012	0.208	1.5846e-17
P2RY8	8.30985e-22	-0.97778	0.012	0.208	1.5846e-17
2024-09-09	1.1522e-21	-1.02232	0.19	0.389	2.19714e-17
2024-09-09	1.1522e-21	-1.02232	0.19	0.389	2.19714e-17
ZNF331	1.57988e-21	-1.39106	0.114	0.326	3.01267e-17
ZNF331	1.57988e-21	-1.39106	0.114	0.326	3.01267e-17
HSPE1	1.61588e-21	-1.1218	0.267	0.432	3.08133e-17
HSPE1	1.61588e-21	-1.1218	0.267	0.432	3.08133e-17
SREBF2	1.62052e-21	-0.94979	0.086	0.295	3.09017e-17
SREBF2	1.62052e-21	-0.94979	0.086	0.295	3.09017e-17
VSIG4	1.66348e-21	-1.06869	0.296	0.466	3.17208e-17
VSIG4	1.66348e-21	-1.06869	0.296	0.466	3.17208e-17
NPM1	1.75215e-21	-0.726909	0.595	0.674	3.34117e-17
NPM1	1.75215e-21	-0.726909	0.595	0.674	3.34117e-17
PATJ	2.23347e-21	-0.969444	0.079	0.288	4.25901e-17
PATJ	2.23347e-21	-0.969444	0.079	0.288	4.25901e-17
PLEKHM3	3.00546e-21	0.288235	0.205	0.066	5.73111e-17
LY86	3.74405e-21	-1.06465	0.175	0.368	7.13954e-17
LY86	3.74405e-21	-1.06465	0.175	0.368	7.13954e-17
DYNLL1	3.77517e-21	-0.920098	0.546	0.606	7.19888e-17
DYNLL1	3.77517e-21	-0.920098	0.546	0.606	7.19888e-17
LMNA	3.92793e-21	-1.00694	0.052	0.251	7.49017e-17
LMNA	3.92793e-21	-1.00694	0.052	0.251	7.49017e-17
TIA1	4.08834e-21	0.250471	0.232	0.079	7.79606e-17
LST1	4.52343e-21	-0.714964	0.657	0.739	8.62572e-17
LST1	4.52343e-21	-0.714964	0.657	0.739	8.62572e-17
CCDC6	4.88244e-21	0.453894	0.244	0.088	9.31032e-17
TUBA1C	5.5478e-21	-1.32625	0.506	0.567	1.05791e-16
TUBA1C	5.5478e-21	-1.32625	0.506	0.567	1.05791e-16
HLA-DMA	5.93083e-21	0.41707	0.575	0.299	1.13095e-16
ZC3H12C	6.89323e-21	0.267577	0.341	0.138	1.31447e-16
WDR74	7.52298e-21	0.501917	0.158	0.044	1.43456e-16
EEF2	8.02401e-21	-1.07608	0.343	0.478	1.5301e-16
EEF2	8.02401e-21	-1.07608	0.343	0.478	1.5301e-16
RIPK1	8.13393e-21	0.407997	0.264	0.099	1.55106e-16
AP1B1	9.5028e-21	-0.887029	0.059	0.264	1.81209e-16
AP1B1	9.5028e-21	-0.887029	0.059	0.264	1.81209e-16
PLA2G4A	1.08903e-20	0.707749	0.286	0.116	2.07667e-16
CLASP1	1.19763e-20	0.350258	0.365	0.155	2.28376e-16
SLC16A6	1.23186e-20	0.254747	0.321	0.128	2.34902e-16
PLAUR	1.34276e-20	0.475772	0.77	0.453	2.56051e-16
UXT	1.44167e-20	-0.938802	0.062	0.259	2.74912e-16
UXT	1.44167e-20	-0.938802	0.062	0.259	2.74912e-16
DNMT1	1.47204e-20	-0.980592	0.074	0.272	2.80702e-16
DNMT1	1.47204e-20	-0.980592	0.074	0.272	2.80702e-16
HDX	1.49291e-20	0.28133	0.146	0.039	2.84684e-16
NISCH	1.57575e-20	-0.845775	0.01	0.196	3.0048e-16
NISCH	1.57575e-20	-0.845775	0.01	0.196	3.0048e-16
RNF115	2.58456e-20	0.313018	0.338	0.139	4.92849e-16
USP6NL	2.90438e-20	0.316733	0.217	0.074	5.53837e-16
FAR2	3.05011e-20	0.334666	0.259	0.097	5.81626e-16
RBMS2	3.0967e-20	0.294361	0.205	0.067	5.90509e-16
UGP2	4.04267e-20	0.270452	0.42	0.187	7.70896e-16
HMGB2	5.57466e-20	-1.30291	0.094	0.286	1.06303e-15
HMGB2	5.57466e-20	-1.30291	0.094	0.286	1.06303e-15
NUSAP1	5.78893e-20	-1.12395	0.032	0.218	1.10389e-15
NUSAP1	5.78893e-20	-1.12395	0.032	0.218	1.10389e-15
NDUFA3	6.83681e-20	-1.05388	0.333	0.459	1.30371e-15
NDUFA3	6.83681e-20	-1.05388	0.333	0.459	1.30371e-15
EXOC5	8.01984e-20	0.361463	0.336	0.142	1.5293e-15
IPCEF1	9.07277e-20	-0.810929	0.002	0.178	1.73009e-15
IPCEF1	9.07277e-20	-0.810929	0.002	0.178	1.73009e-15
H2AFV	9.33283e-20	-1.07477	0.158	0.34	1.77968e-15
H2AFV	9.33283e-20	-1.07477	0.158	0.34	1.77968e-15
TBC1D14	1.0643e-19	-0.969782	0.106	0.301	2.02951e-15
TBC1D14	1.0643e-19	-0.969782	0.106	0.301	2.02951e-15
AC091808.1	1.22033e-19	0.302465	0.104	0.022	2.32705e-15
YWHAE	1.42085e-19	-0.979405	0.435	0.522	2.70942e-15
YWHAE	1.42085e-19	-0.979405	0.435	0.522	2.70942e-15
COX7C	1.48413e-19	-0.569122	0.756	0.836	2.83008e-15
COX7C	1.48413e-19	-0.569122	0.756	0.836	2.83008e-15
LRMDA	1.51802e-19	-0.357339	0.731	0.732	2.89472e-15
LRMDA	1.51802e-19	-0.357339	0.731	0.732	2.89472e-15
SLC25A3	1.54065e-19	-0.983903	0.198	0.376	2.93786e-15
SLC25A3	1.54065e-19	-0.983903	0.198	0.376	2.93786e-15
EIF3A	1.56336e-19	-1.03712	0.348	0.475	2.98117e-15
EIF3A	1.56336e-19	-1.03712	0.348	0.475	2.98117e-15
INPP5D	1.70935e-19	-0.881744	0.151	0.346	3.25955e-15
INPP5D	1.70935e-19	-0.881744	0.151	0.346	3.25955e-15
ITGB5	1.8643e-19	-1.00248	0.18	0.365	3.55504e-15
ITGB5	1.8643e-19	-1.00248	0.18	0.365	3.55504e-15
SH3PXD2A	1.95468e-19	-0.823505	0.027	0.209	3.72738e-15
SH3PXD2A	1.95468e-19	-0.823505	0.027	0.209	3.72738e-15
CORO1A	2.07276e-19	-0.776811	0.015	0.193	3.95254e-15
CORO1A	2.07276e-19	-0.776811	0.015	0.193	3.95254e-15
MMD	2.07998e-19	-0.775992	0.005	0.179	3.9663e-15
MMD	2.07998e-19	-0.775992	0.005	0.179	3.9663e-15
HES1	2.09027e-19	-0.938256	0.032	0.218	3.98594e-15
HES1	2.09027e-19	-0.938256	0.032	0.218	3.98594e-15
CMKLR1	2.22117e-19	0.343117	0.36	0.157	4.23555e-15
NUDT1	2.29907e-19	-0.792728	0.012	0.189	4.3841e-15
NUDT1	2.29907e-19	-0.792728	0.012	0.189	4.3841e-15
ATXN7L1	2.36111e-19	0.703173	0.326	0.142	4.5024e-15
HSP90B1	2.58089e-19	-1.05081	0.412	0.518	4.92149e-15
HSP90B1	2.58089e-19	-1.05081	0.412	0.518	4.92149e-15
PHPT1	2.83966e-19	-1.04951	0.16	0.339	5.41494e-15
PHPT1	2.83966e-19	-1.04951	0.16	0.339	5.41494e-15
KIAA0930	3.14106e-19	-1.00425	0.175	0.355	5.98969e-15
KIAA0930	3.14106e-19	-1.00425	0.175	0.355	5.98969e-15
CDKN1A	3.19425e-19	0.279006	0.363	0.157	6.09111e-15
RAPH1	3.19676e-19	-0.876582	0.069	0.261	6.0959e-15
RAPH1	3.19676e-19	-0.876582	0.069	0.261	6.0959e-15
SERPINB9	3.37879e-19	0.264283	0.227	0.081	6.44302e-15
DOCK2	3.46687e-19	-0.9747	0.39	0.505	6.61098e-15
DOCK2	3.46687e-19	-0.9747	0.39	0.505	6.61098e-15
MAP4K5	3.74078e-19	0.270948	0.24	0.088	7.13328e-15
BTF3	4.29919e-19	-0.611962	0.691	0.763	8.19813e-15
BTF3	4.29919e-19	-0.611962	0.691	0.763	8.19813e-15
SLC2A3	4.68057e-19	0.253737	0.447	0.208	8.92538e-15
USP34	4.92859e-19	0.341582	0.602	0.31	9.39833e-15
PRKDC	5.02686e-19	-0.884374	0.067	0.256	9.58572e-15
PRKDC	5.02686e-19	-0.884374	0.067	0.256	9.58572e-15
SLC25A6	5.35164e-19	-0.830292	0.04	0.222	1.0205e-14
SLC25A6	5.35164e-19	-0.830292	0.04	0.222	1.0205e-14
TP53BP2	6.01124e-19	0.275269	0.237	0.088	1.14628e-14
DENND1B	6.45495e-19	0.735376	0.383	0.173	1.23089e-14
CELF2	6.97707e-19	-0.917259	0.274	0.439	1.33046e-14
CELF2	6.97707e-19	-0.917259	0.274	0.439	1.33046e-14
RCBTB2	8.21768e-19	-1.01139	0.143	0.327	1.56703e-14
RCBTB2	8.21768e-19	-1.01139	0.143	0.327	1.56703e-14
CPVL	8.51282e-19	-0.997012	0.101	0.285	1.62331e-14
CPVL	8.51282e-19	-0.997012	0.101	0.285	1.62331e-14
PLXND1	8.52544e-19	-0.91016	0.086	0.272	1.62572e-14
PLXND1	8.52544e-19	-0.91016	0.086	0.272	1.62572e-14
ATP2B1	8.58934e-19	0.400008	0.484	0.239	1.6379e-14
MADD	8.82948e-19	0.316442	0.254	0.097	1.68369e-14
HIST1H4C	9.19519e-19	-2.41825	0.388	0.489	1.75343e-14
HIST1H4C	9.19519e-19	-2.41825	0.388	0.489	1.75343e-14
NUMB	9.47735e-19	0.31575	0.684	0.363	1.80724e-14
VOPP1	9.71149e-19	0.294866	0.395	0.179	1.85188e-14
RYBP	1.0233e-18	0.364633	0.294	0.12	1.95133e-14
SAMD4A	1.06283e-18	0.450746	0.338	0.151	2.02671e-14
PCBP2	1.62005e-18	-0.954306	0.464	0.53	3.08926e-14
PCBP2	1.62005e-18	-0.954306	0.464	0.53	3.08926e-14
TNFRSF11A	1.63447e-18	-0.747621	0.005	0.171	3.11678e-14
TNFRSF11A	1.63447e-18	-0.747621	0.005	0.171	3.11678e-14
PCLAF	1.75467e-18	-0.781395	0.005	0.171	3.34597e-14
PCLAF	1.75467e-18	-0.781395	0.005	0.171	3.34597e-14
RPS4Y1	1.86151e-18	-0.892785	0.523	0.571	3.54972e-14
RPS4Y1	1.86151e-18	-0.892785	0.523	0.571	3.54972e-14
TACC1	1.9175e-18	-0.973092	0.304	0.445	3.65648e-14
TACC1	1.9175e-18	-0.973092	0.304	0.445	3.65648e-14
FLI1	1.96719e-18	-0.896463	0.121	0.309	3.75124e-14
FLI1	1.96719e-18	-0.896463	0.121	0.309	3.75124e-14
TPRG1	2.21411e-18	-1.04261	0.133	0.332	4.22208e-14
TPRG1	2.21411e-18	-1.04261	0.133	0.332	4.22208e-14
SIPA1L1	2.23754e-18	0.402145	0.388	0.178	4.26676e-14
RAP2B	2.33754e-18	-0.915059	0.081	0.265	4.45745e-14
RAP2B	2.33754e-18	-0.915059	0.081	0.265	4.45745e-14
JAZF1	3.12748e-18	0.536783	0.38	0.178	5.96378e-14
CD86	3.47377e-18	0.309964	0.486	0.241	6.62413e-14
TOMM7	3.67047e-18	-0.661441	0.662	0.7	6.99922e-14
TOMM7	3.67047e-18	-0.661441	0.662	0.7	6.99922e-14
LDLR	4.73615e-18	-0.81843	0.022	0.194	9.03137e-14
LDLR	4.73615e-18	-0.81843	0.022	0.194	9.03137e-14
SELENOK	4.9716e-18	0.288791	0.558	0.29	9.48035e-14
CCNI	5.00354e-18	-0.957971	0.41	0.498	9.54125e-14
CCNI	5.00354e-18	-0.957971	0.41	0.498	9.54125e-14
GNG2	5.50103e-18	-0.852544	0.044	0.221	1.04899e-13
GNG2	5.50103e-18	-0.852544	0.044	0.221	1.04899e-13
PML	5.93562e-18	0.319039	0.18	0.059	1.13186e-13
MKNK1	6.26749e-18	-1.00958	0.237	0.393	1.19515e-13
MKNK1	6.26749e-18	-1.00958	0.237	0.393	1.19515e-13
AC007952.4	6.99605e-18	0.562169	0.356	0.16	1.33408e-13
FTX	8.04227e-18	0.451606	0.64	0.349	1.53358e-13
TMEM14B	9.13651e-18	-1.01436	0.188	0.349	1.74224e-13
TMEM14B	9.13651e-18	-1.01436	0.188	0.349	1.74224e-13
ATP5MPL	9.25244e-18	-0.798036	0.612	0.622	1.76435e-13
ATP5MPL	9.25244e-18	-0.798036	0.612	0.622	1.76435e-13
ANLN	9.42808e-18	-0.766487	0.002	0.162	1.79784e-13
ANLN	9.42808e-18	-0.766487	0.002	0.162	1.79784e-13
TK1	9.95709e-18	-0.741777	0.005	0.165	1.89872e-13
TK1	9.95709e-18	-0.741777	0.005	0.165	1.89872e-13
TGFBR2	1.17292e-17	-0.984485	0.126	0.301	2.23663e-13
TGFBR2	1.17292e-17	-0.984485	0.126	0.301	2.23663e-13
SPPL2A	1.1735e-17	0.271202	0.496	0.243	2.23775e-13
MINOS1	1.18954e-17	-0.966542	0.356	0.465	2.26833e-13
MINOS1	1.18954e-17	-0.966542	0.356	0.465	2.26833e-13
MYO7A	1.20309e-17	-0.771353	0.01	0.171	2.29417e-13
MYO7A	1.20309e-17	-0.771353	0.01	0.171	2.29417e-13
JAKMIP2	1.29042e-17	0.505092	0.363	0.173	2.4607e-13
PTAFR	1.51239e-17	0.252868	0.336	0.149	2.88398e-13
GNPDA1	1.55987e-17	-0.985526	0.222	0.384	2.97453e-13
GNPDA1	1.55987e-17	-0.985526	0.222	0.384	2.97453e-13
GHITM	1.60486e-17	0.290357	0.595	0.318	3.06031e-13
EEF1D	1.62498e-17	-0.982324	0.407	0.488	3.09868e-13
EEF1D	1.62498e-17	-0.982324	0.407	0.488	3.09868e-13
SIGLEC1	1.94551e-17	-0.930984	0.284	0.439	3.7099e-13
SIGLEC1	1.94551e-17	-0.930984	0.284	0.439	3.7099e-13
SP100	2.29433e-17	0.348673	0.58	0.306	4.37506e-13
PLCG2	2.29734e-17	0.311802	0.405	0.192	4.3808e-13
NDUFB2	2.54343e-17	-0.852256	0.059	0.232	4.85006e-13
NDUFB2	2.54343e-17	-0.852256	0.059	0.232	4.85006e-13
ADAM17	2.86663e-17	0.260154	0.375	0.171	5.46638e-13
ST6GAL1	3.78986e-17	-0.870371	0.049	0.223	7.22688e-13
ST6GAL1	3.78986e-17	-0.870371	0.049	0.223	7.22688e-13
C4orf3	3.83135e-17	0.345646	0.669	0.389	7.306e-13
CDK1	4.44669e-17	-0.859472	0.005	0.159	8.47939e-13
CDK1	4.44669e-17	-0.859472	0.005	0.159	8.47939e-13
IGFBP4	4.48402e-17	-0.950234	0.067	0.237	8.55058e-13
IGFBP4	4.48402e-17	-0.950234	0.067	0.237	8.55058e-13
FOXN3	4.61706e-17	-0.899981	0.242	0.405	8.80427e-13
FOXN3	4.61706e-17	-0.899981	0.242	0.405	8.80427e-13
SYT1	5.0495e-17	-0.733551	0	0.151	9.6289e-13
SYT1	5.0495e-17	-0.733551	0	0.151	9.6289e-13
LITAF	5.21078e-17	0.424842	0.812	0.52	9.93645e-13
SMC2	5.24841e-17	-0.850107	0.04	0.206	1.00082e-12
SMC2	5.24841e-17	-0.850107	0.04	0.206	1.00082e-12
LGALS9	5.67007e-17	-0.953878	0.23	0.382	1.08123e-12
LGALS9	5.67007e-17	-0.953878	0.23	0.382	1.08123e-12
NFIA	6.26807e-17	-0.708071	0.007	0.163	1.19526e-12
NFIA	6.26807e-17	-0.708071	0.007	0.163	1.19526e-12
BANP	7.621e-17	0.359299	0.249	0.101	1.45325e-12
NCOA2	8.10204e-17	0.496569	0.432	0.214	1.54498e-12
MYL6	8.26047e-17	-0.371171	0.825	0.974	1.57519e-12
MYL6	8.26047e-17	-0.371171	0.825	0.974	1.57519e-12
GTF2A2	8.33174e-17	-0.994213	0.21	0.36	1.58878e-12
GTF2A2	8.33174e-17	-0.994213	0.21	0.36	1.58878e-12
MAP3K1	8.34984e-17	-0.972635	0.111	0.281	1.59223e-12
MAP3K1	8.34984e-17	-0.972635	0.111	0.281	1.59223e-12
DDX46	8.93905e-17	-0.898372	0.123	0.295	1.70459e-12
DDX46	8.93905e-17	-0.898372	0.123	0.295	1.70459e-12
ATP5F1C	9.23537e-17	-0.875334	0.494	0.537	1.76109e-12
ATP5F1C	9.23537e-17	-0.875334	0.494	0.537	1.76109e-12
EMB	9.65762e-17	-0.748598	0.017	0.175	1.84161e-12
EMB	9.65762e-17	-0.748598	0.017	0.175	1.84161e-12
TUBB	1.03244e-16	-0.937529	0.704	0.708	1.96876e-12
TUBB	1.03244e-16	-0.937529	0.704	0.708	1.96876e-12
TACC3	1.0425e-16	-0.725358	0.012	0.168	1.98795e-12
TACC3	1.0425e-16	-0.725358	0.012	0.168	1.98795e-12
SUSD6	1.10261e-16	0.333232	0.481	0.24	2.10257e-12
GMFG	1.1354e-16	-0.94237	0.491	0.532	2.16508e-12
GMFG	1.1354e-16	-0.94237	0.491	0.532	2.16508e-12
ARL6IP5	1.40039e-16	0.284578	0.605	0.33	2.67041e-12
HPCAL1	1.55029e-16	-0.804722	0.052	0.219	2.95624e-12
HPCAL1	1.55029e-16	-0.804722	0.052	0.219	2.95624e-12
EPS8	1.57993e-16	-0.630024	0.062	0.231	3.01278e-12
EPS8	1.57993e-16	-0.630024	0.062	0.231	3.01278e-12
DICER1	1.70671e-16	0.326856	0.472	0.237	3.25453e-12
ANP32B	1.75937e-16	-1.02491	0.185	0.34	3.35494e-12
ANP32B	1.75937e-16	-1.02491	0.185	0.34	3.35494e-12
CD58	1.76841e-16	0.314448	0.358	0.165	3.37217e-12
SCAMP2	2.02617e-16	-0.864336	0.094	0.261	3.86371e-12
SCAMP2	2.02617e-16	-0.864336	0.094	0.261	3.86371e-12
YWHAH	2.28669e-16	-0.808224	0.059	0.224	4.36048e-12
YWHAH	2.28669e-16	-0.808224	0.059	0.224	4.36048e-12
C1QC	2.31451e-16	-0.963102	0.37	0.478	4.41354e-12
C1QC	2.31451e-16	-0.963102	0.37	0.478	4.41354e-12
HCK	2.59935e-16	0.296733	0.556	0.292	4.9567e-12
TYMS	2.92482e-16	-0.698373	0.002	0.149	5.57733e-12
TYMS	2.92482e-16	-0.698373	0.002	0.149	5.57733e-12
PHF20L1	3.15579e-16	0.464072	0.338	0.157	6.01778e-12
ASPM	3.25334e-16	-0.773875	0	0.144	6.20379e-12
ASPM	3.25334e-16	-0.773875	0	0.144	6.20379e-12
TTC3	3.49534e-16	-0.91718	0.173	0.331	6.66526e-12
TTC3	3.49534e-16	-0.91718	0.173	0.331	6.66526e-12
ARPC3	4.86513e-16	-0.48045	0.773	0.895	9.27731e-12
ARPC3	4.86513e-16	-0.48045	0.773	0.895	9.27731e-12
GM2A	5.12607e-16	0.30901	0.63	0.353	9.77491e-12
TSC22D2	5.17526e-16	0.289798	0.259	0.109	9.86871e-12
ARID2	5.3944e-16	0.253378	0.358	0.166	1.02866e-11
FAM198B	5.48829e-16	-0.883573	0.099	0.263	1.04656e-11
FAM198B	5.48829e-16	-0.883573	0.099	0.263	1.04656e-11
DIRC3	5.86132e-16	0.661483	0.212	0.086	1.11769e-11
AL034397.3	5.94914e-16	0.252395	0.133	0.04	1.13444e-11
LRRFIP2	6.02619e-16	0.255578	0.346	0.157	1.14913e-11
GATM	6.418e-16	-0.712026	0.01	0.157	1.22385e-11
GATM	6.418e-16	-0.712026	0.01	0.157	1.22385e-11
ENC1	7.6304e-16	-0.751236	0	0.141	1.45504e-11
ENC1	7.6304e-16	-0.751236	0	0.141	1.45504e-11
COX6A1	8.37016e-16	-0.91279	0.138	0.296	1.59611e-11
COX6A1	8.37016e-16	-0.91279	0.138	0.296	1.59611e-11
HSPA8	8.53119e-16	-0.486005	0.62	0.717	1.62681e-11
HSPA8	8.53119e-16	-0.486005	0.62	0.717	1.62681e-11
SNX5	8.70612e-16	-0.860511	0.089	0.25	1.66017e-11
SNX5	8.70612e-16	-0.860511	0.089	0.25	1.66017e-11
PICALM	9.07476e-16	0.355864	0.681	0.385	1.73047e-11
H2AFY	9.10091e-16	-0.940747	0.252	0.387	1.73545e-11
H2AFY	9.10091e-16	-0.940747	0.252	0.387	1.73545e-11
NCAPD2	1.04614e-15	-0.799397	0.027	0.179	1.99489e-11
NCAPD2	1.04614e-15	-0.799397	0.027	0.179	1.99489e-11
OGDH	1.05655e-15	0.30453	0.4	0.194	2.01474e-11
SYK	1.15765e-15	-0.859889	0.326	0.451	2.20753e-11
SYK	1.15765e-15	-0.859889	0.326	0.451	2.20753e-11
RNF181	1.17668e-15	0.354989	0.704	0.44	2.24381e-11
ANXA1	1.21375e-15	0.820048	0.632	0.419	2.3145e-11
SLC36A1	1.23086e-15	-0.77448	0.047	0.203	2.34712e-11
SLC36A1	1.23086e-15	-0.77448	0.047	0.203	2.34712e-11
PTPN22	1.27204e-15	-0.684706	0.032	0.188	2.42566e-11
PTPN22	1.27204e-15	-0.684706	0.032	0.188	2.42566e-11
CD28	1.31344e-15	-0.63641	0.002	0.143	2.50459e-11
CD28	1.31344e-15	-0.63641	0.002	0.143	2.50459e-11
FAM49B	1.34384e-15	-0.759652	0.533	0.571	2.56256e-11
FAM49B	1.34384e-15	-0.759652	0.533	0.571	2.56256e-11
PITPNC1	1.5943e-15	-0.802258	0.121	0.291	3.04017e-11
PITPNC1	1.5943e-15	-0.802258	0.121	0.291	3.04017e-11
TIMP1	1.68086e-15	-1.01836	0.348	0.467	3.20524e-11
TIMP1	1.68086e-15	-1.01836	0.348	0.467	3.20524e-11
ATP6V0E1	1.7924e-15	0.411012	0.775	0.62	3.41794e-11
LYZ	1.83438e-15	1.33775	0.721	0.738	3.49797e-11
PMP22	1.9239e-15	-0.974979	0.153	0.309	3.66869e-11
PMP22	1.9239e-15	-0.974979	0.153	0.309	3.66869e-11
USP12	2.08891e-15	0.285257	0.316	0.145	3.98335e-11
ZFHX3	2.19241e-15	-0.80562	0.242	0.395	4.18071e-11
ZFHX3	2.19241e-15	-0.80562	0.242	0.395	4.18071e-11
CENPE	2.70567e-15	-0.895323	0.03	0.179	5.15945e-11
CENPE	2.70567e-15	-0.895323	0.03	0.179	5.15945e-11
NME1	2.76727e-15	-0.673385	0.015	0.159	5.27691e-11
NME1	2.76727e-15	-0.673385	0.015	0.159	5.27691e-11
POLR2L	2.79012e-15	-0.690773	0.022	0.17	5.32047e-11
POLR2L	2.79012e-15	-0.690773	0.022	0.17	5.32047e-11
BASP1	3.39045e-15	0.298183	0.506	0.267	6.46525e-11
TIMM8B	3.73145e-15	-0.896335	0.143	0.299	7.1155e-11
TIMM8B	3.73145e-15	-0.896335	0.143	0.299	7.1155e-11
MKL1	3.97984e-15	0.740612	0.41	0.216	7.58916e-11
PPP1CA	4.0215e-15	-0.711918	0.04	0.191	7.66861e-11
PPP1CA	4.0215e-15	-0.711918	0.04	0.191	7.66861e-11
GTSE1	4.13999e-15	-0.68639	0	0.134	7.89454e-11
GTSE1	4.13999e-15	-0.68639	0	0.134	7.89454e-11
TOMM22	4.85109e-15	-0.705171	0.04	0.192	9.25054e-11
TOMM22	4.85109e-15	-0.705171	0.04	0.192	9.25054e-11
CKAP2	5.50786e-15	-0.75092	0.027	0.174	1.05029e-10
CKAP2	5.50786e-15	-0.75092	0.027	0.174	1.05029e-10
TRMT112	5.53261e-15	-0.923808	0.195	0.338	1.05501e-10
TRMT112	5.53261e-15	-0.923808	0.195	0.338	1.05501e-10
CENPP	5.53411e-15	-0.706061	0.084	0.247	1.0553e-10
CENPP	5.53411e-15	-0.706061	0.084	0.247	1.0553e-10
TRAF3IP2-AS1	5.62622e-15	0.288175	0.193	0.073	1.07286e-10
BRIP1	5.94944e-15	0.472697	0.227	0.095	1.1345e-10
PRR13	6.18595e-15	0.458137	0.763	0.613	1.1796e-10
TNRC18	6.28965e-15	-0.675454	0.069	0.231	1.19937e-10
TNRC18	6.28965e-15	-0.675454	0.069	0.231	1.19937e-10
DIAPH3	6.41044e-15	-0.686844	0.007	0.145	1.22241e-10
DIAPH3	6.41044e-15	-0.686844	0.007	0.145	1.22241e-10
LGI2	6.75658e-15	-0.578917	0	0.133	1.28841e-10
LGI2	6.75658e-15	-0.578917	0	0.133	1.28841e-10
AC007384.1	6.81699e-15	0.369076	0.119	0.035	1.29993e-10
QKI	6.83552e-15	-0.613434	0.681	0.676	1.30347e-10
QKI	6.83552e-15	-0.613434	0.681	0.676	1.30347e-10
PARVB	6.86357e-15	-0.798784	0.067	0.221	1.30881e-10
PARVB	6.86357e-15	-0.798784	0.067	0.221	1.30881e-10
PSMB1	7.00643e-15	0.268247	0.642	0.366	1.33606e-10
TMEM106C	7.57512e-15	-0.838618	0.054	0.207	1.4445e-10
TMEM106C	7.57512e-15	-0.838618	0.054	0.207	1.4445e-10
ZNF586	7.86057e-15	0.268759	0.158	0.055	1.49893e-10
ARL6IP1	7.96689e-15	-1.1315	0.323	0.424	1.51921e-10
ARL6IP1	7.96689e-15	-1.1315	0.323	0.424	1.51921e-10
CTSL	8.08019e-15	0.642835	0.637	0.424	1.54081e-10
FCGR1A	8.09261e-15	0.553437	0.511	0.305	1.54318e-10
RPL17	8.93618e-15	-0.946715	0.281	0.399	1.70404e-10
RPL17	8.93618e-15	-0.946715	0.281	0.399	1.70404e-10
GRB2	1.01958e-14	-0.674863	0.437	0.533	1.94423e-10
GRB2	1.01958e-14	-0.674863	0.437	0.533	1.94423e-10
ITM2B	1.14253e-14	-0.903728	0.519	0.542	2.17869e-10
ITM2B	1.14253e-14	-0.903728	0.519	0.542	2.17869e-10
MYH9	1.20372e-14	-0.910951	0.333	0.447	2.29538e-10
MYH9	1.20372e-14	-0.910951	0.333	0.447	2.29538e-10
ST3GAL6	1.3034e-14	-0.838782	0.123	0.283	2.48545e-10
ST3GAL6	1.3034e-14	-0.838782	0.123	0.283	2.48545e-10
HEXB	1.60332e-14	-0.925072	0.215	0.349	3.05737e-10
HEXB	1.60332e-14	-0.925072	0.215	0.349	3.05737e-10
CEP55	1.79138e-14	-0.615562	0	0.129	3.41599e-10
CEP55	1.79138e-14	-0.615562	0	0.129	3.41599e-10
TPX2	1.83688e-14	-0.677351	0.005	0.137	3.50274e-10
TPX2	1.83688e-14	-0.677351	0.005	0.137	3.50274e-10
KCNMA1	1.94543e-14	0.495095	0.294	0.134	3.70974e-10
ZWINT	2.03682e-14	-0.636562	0.01	0.144	3.88401e-10
ZWINT	2.03682e-14	-0.636562	0.01	0.144	3.88401e-10
FRMD4A	2.24799e-14	-0.368165	0.427	0.573	4.28668e-10
FRMD4A	2.24799e-14	-0.368165	0.427	0.573	4.28668e-10
NPL	2.36337e-14	-0.755925	0.553	0.578	4.50672e-10
NPL	2.36337e-14	-0.755925	0.553	0.578	4.50672e-10
PLEK	2.45915e-14	0.481692	0.835	0.647	4.68935e-10
PA2G4	2.47674e-14	-0.914369	0.141	0.287	4.72289e-10
PA2G4	2.47674e-14	-0.914369	0.141	0.287	4.72289e-10
KNL1	2.52934e-14	-0.680622	0.01	0.144	4.8232e-10
KNL1	2.52934e-14	-0.680622	0.01	0.144	4.8232e-10
GLIS3	2.63583e-14	0.50303	0.247	0.109	5.02627e-10
NCOR2	2.7162e-14	-0.764125	0.062	0.212	5.17951e-10
NCOR2	2.7162e-14	-0.764125	0.062	0.212	5.17951e-10
ATOX1	2.81801e-14	0.380359	0.699	0.457	5.37366e-10
EIF4G3	2.89677e-14	-0.843416	0.42	0.498	5.52386e-10
EIF4G3	2.89677e-14	-0.843416	0.42	0.498	5.52386e-10
PTTG1	3.0113e-14	-1.10038	0.074	0.222	5.74225e-10
PTTG1	3.0113e-14	-1.10038	0.074	0.222	5.74225e-10
CSF1R	3.06538e-14	-0.885839	0.249	0.381	5.84537e-10
CSF1R	3.06538e-14	-0.885839	0.249	0.381	5.84537e-10
KLF6	3.62847e-14	0.302785	0.793	0.507	6.91913e-10
DUT	4.01884e-14	-0.697106	0.032	0.173	7.66353e-10
DUT	4.01884e-14	-0.697106	0.032	0.173	7.66353e-10
IDH1	5.24724e-14	-0.957048	0.195	0.332	1.0006e-09
IDH1	5.24724e-14	-0.957048	0.195	0.332	1.0006e-09
CKS1B	5.45623e-14	-0.944827	0.079	0.225	1.04045e-09
CKS1B	5.45623e-14	-0.944827	0.079	0.225	1.04045e-09
CENPK	6.05782e-14	-0.63677	0.017	0.151	1.15517e-09
CENPK	6.05782e-14	-0.63677	0.017	0.151	1.15517e-09
P4HB	6.20842e-14	-0.906128	0.175	0.314	1.18388e-09
P4HB	6.20842e-14	-0.906128	0.175	0.314	1.18388e-09
APBB1IP	7.03455e-14	-0.801244	0.126	0.278	1.34142e-09
APBB1IP	7.03455e-14	-0.801244	0.126	0.278	1.34142e-09
AL138963.3	7.06052e-14	-1.2198	0.368	0.477	1.34637e-09
AL138963.3	7.06052e-14	-1.2198	0.368	0.477	1.34637e-09
GPX4	7.11818e-14	-0.71262	0.037	0.177	1.35737e-09
GPX4	7.11818e-14	-0.71262	0.037	0.177	1.35737e-09
FKBP15	7.8607e-14	0.331129	0.57	0.32	1.49896e-09
MAML2	7.93783e-14	0.832627	0.825	0.564	1.51367e-09
ACER3	8.43097e-14	-0.833105	0.143	0.293	1.6077e-09
ACER3	8.43097e-14	-0.833105	0.143	0.293	1.6077e-09
PIK3R1	8.51899e-14	-0.815872	0.121	0.272	1.62449e-09
PIK3R1	8.51899e-14	-0.815872	0.121	0.272	1.62449e-09
ABR	8.68025e-14	0.616762	0.637	0.384	1.65524e-09
MIR99AHG	9.47575e-14	-0.658629	0.002	0.127	1.80693e-09
MIR99AHG	9.47575e-14	-0.658629	0.002	0.127	1.80693e-09
ARHGAP26	9.50236e-14	-0.552314	0.514	0.584	1.812e-09
ARHGAP26	9.50236e-14	-0.552314	0.514	0.584	1.812e-09
MDFIC	9.64052e-14	-0.844655	0.225	0.363	1.83835e-09
MDFIC	9.64052e-14	-0.844655	0.225	0.363	1.83835e-09
AC068724.3	1.13241e-13	-0.666969	0.025	0.159	2.15939e-09
AC068724.3	1.13241e-13	-0.666969	0.025	0.159	2.15939e-09
LSS	1.14404e-13	0.290758	0.22	0.093	2.18157e-09
LYPLA1	1.1904e-13	-0.790144	0.133	0.281	2.26998e-09
LYPLA1	1.1904e-13	-0.790144	0.133	0.281	2.26998e-09
ADGRE2	1.19128e-13	-1.03248	0.141	0.285	2.27165e-09
ADGRE2	1.19128e-13	-1.03248	0.141	0.285	2.27165e-09
CD4	1.44741e-13	-0.874067	0.272	0.387	2.76006e-09
CD4	1.44741e-13	-0.874067	0.272	0.387	2.76006e-09
HMMR	1.52295e-13	-0.748633	0.017	0.148	2.90411e-09
HMMR	1.52295e-13	-0.748633	0.017	0.148	2.90411e-09
SFPQ	1.60832e-13	-0.937799	0.23	0.354	3.0669e-09
SFPQ	1.60832e-13	-0.937799	0.23	0.354	3.0669e-09
SAMSN1	1.67174e-13	0.760576	0.637	0.395	3.18784e-09
PTK2B	1.68241e-13	0.662306	0.326	0.169	3.2082e-09
HNRNPC	1.98606e-13	0.313998	0.857	0.571	3.78722e-09
SMYD3	2.07063e-13	-0.733606	0.081	0.23	3.94848e-09
SMYD3	2.07063e-13	-0.733606	0.081	0.23	3.94848e-09
CDC42SE2	2.11059e-13	0.30728	0.432	0.231	4.02469e-09
MAP3K4	2.17326e-13	0.250959	0.21	0.088	4.1442e-09
CACNA2D3	2.3266e-13	-0.552815	0.002	0.123	4.43659e-09
CACNA2D3	2.3266e-13	-0.552815	0.002	0.123	4.43659e-09
PPT1	2.37395e-13	-0.822698	0.133	0.273	4.52688e-09
PPT1	2.37395e-13	-0.822698	0.133	0.273	4.52688e-09
RGS2	2.39355e-13	-0.744929	0.025	0.158	4.56426e-09
RGS2	2.39355e-13	-0.744929	0.025	0.158	4.56426e-09
ITGAM	2.61707e-13	-0.888998	0.168	0.306	4.99049e-09
ITGAM	2.61707e-13	-0.888998	0.168	0.306	4.99049e-09
DHCR24	2.85462e-13	-0.565869	0.012	0.138	5.44348e-09
DHCR24	2.85462e-13	-0.565869	0.012	0.138	5.44348e-09
CYFIP1	2.86554e-13	-0.773618	0.17	0.315	5.4643e-09
CYFIP1	2.86554e-13	-0.773618	0.17	0.315	5.4643e-09
GDI2	2.9085e-13	-0.907562	0.262	0.375	5.54621e-09
GDI2	2.9085e-13	-0.907562	0.262	0.375	5.54621e-09
ARPC4	2.93232e-13	-0.814497	0.109	0.251	5.59163e-09
ARPC4	2.93232e-13	-0.814497	0.109	0.251	5.59163e-09
IQGAP1	2.98536e-13	-0.670543	0.684	0.636	5.69278e-09
IQGAP1	2.98536e-13	-0.670543	0.684	0.636	5.69278e-09
HIST1H1B	3.01485e-13	-0.909813	0.007	0.13	5.74901e-09
HIST1H1B	3.01485e-13	-0.909813	0.007	0.13	5.74901e-09
RRM2	3.2202e-13	-0.625787	0	0.118	6.14061e-09
RRM2	3.2202e-13	-0.625787	0	0.118	6.14061e-09
FADS2	3.2202e-13	-0.535354	0	0.118	6.14061e-09
FADS2	3.2202e-13	-0.535354	0	0.118	6.14061e-09
MSMO1	3.496e-13	-0.642689	0.025	0.155	6.66651e-09
MSMO1	3.496e-13	-0.642689	0.025	0.155	6.66651e-09
MYO1E	3.87997e-13	0.692456	0.506	0.286	7.39871e-09
RBM47	4.15215e-13	0.615844	0.891	0.628	7.91774e-09
IL1B	4.49115e-13	0.782499	0.617	0.421	8.56418e-09
MAZ	4.849e-13	-0.623196	0.027	0.157	9.24655e-09
MAZ	4.849e-13	-0.623196	0.027	0.157	9.24655e-09
PEBP1	5.1352e-13	-0.840673	0.126	0.265	9.79231e-09
PEBP1	5.1352e-13	-0.840673	0.126	0.265	9.79231e-09
NACA	5.42792e-13	-0.460997	0.751	0.859	1.03505e-08
NACA	5.42792e-13	-0.460997	0.751	0.859	1.03505e-08
UBE2G2	5.62582e-13	-0.700436	0.064	0.205	1.07279e-08
UBE2G2	5.62582e-13	-0.700436	0.064	0.205	1.07279e-08
ELF1	5.63387e-13	0.309931	0.595	0.33	1.07432e-08
CIT	5.80409e-13	-0.618215	0.012	0.135	1.10678e-08
CIT	5.80409e-13	-0.618215	0.012	0.135	1.10678e-08
SERBP1	6.11823e-13	-0.843248	0.163	0.297	1.16668e-08
SERBP1	6.11823e-13	-0.843248	0.163	0.297	1.16668e-08
ACACA	7.863e-13	-0.627454	0.04	0.174	1.4994e-08
ACACA	7.863e-13	-0.627454	0.04	0.174	1.4994e-08
CLTA	8.4653e-13	-0.843603	0.235	0.359	1.61425e-08
CLTA	8.4653e-13	-0.843603	0.235	0.359	1.61425e-08
FOXP1	8.70349e-13	-0.578759	0.222	0.37	1.65967e-08
FOXP1	8.70349e-13	-0.578759	0.222	0.37	1.65967e-08
PSAP	8.71088e-13	-0.444566	0.859	0.916	1.66108e-08
PSAP	8.71088e-13	-0.444566	0.859	0.916	1.66108e-08
THBD	9.03211e-13	-0.54664	0.007	0.126	1.72233e-08
THBD	9.03211e-13	-0.54664	0.007	0.126	1.72233e-08
CMTM7	1.18352e-12	-0.716157	0.059	0.193	2.25685e-08
CMTM7	1.18352e-12	-0.716157	0.059	0.193	2.25685e-08
AP2M1	1.20878e-12	-0.870148	0.363	0.44	2.30503e-08
AP2M1	1.20878e-12	-0.870148	0.363	0.44	2.30503e-08
LSP1	1.2148e-12	-0.865751	0.138	0.275	2.3165e-08
LSP1	1.2148e-12	-0.865751	0.138	0.275	2.3165e-08
IL10	1.27345e-12	-0.642762	0.007	0.125	2.42834e-08
IL10	1.27345e-12	-0.642762	0.007	0.125	2.42834e-08
2024-09-11	1.28991e-12	-0.759332	0.232	0.365	2.45974e-08
2024-09-11	1.28991e-12	-0.759332	0.232	0.365	2.45974e-08
SKA2	1.33034e-12	-0.828775	0.089	0.224	2.53682e-08
SKA2	1.33034e-12	-0.828775	0.089	0.224	2.53682e-08
TIMP2	1.36854e-12	-0.868717	0.346	0.429	2.60966e-08
TIMP2	1.36854e-12	-0.868717	0.346	0.429	2.60966e-08
PRR11	1.37849e-12	-0.559683	0.007	0.124	2.62864e-08
PRR11	1.37849e-12	-0.559683	0.007	0.124	2.62864e-08
TTYH3	1.53798e-12	-0.753409	0.091	0.231	2.93278e-08
TTYH3	1.53798e-12	-0.753409	0.091	0.231	2.93278e-08
NEK6	1.53871e-12	-0.564093	0.02	0.144	2.93417e-08
NEK6	1.53871e-12	-0.564093	0.02	0.144	2.93417e-08
NDUFA1	1.68504e-12	-0.561876	0.716	0.698	3.21321e-08
NDUFA1	1.68504e-12	-0.561876	0.716	0.698	3.21321e-08
NDUFB1	1.76417e-12	-0.780528	0.546	0.543	3.36409e-08
NDUFB1	1.76417e-12	-0.780528	0.546	0.543	3.36409e-08
MLEC	1.79852e-12	-0.763508	0.111	0.247	3.42959e-08
MLEC	1.79852e-12	-0.763508	0.111	0.247	3.42959e-08
MYBL2	1.87529e-12	-0.514944	0	0.111	3.57599e-08
MYBL2	1.87529e-12	-0.514944	0	0.111	3.57599e-08
LRRFIP1	1.97275e-12	-0.681618	0.553	0.56	3.76183e-08
LRRFIP1	1.97275e-12	-0.681618	0.553	0.56	3.76183e-08
SLC2A9	2.00394e-12	-0.641287	0.047	0.18	3.82131e-08
SLC2A9	2.00394e-12	-0.641287	0.047	0.18	3.82131e-08
PRKACB	2.11831e-12	-0.714665	0.081	0.218	4.0394e-08
PRKACB	2.11831e-12	-0.714665	0.081	0.218	4.0394e-08
SMC4	2.12084e-12	-0.913309	0.101	0.236	4.04423e-08
SMC4	2.12084e-12	-0.913309	0.101	0.236	4.04423e-08
TFRC	2.1761e-12	-1.05938	0.193	0.32	4.1496e-08
TFRC	2.1761e-12	-1.05938	0.193	0.32	4.1496e-08
RCAN1	2.25518e-12	0.304482	0.133	0.047	4.3004e-08
RAB5C	2.29238e-12	-0.884377	0.227	0.344	4.37134e-08
RAB5C	2.29238e-12	-0.884377	0.227	0.344	4.37134e-08
ATAD2	2.30866e-12	-0.639858	0.022	0.145	4.40239e-08
ATAD2	2.30866e-12	-0.639858	0.022	0.145	4.40239e-08
MGAT4A	2.57401e-12	-0.746594	0.084	0.22	4.90839e-08
MGAT4A	2.57401e-12	-0.746594	0.084	0.22	4.90839e-08
BLOC1S1	2.57444e-12	-0.874451	0.175	0.302	4.9092e-08
BLOC1S1	2.57444e-12	-0.874451	0.175	0.302	4.9092e-08
RGS10	2.76694e-12	-0.711663	0.057	0.188	5.27629e-08
RGS10	2.76694e-12	-0.711663	0.057	0.188	5.27629e-08
KIF20B	2.97661e-12	-0.752615	0.062	0.196	5.67609e-08
KIF20B	2.97661e-12	-0.752615	0.062	0.196	5.67609e-08
ILF3	2.99483e-12	-0.726017	0.084	0.22	5.71085e-08
ILF3	2.99483e-12	-0.726017	0.084	0.22	5.71085e-08
TNFAIP2	3.18892e-12	0.296602	0.689	0.429	6.08094e-08
EEF1A1	3.19032e-12	-0.261027	0.835	0.995	6.08363e-08
EEF1A1	3.19032e-12	-0.261027	0.835	0.995	6.08363e-08
AC100849.1	3.26217e-12	0.363849	0.2	0.086	6.22063e-08
NEK10	3.32542e-12	-0.628379	0.012	0.129	6.34124e-08
NEK10	3.32542e-12	-0.628379	0.012	0.129	6.34124e-08
COLGALT1	3.34527e-12	-0.716363	0.069	0.202	6.37909e-08
COLGALT1	3.34527e-12	-0.716363	0.069	0.202	6.37909e-08
FOXM1	3.43504e-12	-0.503331	0	0.108	6.55028e-08
FOXM1	3.43504e-12	-0.503331	0	0.108	6.55028e-08
PPP2R2A	3.47531e-12	0.254691	0.299	0.147	6.62707e-08
ERP29	3.77058e-12	-0.720713	0.096	0.231	7.19013e-08
ERP29	3.77058e-12	-0.720713	0.096	0.231	7.19013e-08
RGS1	3.92557e-12	-0.710593	0.042	0.17	7.48566e-08
RGS1	3.92557e-12	-0.710593	0.042	0.17	7.48566e-08
LARP4B	4.39382e-12	0.251539	0.467	0.254	8.37857e-08
BIRC5	5.04344e-12	-0.529532	0.002	0.111	9.61734e-08
BIRC5	5.04344e-12	-0.529532	0.002	0.111	9.61734e-08
TRAPPC1	5.45392e-12	-0.888587	0.247	0.351	1.04001e-07
TRAPPC1	5.45392e-12	-0.888587	0.247	0.351	1.04001e-07
RUNX1	5.84095e-12	-0.984341	0.281	0.388	1.11381e-07
RUNX1	5.84095e-12	-0.984341	0.281	0.388	1.11381e-07
HIVEP3	7.00957e-12	-0.562969	0.02	0.138	1.33665e-07
HIVEP3	7.00957e-12	-0.562969	0.02	0.138	1.33665e-07
ADORA3	7.67068e-12	-0.512596	0	0.105	1.46272e-07
ADORA3	7.67068e-12	-0.512596	0	0.105	1.46272e-07
MRPL17	8.1789e-12	-0.576469	0.025	0.143	1.55963e-07
MRPL17	8.1789e-12	-0.576469	0.025	0.143	1.55963e-07
MRO	8.20026e-12	-0.477716	0	0.105	1.56371e-07
MRO	8.20026e-12	-0.477716	0	0.105	1.56371e-07
SPG21	8.29634e-12	-0.860061	0.249	0.36	1.58203e-07
SPG21	8.29634e-12	-0.860061	0.249	0.36	1.58203e-07
PCBD1	8.46878e-12	-0.554517	0.022	0.139	1.61491e-07
PCBD1	8.46878e-12	-0.554517	0.022	0.139	1.61491e-07
EDF1	8.65767e-12	-0.80252	0.156	0.282	1.65093e-07
EDF1	8.65767e-12	-0.80252	0.156	0.282	1.65093e-07
LYN	8.79314e-12	0.663516	0.83	0.539	1.67676e-07
TROAP	8.82128e-12	-0.536403	0.005	0.113	1.68213e-07
TROAP	8.82128e-12	-0.536403	0.005	0.113	1.68213e-07
IGF2R	9.40554e-12	0.323322	0.607	0.359	1.79354e-07
ATP5PF	9.92288e-12	-0.701764	0.605	0.585	1.89219e-07
ATP5PF	9.92288e-12	-0.701764	0.605	0.585	1.89219e-07
NSA2	9.97255e-12	-0.875853	0.291	0.387	1.90167e-07
NSA2	9.97255e-12	-0.875853	0.291	0.387	1.90167e-07
TKT	1.01578e-11	-0.826189	0.2	0.322	1.93699e-07
TKT	1.01578e-11	-0.826189	0.2	0.322	1.93699e-07
NDUFV2	1.03178e-11	-0.808575	0.131	0.26	1.9675e-07
NDUFV2	1.03178e-11	-0.808575	0.131	0.26	1.9675e-07
EIF3K	1.13026e-11	-0.640874	0.573	0.582	2.15529e-07
EIF3K	1.13026e-11	-0.640874	0.573	0.582	2.15529e-07
NSD2	1.14581e-11	-0.778515	0.101	0.233	2.18495e-07
NSD2	1.14581e-11	-0.778515	0.101	0.233	2.18495e-07
ATP5F1B	1.1519e-11	-0.857387	0.272	0.369	2.19656e-07
ATP5F1B	1.1519e-11	-0.857387	0.272	0.369	2.19656e-07
USP13	1.21008e-11	0.303638	0.131	0.048	2.30749e-07
FDPS	1.22905e-11	-0.837299	0.143	0.27	2.34367e-07
FDPS	1.22905e-11	-0.837299	0.143	0.27	2.34367e-07
DUSP6	1.26051e-11	-0.789396	0.138	0.27	2.40367e-07
DUSP6	1.26051e-11	-0.789396	0.138	0.27	2.40367e-07
IDH2	1.32328e-11	-0.481611	0.007	0.116	2.52337e-07
IDH2	1.32328e-11	-0.481611	0.007	0.116	2.52337e-07
PLEKHA7	1.43695e-11	-0.597572	0.042	0.165	2.74013e-07
PLEKHA7	1.43695e-11	-0.597572	0.042	0.165	2.74013e-07
STK17B	1.48747e-11	-0.684997	0.099	0.233	2.83646e-07
STK17B	1.48747e-11	-0.684997	0.099	0.233	2.83646e-07
SUPT3H	1.51677e-11	0.296746	0.158	0.064	2.89232e-07
AC016831.7	1.5257e-11	0.250453	0.499	0.281	2.90935e-07
PTPRC	1.6058e-11	0.358905	0.758	0.523	3.0621e-07
RHOG	1.65231e-11	-0.8181	0.306	0.394	3.15079e-07
RHOG	1.65231e-11	-0.8181	0.306	0.394	3.15079e-07
CAP1	1.68613e-11	-0.588082	0.684	0.648	3.21528e-07
CAP1	1.68613e-11	-0.588082	0.684	0.648	3.21528e-07
CAT	1.70793e-11	-0.593495	0.047	0.17	3.25685e-07
CAT	1.70793e-11	-0.593495	0.047	0.17	3.25685e-07
SNTB1	1.72021e-11	0.265352	0.407	0.221	3.28027e-07
PTPRE	1.79232e-11	-0.684695	0.474	0.53	3.41777e-07
PTPRE	1.79232e-11	-0.684695	0.474	0.53	3.41777e-07
PRKCB	1.85383e-11	-0.773548	0.123	0.252	3.53507e-07
PRKCB	1.85383e-11	-0.773548	0.123	0.252	3.53507e-07
SCFD2	1.88139e-11	-0.629409	0.059	0.186	3.58763e-07
SCFD2	1.88139e-11	-0.629409	0.059	0.186	3.58763e-07
COL23A1	1.89813e-11	-0.824131	0.151	0.283	3.61954e-07
COL23A1	1.89813e-11	-0.824131	0.151	0.283	3.61954e-07
TRPS1	2.08531e-11	-0.663888	0.506	0.544	3.97648e-07
TRPS1	2.08531e-11	-0.663888	0.506	0.544	3.97648e-07
COX5A	2.12785e-11	-0.665515	0.072	0.2	4.0576e-07
COX5A	2.12785e-11	-0.665515	0.072	0.2	4.0576e-07
SHCBP1	2.17196e-11	-0.502526	0.01	0.118	4.14171e-07
SHCBP1	2.17196e-11	-0.502526	0.01	0.118	4.14171e-07
DENND4B	2.17778e-11	-0.681433	0.057	0.182	4.1528e-07
DENND4B	2.17778e-11	-0.681433	0.057	0.182	4.1528e-07
REL	2.20968e-11	0.264631	0.425	0.231	4.21363e-07
MCM6	2.34229e-11	-0.513161	0.002	0.105	4.46651e-07
MCM6	2.34229e-11	-0.513161	0.002	0.105	4.46651e-07
CD9	2.55219e-11	-0.661015	0.052	0.174	4.86677e-07
CD9	2.55219e-11	-0.661015	0.052	0.174	4.86677e-07
RPA3	2.5692e-11	-0.996077	0.235	0.334	4.89921e-07
RPA3	2.5692e-11	-0.996077	0.235	0.334	4.89921e-07
RNF141	2.60433e-11	-0.664825	0.052	0.174	4.9662e-07
RNF141	2.60433e-11	-0.664825	0.052	0.174	4.9662e-07
ATP5F1A	2.85228e-11	-0.823513	0.178	0.296	5.43902e-07
ATP5F1A	2.85228e-11	-0.823513	0.178	0.296	5.43902e-07
LAMTOR1	3.11186e-11	-0.728194	0.094	0.219	5.93401e-07
LAMTOR1	3.11186e-11	-0.728194	0.094	0.219	5.93401e-07
MCM4	3.15186e-11	-0.522474	0.005	0.108	6.01029e-07
MCM4	3.15186e-11	-0.522474	0.005	0.108	6.01029e-07
MYO1F	3.2462e-11	-0.722445	0.254	0.364	6.19019e-07
MYO1F	3.2462e-11	-0.722445	0.254	0.364	6.19019e-07
RRM1	3.36919e-11	-0.701891	0.057	0.177	6.42471e-07
RRM1	3.36919e-11	-0.701891	0.057	0.177	6.42471e-07
RPS15	3.72253e-11	-0.585644	0.035	0.151	7.09849e-07
RPS15	3.72253e-11	-0.585644	0.035	0.151	7.09849e-07
HGSNAT	3.72921e-11	-0.656832	0.069	0.194	7.11123e-07
HGSNAT	3.72921e-11	-0.656832	0.069	0.194	7.11123e-07
CDKN3	3.95008e-11	-0.521245	0.007	0.111	7.53241e-07
CDKN3	3.95008e-11	-0.521245	0.007	0.111	7.53241e-07
MSN	4.10954e-11	-0.696304	0.578	0.561	7.83649e-07
MSN	4.10954e-11	-0.696304	0.578	0.561	7.83649e-07
TNFRSF21	4.20707e-11	-0.566082	0.035	0.153	8.02246e-07
TNFRSF21	4.20707e-11	-0.566082	0.035	0.153	8.02246e-07
CEMIP2	4.35082e-11	-0.754062	0.096	0.228	8.29658e-07
CEMIP2	4.35082e-11	-0.754062	0.096	0.228	8.29658e-07
TRERF1	4.3714e-11	-0.509833	0.037	0.156	8.33583e-07
TRERF1	4.3714e-11	-0.509833	0.037	0.156	8.33583e-07
ANXA11	4.43798e-11	-0.80007	0.163	0.282	8.46278e-07
ANXA11	4.43798e-11	-0.80007	0.163	0.282	8.46278e-07
RAD18	4.46332e-11	0.427593	0.133	0.051	8.51111e-07
NEDD8	4.89505e-11	-0.742157	0.494	0.516	9.33437e-07
NEDD8	4.89505e-11	-0.742157	0.494	0.516	9.33437e-07
EFHD2	5.22052e-11	-0.622368	0.049	0.169	9.955e-07
EFHD2	5.22052e-11	-0.622368	0.049	0.169	9.955e-07
NDUFA4	5.38762e-11	-0.474849	0.701	0.744	1.02737e-06
NDUFA4	5.38762e-11	-0.474849	0.701	0.744	1.02737e-06
RGS18	5.92272e-11	-0.462444	0.002	0.101	1.1294e-06
RGS18	5.92272e-11	-0.462444	0.002	0.101	1.1294e-06
AURKB	6.06342e-11	-0.484871	0.002	0.102	1.15623e-06
AURKB	6.06342e-11	-0.484871	0.002	0.102	1.15623e-06
MIR646HG	6.19618e-11	-0.640543	0.027	0.139	1.18155e-06
MIR646HG	6.19618e-11	-0.640543	0.027	0.139	1.18155e-06
SMS	6.99329e-11	-0.779214	0.17	0.293	1.33355e-06
SMS	6.99329e-11	-0.779214	0.17	0.293	1.33355e-06
SPTSSA	7.01616e-11	-0.572025	0.03	0.141	1.33791e-06
SPTSSA	7.01616e-11	-0.572025	0.03	0.141	1.33791e-06
PARVG	7.12883e-11	-0.66127	0.062	0.181	1.3594e-06
PARVG	7.12883e-11	-0.66127	0.062	0.181	1.3594e-06
RAP1A	7.28134e-11	-0.720164	0.333	0.422	1.38848e-06
RAP1A	7.28134e-11	-0.720164	0.333	0.422	1.38848e-06
DLGAP5	7.42315e-11	-0.487185	0.002	0.1	1.41552e-06
DLGAP5	7.42315e-11	-0.487185	0.002	0.1	1.41552e-06
RUBCN	8.56396e-11	0.295581	0.158	0.065	1.63306e-06
SKP1	8.71074e-11	0.252035	0.681	0.449	1.66105e-06
NCKAP1L	9.20859e-11	-0.755085	0.452	0.484	1.75599e-06
NCKAP1L	9.20859e-11	-0.755085	0.452	0.484	1.75599e-06
C19orf70	9.53024e-11	-0.448736	0.007	0.107	1.81732e-06
C19orf70	9.53024e-11	-0.448736	0.007	0.107	1.81732e-06
ANXA6	9.59225e-11	-0.687892	0.086	0.209	1.82915e-06
ANXA6	9.59225e-11	-0.687892	0.086	0.209	1.82915e-06
NCAPG	1.02689e-10	-0.518042	0.012	0.115	1.95818e-06
NCAPG	1.02689e-10	-0.518042	0.012	0.115	1.95818e-06
TBC1D4	1.09579e-10	-0.504212	0.017	0.123	2.08956e-06
TBC1D4	1.09579e-10	-0.504212	0.017	0.123	2.08956e-06
ENG	1.1233e-10	-0.652056	0.084	0.207	2.14202e-06
ENG	1.1233e-10	-0.652056	0.084	0.207	2.14202e-06
SRSF1	1.15684e-10	-0.622283	0.057	0.175	2.20597e-06
SRSF1	1.15684e-10	-0.622283	0.057	0.175	2.20597e-06
WWP1	1.26289e-10	-0.816271	0.146	0.268	2.4082e-06
WWP1	1.26289e-10	-0.816271	0.146	0.268	2.4082e-06
LSM5	1.29128e-10	-0.891839	0.237	0.332	2.46235e-06
LSM5	1.29128e-10	-0.891839	0.237	0.332	2.46235e-06
ZYX	1.31495e-10	-0.810994	0.269	0.364	2.50747e-06
ZYX	1.31495e-10	-0.810994	0.269	0.364	2.50747e-06
ADK	1.39352e-10	-0.797859	0.215	0.328	2.6573e-06
ADK	1.39352e-10	-0.797859	0.215	0.328	2.6573e-06
SRPK2	1.43608e-10	0.57748	0.454	0.276	2.73846e-06
KIF11	1.43914e-10	-0.490986	0.012	0.114	2.7443e-06
KIF11	1.43914e-10	-0.490986	0.012	0.114	2.7443e-06
ARL6IP4	1.48446e-10	-0.489535	0.015	0.117	2.83072e-06
ARL6IP4	1.48446e-10	-0.489535	0.015	0.117	2.83072e-06
DNAJC5	1.51387e-10	-0.596845	0.072	0.195	2.88679e-06
DNAJC5	1.51387e-10	-0.596845	0.072	0.195	2.88679e-06
TUBA1A	1.5329e-10	-0.703154	0.402	0.49	2.92309e-06
TUBA1A	1.5329e-10	-0.703154	0.402	0.49	2.92309e-06
CENPN	1.68883e-10	-0.498802	0.012	0.113	3.22043e-06
CENPN	1.68883e-10	-0.498802	0.012	0.113	3.22043e-06
PHC2	1.73633e-10	-0.694345	0.111	0.233	3.31102e-06
PHC2	1.73633e-10	-0.694345	0.111	0.233	3.31102e-06
SMC1A	1.76254e-10	-0.759761	0.114	0.233	3.36099e-06
SMC1A	1.76254e-10	-0.759761	0.114	0.233	3.36099e-06
AHNAK	1.99702e-10	-0.802952	0.573	0.573	3.80812e-06
AHNAK	1.99702e-10	-0.802952	0.573	0.573	3.80812e-06
TUBB4B	2.04978e-10	-0.715176	0.084	0.204	3.90872e-06
TUBB4B	2.04978e-10	-0.715176	0.084	0.204	3.90872e-06
LINC01572	2.09061e-10	-0.491979	0.03	0.141	3.98658e-06
LINC01572	2.09061e-10	-0.491979	0.03	0.141	3.98658e-06
HPSE	2.10562e-10	-0.548237	0.022	0.127	4.0152e-06
HPSE	2.10562e-10	-0.548237	0.022	0.127	4.0152e-06
CSE1L	2.42076e-10	-0.552767	0.042	0.153	4.61615e-06
CSE1L	2.42076e-10	-0.552767	0.042	0.153	4.61615e-06
BRI3BP	2.64161e-10	-0.396722	0.012	0.113	5.03728e-06
BRI3BP	2.64161e-10	-0.396722	0.012	0.113	5.03728e-06
TNS1	2.68593e-10	-0.695003	0.091	0.21	5.1218e-06
TNS1	2.68593e-10	-0.695003	0.091	0.21	5.1218e-06
CENPW	2.70824e-10	-0.565316	0.037	0.147	5.16434e-06
CENPW	2.70824e-10	-0.565316	0.037	0.147	5.16434e-06
ZFAS1	2.72534e-10	0.310182	0.672	0.413	5.19695e-06
EGR1	2.76675e-10	0.65771	0.158	0.07	5.27592e-06
LSM3	2.85144e-10	-0.846321	0.343	0.408	5.43741e-06
LSM3	2.85144e-10	-0.846321	0.343	0.408	5.43741e-06
PLCB2	2.89993e-10	-0.545598	0.027	0.133	5.52987e-06
PLCB2	2.89993e-10	-0.545598	0.027	0.133	5.52987e-06
ARHGAP9	3.00037e-10	-0.575793	0.032	0.14	5.7214e-06
ARHGAP9	3.00037e-10	-0.575793	0.032	0.14	5.7214e-06
TNFRSF1B	3.07449e-10	-0.828628	0.309	0.387	5.86275e-06
TNFRSF1B	3.07449e-10	-0.828628	0.309	0.387	5.86275e-06
APPL1	3.08078e-10	-0.697583	0.094	0.21	5.87475e-06
APPL1	3.08078e-10	-0.697583	0.094	0.21	5.87475e-06
GNB1	3.10148e-10	-0.688726	0.42	0.468	5.91421e-06
GNB1	3.10148e-10	-0.688726	0.42	0.468	5.91421e-06
SDC3	3.13479e-10	-0.560309	0.037	0.146	5.97773e-06
SDC3	3.13479e-10	-0.560309	0.037	0.146	5.97773e-06
CRTAP	3.20596e-10	-0.718412	0.104	0.22	6.11344e-06
CRTAP	3.20596e-10	-0.718412	0.104	0.22	6.11344e-06
LAT2	3.31135e-10	-0.635201	0.077	0.193	6.31442e-06
LAT2	3.31135e-10	-0.635201	0.077	0.193	6.31442e-06
NCAPH	3.70534e-10	-0.477268	0.01	0.106	7.06572e-06
NCAPH	3.70534e-10	-0.477268	0.01	0.106	7.06572e-06
GRAMD1B	3.78985e-10	0.280605	0.123	0.048	7.22686e-06
TANC2	3.97527e-10	-0.707079	0.121	0.241	7.58044e-06
TANC2	3.97527e-10	-0.707079	0.121	0.241	7.58044e-06
ANKRD36C	4.03473e-10	-0.652404	0.067	0.182	7.69383e-06
ANKRD36C	4.03473e-10	-0.652404	0.067	0.182	7.69383e-06
PKIB	4.15333e-10	-0.476394	0.012	0.11	7.91998e-06
PKIB	4.15333e-10	-0.476394	0.012	0.11	7.91998e-06
HP1BP3	4.15348e-10	-0.816075	0.18	0.291	7.92027e-06
HP1BP3	4.15348e-10	-0.816075	0.18	0.291	7.92027e-06
ATP6V0D1	4.17458e-10	-0.779021	0.291	0.376	7.9605e-06
ATP6V0D1	4.17458e-10	-0.779021	0.291	0.376	7.9605e-06
C19orf53	4.33224e-10	-0.843881	0.304	0.374	8.26114e-06
C19orf53	4.33224e-10	-0.843881	0.304	0.374	8.26114e-06
PCNA	4.70604e-10	-0.612727	0.035	0.141	8.97395e-06
PCNA	4.70604e-10	-0.612727	0.035	0.141	8.97395e-06
GAS2L3	4.77173e-10	-0.603814	0.094	0.214	9.09922e-06
GAS2L3	4.77173e-10	-0.603814	0.094	0.214	9.09922e-06
LSM4	4.8448e-10	-0.443382	0.007	0.102	9.23855e-06
LSM4	4.8448e-10	-0.443382	0.007	0.102	9.23855e-06
CPNE8	5.11056e-10	0.303214	0.541	0.317	9.74532e-06
ATP5PB	5.30818e-10	-0.745032	0.459	0.482	1.01222e-05
ATP5PB	5.30818e-10	-0.745032	0.459	0.482	1.01222e-05
SLIRP	5.52734e-10	-0.766888	0.486	0.501	1.05401e-05
SLIRP	5.52734e-10	-0.766888	0.486	0.501	1.05401e-05
HEATR3	5.6492e-10	-0.550875	0.03	0.133	1.07725e-05
HEATR3	5.6492e-10	-0.550875	0.03	0.133	1.07725e-05
HPRT1	6.02381e-10	-0.462744	0.015	0.112	1.14868e-05
HPRT1	6.02381e-10	-0.462744	0.015	0.112	1.14868e-05
TMBIM6	6.04366e-10	0.345844	0.751	0.571	1.15247e-05
EIF5B	6.49828e-10	-0.804978	0.314	0.387	1.23916e-05
EIF5B	6.49828e-10	-0.804978	0.314	0.387	1.23916e-05
GLIPR1	6.50173e-10	-0.781694	0.319	0.399	1.23981e-05
GLIPR1	6.50173e-10	-0.781694	0.319	0.399	1.23981e-05
RXRA	6.57505e-10	-0.690349	0.099	0.213	1.2538e-05
RXRA	6.57505e-10	-0.690349	0.099	0.213	1.2538e-05
LDHB	8.32462e-10	-0.659628	0.437	0.489	1.58742e-05
LDHB	8.32462e-10	-0.659628	0.437	0.489	1.58742e-05
ERCC1	8.41704e-10	-0.522187	0.025	0.125	1.60505e-05
ERCC1	8.41704e-10	-0.522187	0.025	0.125	1.60505e-05
AGFG1	8.65511e-10	-0.798454	0.202	0.307	1.65044e-05
AGFG1	8.65511e-10	-0.798454	0.202	0.307	1.65044e-05
MAP3K3	8.97059e-10	-0.670237	0.094	0.209	1.7106e-05
MAP3K3	8.97059e-10	-0.670237	0.094	0.209	1.7106e-05
GGA2	9.89966e-10	-0.662246	0.074	0.185	1.88777e-05
GGA2	9.89966e-10	-0.662246	0.074	0.185	1.88777e-05
AES	1.02041e-09	-0.554017	0.035	0.137	1.94583e-05
AES	1.02041e-09	-0.554017	0.035	0.137	1.94583e-05
ATP6V1G1	1.04077e-09	0.362114	0.738	0.559	1.98464e-05
AL390036.1	1.048e-09	-0.466009	0.025	0.127	1.99842e-05
AL390036.1	1.048e-09	-0.466009	0.025	0.127	1.99842e-05
DUSP1	1.08194e-09	-0.799126	0.541	0.529	2.06316e-05
DUSP1	1.08194e-09	-0.799126	0.541	0.529	2.06316e-05
GRAMD4	1.08604e-09	-0.456459	0.012	0.106	2.07098e-05
GRAMD4	1.08604e-09	-0.456459	0.012	0.106	2.07098e-05
PTPRJ	1.21865e-09	0.556479	0.753	0.49	2.32385e-05
NAP1L1	1.34342e-09	-0.772609	0.42	0.45	2.56177e-05
NAP1L1	1.34342e-09	-0.772609	0.42	0.45	2.56177e-05
GLRX	1.36427e-09	0.386801	0.578	0.383	2.60152e-05
CD209	1.4555e-09	-0.575215	0.03	0.129	2.77549e-05
CD209	1.4555e-09	-0.575215	0.03	0.129	2.77549e-05
SGO2	1.52307e-09	-0.500126	0.02	0.116	2.90434e-05
SGO2	1.52307e-09	-0.500126	0.02	0.116	2.90434e-05
POLR2J	1.58804e-09	-0.642991	0.074	0.183	3.02823e-05
POLR2J	1.58804e-09	-0.642991	0.074	0.183	3.02823e-05
ELMO1	1.60027e-09	-0.547166	0.306	0.413	3.05156e-05
ELMO1	1.60027e-09	-0.547166	0.306	0.413	3.05156e-05
CDK2AP2	1.65307e-09	-0.467203	0.012	0.104	3.15224e-05
CDK2AP2	1.65307e-09	-0.467203	0.012	0.104	3.15224e-05
NDUFB6	1.6644e-09	-0.769872	0.153	0.258	3.17384e-05
NDUFB6	1.6644e-09	-0.769872	0.153	0.258	3.17384e-05
DHFR	1.72899e-09	-0.683213	0.121	0.238	3.29701e-05
DHFR	1.72899e-09	-0.683213	0.121	0.238	3.29701e-05
C20orf194	1.77583e-09	-0.763804	0.304	0.384	3.38633e-05
C20orf194	1.77583e-09	-0.763804	0.304	0.384	3.38633e-05
NASP	1.78195e-09	-0.818579	0.158	0.266	3.39799e-05
NASP	1.78195e-09	-0.818579	0.158	0.266	3.39799e-05
FAM96A	1.8299e-09	-0.757284	0.17	0.275	3.48944e-05
FAM96A	1.8299e-09	-0.757284	0.17	0.275	3.48944e-05
COX20	2.14821e-09	-0.740064	0.173	0.277	4.09643e-05
COX20	2.14821e-09	-0.740064	0.173	0.277	4.09643e-05
SNRPG	2.31758e-09	-0.660487	0.602	0.568	4.41939e-05
SNRPG	2.31758e-09	-0.660487	0.602	0.568	4.41939e-05
HADH	2.41288e-09	-0.429807	0.012	0.102	4.60111e-05
HADH	2.41288e-09	-0.429807	0.012	0.102	4.60111e-05
FAM162A	2.67928e-09	-0.660259	0.086	0.193	5.10911e-05
FAM162A	2.67928e-09	-0.660259	0.086	0.193	5.10911e-05
HNRNPAB	2.71419e-09	-0.569602	0.052	0.155	5.17569e-05
HNRNPAB	2.71419e-09	-0.569602	0.052	0.155	5.17569e-05
SH3BP2	3.01961e-09	-0.731961	0.133	0.241	5.7581e-05
SH3BP2	3.01961e-09	-0.731961	0.133	0.241	5.7581e-05
THBS1	3.17159e-09	-0.866629	0.012	0.101	6.0479e-05
THBS1	3.17159e-09	-0.866629	0.012	0.101	6.0479e-05
ITGB2	3.25056e-09	-0.726484	0.188	0.289	6.1985e-05
ITGB2	3.25056e-09	-0.726484	0.188	0.289	6.1985e-05
PTK2	3.28524e-09	-0.709596	0.114	0.222	6.26462e-05
PTK2	3.28524e-09	-0.709596	0.114	0.222	6.26462e-05
SSR4	3.46145e-09	-0.6496	0.106	0.216	6.60063e-05
SSR4	3.46145e-09	-0.6496	0.106	0.216	6.60063e-05
YBX3	3.54901e-09	-0.677739	0.131	0.241	6.76761e-05
YBX3	3.54901e-09	-0.677739	0.131	0.241	6.76761e-05
JUND	3.64661e-09	-0.57026	0.042	0.142	6.95372e-05
JUND	3.64661e-09	-0.57026	0.042	0.142	6.95372e-05
ZMIZ1	3.84489e-09	-0.582106	0.141	0.255	7.33181e-05
ZMIZ1	3.84489e-09	-0.582106	0.141	0.255	7.33181e-05
GNAQ	3.92099e-09	-0.652833	0.425	0.473	7.47693e-05
GNAQ	3.92099e-09	-0.652833	0.425	0.473	7.47693e-05
LAIR1	3.97757e-09	-0.696942	0.163	0.27	7.58483e-05
LAIR1	3.97757e-09	-0.696942	0.163	0.27	7.58483e-05
SET	4.48e-09	-0.780827	0.378	0.421	8.54291e-05
SET	4.48e-09	-0.780827	0.378	0.421	8.54291e-05
FBL	4.5121e-09	-0.455082	0.017	0.108	8.60413e-05
FBL	4.5121e-09	-0.455082	0.017	0.108	8.60413e-05
CENPX	4.52553e-09	-0.539009	0.037	0.135	8.62973e-05
CENPX	4.52553e-09	-0.539009	0.037	0.135	8.62973e-05
CCNB1	4.59536e-09	-0.656518	0.037	0.135	8.7629e-05
CCNB1	4.59536e-09	-0.656518	0.037	0.135	8.7629e-05
DHX15	4.69736e-09	-0.652383	0.131	0.243	8.9574e-05
DHX15	4.69736e-09	-0.652383	0.131	0.243	8.9574e-05
LPIN1	5.00142e-09	-0.66881	0.077	0.182	9.53722e-05
LPIN1	5.00142e-09	-0.66881	0.077	0.182	9.53722e-05
TPST2	5.08387e-09	-0.579569	0.072	0.178	9.69444e-05
TPST2	5.08387e-09	-0.579569	0.072	0.178	9.69444e-05
AC110995.1	5.22456e-09	-0.603818	0.052	0.154	9.96272e-05
AC110995.1	5.22456e-09	-0.603818	0.052	0.154	9.96272e-05
GNA15	6.30792e-09	-0.573985	0.049	0.15	0.000120286
GNA15	6.30792e-09	-0.573985	0.049	0.15	0.000120286
MRPL54	6.41241e-09	-0.741674	0.163	0.264	0.000122278
MRPL54	6.41241e-09	-0.741674	0.163	0.264	0.000122278
HNRNPH1	6.76265e-09	-0.775461	0.193	0.288	0.000128957
HNRNPH1	6.76265e-09	-0.775461	0.193	0.288	0.000128957
ZNF710	7.10404e-09	-0.591337	0.17	0.283	0.000135467
ZNF710	7.10404e-09	-0.591337	0.17	0.283	0.000135467
RASSF1	7.24826e-09	-0.440459	0.015	0.102	0.000138217
RASSF1	7.24826e-09	-0.440459	0.015	0.102	0.000138217
ARHGAP22	7.2814e-09	-0.701853	0.212	0.31	0.000138849
ARHGAP22	7.2814e-09	-0.701853	0.212	0.31	0.000138849
ITPR2	7.44474e-09	-0.598592	0.578	0.578	0.000141964
ITPR2	7.44474e-09	-0.598592	0.578	0.578	0.000141964
DIP2A	8.06348e-09	-0.504833	0.067	0.172	0.000153762
DIP2A	8.06348e-09	-0.504833	0.067	0.172	0.000153762
POLA1	8.12633e-09	-0.45799	0.027	0.121	0.000154961
POLA1	8.12633e-09	-0.45799	0.027	0.121	0.000154961
FOXO3	9.15812e-09	0.254236	0.509	0.302	0.000174636
BARD1	9.28613e-09	-0.432394	0.022	0.112	0.000177077
BARD1	9.28613e-09	-0.432394	0.022	0.112	0.000177077
SH3TC1	9.40983e-09	-0.429656	0.015	0.101	0.000179436
SH3TC1	9.40983e-09	-0.429656	0.015	0.101	0.000179436
FERMT3	9.81805e-09	-0.624648	0.079	0.18	0.00018722
FERMT3	9.81805e-09	-0.624648	0.079	0.18	0.00018722
AP3D1	1.12668e-08	-0.590456	0.059	0.158	0.000214847
AP3D1	1.12668e-08	-0.590456	0.059	0.158	0.000214847
NCAPG2	1.15618e-08	-0.477464	0.022	0.111	0.000220473
NCAPG2	1.15618e-08	-0.477464	0.022	0.111	0.000220473
CD300A	1.18676e-08	-0.573692	0.077	0.18	0.000226304
CD300A	1.18676e-08	-0.573692	0.077	0.18	0.000226304
IMPDH2	1.18846e-08	-0.47315	0.042	0.139	0.000226627
IMPDH2	1.18846e-08	-0.47315	0.042	0.139	0.000226627
SUGP2	1.19993e-08	-0.539184	0.052	0.151	0.000228815
SUGP2	1.19993e-08	-0.539184	0.052	0.151	0.000228815
C5orf17	1.23026e-08	-0.473783	0.027	0.119	0.000234599
C5orf17	1.23026e-08	-0.473783	0.027	0.119	0.000234599
EMP3	1.24651e-08	-0.774871	0.175	0.27	0.000237697
EMP3	1.24651e-08	-0.774871	0.175	0.27	0.000237697
BRCA1	1.31771e-08	-0.53879	0.042	0.138	0.000251273
BRCA1	1.31771e-08	-0.53879	0.042	0.138	0.000251273
TAOK3	1.32718e-08	-0.579527	0.625	0.58	0.000253081
TAOK3	1.32718e-08	-0.579527	0.625	0.58	0.000253081
RBBP7	1.33808e-08	-0.470611	0.032	0.125	0.000255159
RBBP7	1.33808e-08	-0.470611	0.032	0.125	0.000255159
RGL1	1.34241e-08	-0.405159	0.472	0.528	0.000255985
RGL1	1.34241e-08	-0.405159	0.472	0.528	0.000255985
HIST1H1D	1.34581e-08	-0.8642	0.084	0.185	0.000256633
HIST1H1D	1.34581e-08	-0.8642	0.084	0.185	0.000256633
SUMO2	1.36837e-08	-0.548156	0.659	0.612	0.000260934
SUMO2	1.36837e-08	-0.548156	0.659	0.612	0.000260934
DOCK10	1.40273e-08	-0.559564	0.353	0.431	0.000267487
DOCK10	1.40273e-08	-0.559564	0.353	0.431	0.000267487
EIF1AX	1.52043e-08	-0.6134	0.104	0.207	0.00028993
EIF1AX	1.52043e-08	-0.6134	0.104	0.207	0.00028993
FKBP2	1.5377e-08	-0.530819	0.062	0.161	0.000293224
FKBP2	1.5377e-08	-0.530819	0.062	0.161	0.000293224
SLC16A10	1.54368e-08	-0.649605	0.126	0.236	0.000294365
SLC16A10	1.54368e-08	-0.649605	0.126	0.236	0.000294365
SNRPF	1.55121e-08	-0.751906	0.237	0.32	0.0002958
SNRPF	1.55121e-08	-0.751906	0.237	0.32	0.0002958
HMGA1	1.60398e-08	-0.493401	0.044	0.139	0.000305863
HMGA1	1.60398e-08	-0.493401	0.044	0.139	0.000305863
MDH2	1.61209e-08	-0.525077	0.049	0.145	0.000307409
MDH2	1.61209e-08	-0.525077	0.049	0.145	0.000307409
ZNF652	1.71536e-08	-0.687476	0.146	0.246	0.000327101
ZNF652	1.71536e-08	-0.687476	0.146	0.246	0.000327101
MAT2A	1.71964e-08	0.294114	0.321	0.183	0.000327918
SGK1	1.72255e-08	-0.76134	0.375	0.432	0.000328473
SGK1	1.72255e-08	-0.76134	0.375	0.432	0.000328473
LBR	1.78607e-08	-0.507543	0.04	0.133	0.000340585
LBR	1.78607e-08	-0.507543	0.04	0.133	0.000340585
LIMS1	1.8672e-08	-0.474879	0.672	0.645	0.000356057
LIMS1	1.8672e-08	-0.474879	0.672	0.645	0.000356057
CLEC7A	2.02949e-08	-0.671224	0.232	0.329	0.000387003
CLEC7A	2.02949e-08	-0.671224	0.232	0.329	0.000387003
CKS2	2.03803e-08	-1.05032	0.2	0.287	0.000388632
CKS2	2.03803e-08	-1.05032	0.2	0.287	0.000388632
KLF10	2.04485e-08	-0.570317	0.052	0.148	0.000389932
KLF10	2.04485e-08	-0.570317	0.052	0.148	0.000389932
MRPL20	2.2055e-08	-0.604626	0.081	0.182	0.000420567
MRPL20	2.2055e-08	-0.604626	0.081	0.182	0.000420567
FNBP1	2.31766e-08	-0.59037	0.402	0.454	0.000441955
FNBP1	2.31766e-08	-0.59037	0.402	0.454	0.000441955
EIF3L	2.34982e-08	-0.744865	0.328	0.383	0.000448087
EIF3L	2.34982e-08	-0.744865	0.328	0.383	0.000448087
PSTPIP1	2.39639e-08	-0.46532	0.032	0.123	0.000456968
PSTPIP1	2.39639e-08	-0.46532	0.032	0.123	0.000456968
FAM200B	2.4164e-08	-0.515452	0.035	0.125	0.000460783
FAM200B	2.4164e-08	-0.515452	0.035	0.125	0.000460783
PHTF2	2.6368e-08	-0.550548	0.064	0.161	0.000502812
PHTF2	2.6368e-08	-0.550548	0.064	0.161	0.000502812
SNX3	2.65488e-08	-0.734605	0.2	0.29	0.000506259
SNX3	2.65488e-08	-0.734605	0.2	0.29	0.000506259
AATK	2.66208e-08	-0.436184	0.022	0.109	0.000507633
AATK	2.66208e-08	-0.436184	0.022	0.109	0.000507633
PDE3A	2.83056e-08	-0.869143	0.067	0.165	0.000539759
PDE3A	2.83056e-08	-0.869143	0.067	0.165	0.000539759
SPIDR	2.88415e-08	-0.711047	0.279	0.352	0.000549978
SPIDR	2.88415e-08	-0.711047	0.279	0.352	0.000549978
MCM3	2.91926e-08	-0.489172	0.022	0.107	0.000556673
MCM3	2.91926e-08	-0.489172	0.022	0.107	0.000556673
NOP56	2.93641e-08	-0.563615	0.062	0.158	0.000559943
NOP56	2.93641e-08	-0.563615	0.062	0.158	0.000559943
CCT4	3.02646e-08	-0.518017	0.059	0.156	0.000577116
CCT4	3.02646e-08	-0.518017	0.059	0.156	0.000577116
VPS13B	3.06481e-08	0.278167	0.541	0.333	0.000584429
CLSPN	3.2449e-08	-0.626666	0.054	0.149	0.00061877
CLSPN	3.2449e-08	-0.626666	0.054	0.149	0.00061877
ZNF106	3.27463e-08	-0.743962	0.232	0.311	0.000624439
ZNF106	3.27463e-08	-0.743962	0.232	0.311	0.000624439
TPD52L2	3.35514e-08	-0.680344	0.126	0.224	0.000639791
TPD52L2	3.35514e-08	-0.680344	0.126	0.224	0.000639791
KMT2C	3.35599e-08	0.537585	0.662	0.435	0.000639954
ARAP1	3.51043e-08	-0.670359	0.146	0.242	0.000669403
ARAP1	3.51043e-08	-0.670359	0.146	0.242	0.000669403
RPL22L1	3.56968e-08	-0.78681	0.242	0.32	0.000680702
RPL22L1	3.56968e-08	-0.78681	0.242	0.32	0.000680702
NUTF2	3.67713e-08	-0.517509	0.049	0.142	0.000701192
NUTF2	3.67713e-08	-0.517509	0.049	0.142	0.000701192
MCM7	3.80625e-08	-0.546735	0.042	0.133	0.000725813
MCM7	3.80625e-08	-0.546735	0.042	0.133	0.000725813
CMIP	3.83506e-08	-0.543165	0.281	0.364	0.000731308
CMIP	3.83506e-08	-0.543165	0.281	0.364	0.000731308
NFIC	3.9484e-08	-0.608919	0.121	0.222	0.000752921
NFIC	3.9484e-08	-0.608919	0.121	0.222	0.000752921
FANCI	4.01479e-08	-0.451775	0.022	0.106	0.000765581
FANCI	4.01479e-08	-0.451775	0.022	0.106	0.000765581
HNRNPA2B1	4.30629e-08	-0.55469	0.76	0.653	0.000821167
HNRNPA2B1	4.30629e-08	-0.55469	0.76	0.653	0.000821167
DNM2	4.53917e-08	-0.627799	0.116	0.217	0.000865575
DNM2	4.53917e-08	-0.627799	0.116	0.217	0.000865575
NAA10	4.69488e-08	-0.437576	0.02	0.102	0.000895267
NAA10	4.69488e-08	-0.437576	0.02	0.102	0.000895267
TXNL4A	4.70882e-08	-0.42901	0.025	0.109	0.000897926
TXNL4A	4.70882e-08	-0.42901	0.025	0.109	0.000897926
EFCAB14	4.72398e-08	-0.694385	0.153	0.249	0.000900816
EFCAB14	4.72398e-08	-0.694385	0.153	0.249	0.000900816
INPP4A	5.02389e-08	-0.685937	0.19	0.282	0.000958007
INPP4A	5.02389e-08	-0.685937	0.19	0.282	0.000958007
TEX14	5.29923e-08	1.61866	0.237	0.137	0.00101051
DENND4A	5.70658e-08	0.394997	0.351	0.211	0.00108819
ACLY	5.72778e-08	-0.576539	0.079	0.175	0.00109223
ACLY	5.72778e-08	-0.576539	0.079	0.175	0.00109223
CANX	5.82921e-08	-0.70977	0.435	0.451	0.00111157
CANX	5.82921e-08	-0.70977	0.435	0.451	0.00111157
PAICS	6.23337e-08	-0.446389	0.032	0.118	0.00118864
PAICS	6.23337e-08	-0.446389	0.032	0.118	0.00118864
2024-09-02	6.28564e-08	-0.780306	0.388	0.412	0.00119861
2024-09-02	6.28564e-08	-0.780306	0.388	0.412	0.00119861
BNIP3L	6.32242e-08	-0.781091	0.277	0.349	0.00120562
BNIP3L	6.32242e-08	-0.781091	0.277	0.349	0.00120562
CHID1	6.63623e-08	-0.455244	0.035	0.121	0.00126546
CHID1	6.63623e-08	-0.455244	0.035	0.121	0.00126546
USP36	6.68741e-08	-0.532684	0.054	0.147	0.00127522
USP36	6.68741e-08	-0.532684	0.054	0.147	0.00127522
EIF4B	6.9188e-08	-0.755268	0.323	0.373	0.00131935
EIF4B	6.9188e-08	-0.755268	0.323	0.373	0.00131935
NAMPT	6.95606e-08	-0.746135	0.78	0.681	0.00132645
NAMPT	6.95606e-08	-0.746135	0.78	0.681	0.00132645
CCT6A	6.96612e-08	-0.614261	0.119	0.216	0.00132837
CCT6A	6.96612e-08	-0.614261	0.119	0.216	0.00132837
TRAK1	7.68659e-08	-0.611603	0.138	0.238	0.00146576
TRAK1	7.68659e-08	-0.611603	0.138	0.238	0.00146576
HBEGF	8.04021e-08	-0.501126	0.032	0.117	0.00153319
HBEGF	8.04021e-08	-0.501126	0.032	0.117	0.00153319
SLC25A39	9.31706e-08	-0.42553	0.03	0.113	0.00177667
SLC25A39	9.31706e-08	-0.42553	0.03	0.113	0.00177667
PPIP5K2	9.45503e-08	-0.665797	0.141	0.233	0.00180298
PPIP5K2	9.45503e-08	-0.665797	0.141	0.233	0.00180298
CARD8	9.49369e-08	-0.633017	0.146	0.238	0.00181035
CARD8	9.49369e-08	-0.633017	0.146	0.238	0.00181035
SASH3	9.59213e-08	-0.534257	0.057	0.147	0.00182912
SASH3	9.59213e-08	-0.534257	0.057	0.147	0.00182912
STMP1	9.67354e-08	-0.722757	0.198	0.281	0.00184465
STMP1	9.67354e-08	-0.722757	0.198	0.281	0.00184465
RIN3	9.78571e-08	-0.535725	0.131	0.231	0.00186604
RIN3	9.78571e-08	-0.535725	0.131	0.231	0.00186604
PRDX6	9.80398e-08	-0.776313	0.264	0.329	0.00186952
PRDX6	9.80398e-08	-0.776313	0.264	0.329	0.00186952
HSPH1	9.9831e-08	-0.640135	0.109	0.203	0.00190368
HSPH1	9.9831e-08	-0.640135	0.109	0.203	0.00190368
MAML3	1.0077e-07	-0.637151	0.128	0.228	0.00192158
MAML3	1.0077e-07	-0.637151	0.128	0.228	0.00192158
TCF12	1.03009e-07	-0.447302	0.56	0.552	0.00196428
TCF12	1.03009e-07	-0.447302	0.56	0.552	0.00196428
SSH1	1.04912e-07	-0.599422	0.146	0.241	0.00200056
SSH1	1.04912e-07	-0.599422	0.146	0.241	0.00200056
ZFAND3	1.17399e-07	0.342557	0.677	0.443	0.00223869
SSRP1	1.26161e-07	-0.483627	0.044	0.13	0.00240577
SSRP1	1.26161e-07	-0.483627	0.044	0.13	0.00240577
C6orf62	1.26649e-07	-0.782792	0.348	0.386	0.00241506
C6orf62	1.26649e-07	-0.782792	0.348	0.386	0.00241506
ATP5MC1	1.27862e-07	-0.710622	0.217	0.297	0.0024382
ATP5MC1	1.27862e-07	-0.710622	0.217	0.297	0.0024382
COX6C	1.28398e-07	-0.419015	0.726	0.714	0.00244842
COX6C	1.28398e-07	-0.419015	0.726	0.714	0.00244842
PTBP1	1.3888e-07	-0.497757	0.057	0.147	0.0026483
PTBP1	1.3888e-07	-0.497757	0.057	0.147	0.0026483
AIG1	1.43923e-07	-0.414826	0.022	0.1	0.00274446
AIG1	1.43923e-07	-0.414826	0.022	0.1	0.00274446
DEF8	1.44096e-07	-0.487366	0.042	0.127	0.00274776
DEF8	1.44096e-07	-0.487366	0.042	0.127	0.00274776
LRRC58	1.45593e-07	-0.637535	0.114	0.206	0.00277632
LRRC58	1.45593e-07	-0.637535	0.114	0.206	0.00277632
SMIM25	1.51541e-07	-0.773702	0.274	0.334	0.00288973
SMIM25	1.51541e-07	-0.773702	0.274	0.334	0.00288973
ZCRB1	1.56742e-07	-0.694274	0.136	0.225	0.0029889
ZCRB1	1.56742e-07	-0.694274	0.136	0.225	0.0029889
SAE1	1.56895e-07	-0.504778	0.069	0.161	0.00299182
SAE1	1.56895e-07	-0.504778	0.069	0.161	0.00299182
PEPD	1.6117e-07	-0.47624	0.044	0.131	0.00307335
PEPD	1.6117e-07	-0.47624	0.044	0.131	0.00307335
HADHA	1.65335e-07	-0.680121	0.38	0.412	0.00315278
HADHA	1.65335e-07	-0.680121	0.38	0.412	0.00315278
DPYSL2	1.65435e-07	-0.630995	0.146	0.237	0.00315469
DPYSL2	1.65435e-07	-0.630995	0.146	0.237	0.00315469
DCAF12	1.72247e-07	-0.56322	0.081	0.172	0.00328457
DCAF12	1.72247e-07	-0.56322	0.081	0.172	0.00328457
PRKACA	1.7329e-07	-0.596815	0.084	0.175	0.00330447
PRKACA	1.7329e-07	-0.596815	0.084	0.175	0.00330447
ANAPC15	1.77426e-07	-0.587285	0.091	0.182	0.00338334
ANAPC15	1.77426e-07	-0.587285	0.091	0.182	0.00338334
NDUFB5	1.82275e-07	-0.734706	0.205	0.282	0.0034758
NDUFB5	1.82275e-07	-0.734706	0.205	0.282	0.0034758
ATP6AP2	1.84716e-07	-0.709596	0.198	0.278	0.00352235
ATP6AP2	1.84716e-07	-0.709596	0.198	0.278	0.00352235
SPG7	1.89975e-07	-0.501297	0.049	0.136	0.00362263
SPG7	1.89975e-07	-0.501297	0.049	0.136	0.00362263
SGPL1	1.94619e-07	-0.689802	0.175	0.261	0.00371119
SGPL1	1.94619e-07	-0.689802	0.175	0.261	0.00371119
HERPUD1	1.9501e-07	-0.722087	0.16	0.249	0.00371864
HERPUD1	1.9501e-07	-0.722087	0.16	0.249	0.00371864
IPO5	2.0199e-07	-0.476066	0.042	0.125	0.00385174
IPO5	2.0199e-07	-0.476066	0.042	0.125	0.00385174
SFT2D1	2.19944e-07	-0.500726	0.067	0.157	0.00419411
SFT2D1	2.19944e-07	-0.500726	0.067	0.157	0.00419411
HNRNPL	2.21764e-07	-0.637929	0.123	0.214	0.00422883
HNRNPL	2.21764e-07	-0.637929	0.123	0.214	0.00422883
PARK7	2.25511e-07	-0.625875	0.501	0.494	0.00430027
PARK7	2.25511e-07	-0.625875	0.501	0.494	0.00430027
RUBCNL	2.264e-07	-0.448162	0.032	0.113	0.00431722
RUBCNL	2.264e-07	-0.448162	0.032	0.113	0.00431722
FCN1	2.2729e-07	-0.527942	0.03	0.108	0.0043342
FCN1	2.2729e-07	-0.527942	0.03	0.108	0.0043342
SRSF7	2.3006e-07	-0.765567	0.351	0.391	0.00438702
SRSF7	2.3006e-07	-0.765567	0.351	0.391	0.00438702
TMEM141	2.32763e-07	-0.383206	0.027	0.106	0.00443855
TMEM141	2.32763e-07	-0.383206	0.027	0.106	0.00443855
MIOS	2.39801e-07	-0.526082	0.052	0.136	0.00457277
MIOS	2.39801e-07	-0.526082	0.052	0.136	0.00457277
CHCHD2	2.61132e-07	-0.644057	0.143	0.231	0.00497953
CHCHD2	2.61132e-07	-0.644057	0.143	0.231	0.00497953
BANF1	2.61708e-07	-0.753663	0.309	0.357	0.00499051
BANF1	2.61708e-07	-0.753663	0.309	0.357	0.00499051
GUSB	2.6436e-07	-0.527272	0.072	0.16	0.00504108
GUSB	2.6436e-07	-0.527272	0.072	0.16	0.00504108
SPCS3	2.65146e-07	-0.626932	0.109	0.198	0.00505606
SPCS3	2.65146e-07	-0.626932	0.109	0.198	0.00505606
UBASH3B	2.68129e-07	-0.576061	0.173	0.268	0.00511296
UBASH3B	2.68129e-07	-0.576061	0.173	0.268	0.00511296
CEP128	2.75917e-07	-0.525824	0.059	0.147	0.00526146
CEP128	2.75917e-07	-0.525824	0.059	0.147	0.00526146
BRI3	2.88269e-07	-0.76447	0.343	0.383	0.005497
BRI3	2.88269e-07	-0.76447	0.343	0.383	0.005497
ANAPC5	2.8851e-07	-0.476371	0.054	0.139	0.00550161
ANAPC5	2.8851e-07	-0.476371	0.054	0.139	0.00550161
TAF15	2.97293e-07	-0.695634	0.237	0.313	0.00566908
TAF15	2.97293e-07	-0.695634	0.237	0.313	0.00566908
SRRM2	3.01506e-07	-0.698503	0.272	0.339	0.00574941
SRRM2	3.01506e-07	-0.698503	0.272	0.339	0.00574941
GTF3A	3.16423e-07	-0.503904	0.059	0.145	0.00603387
GTF3A	3.16423e-07	-0.503904	0.059	0.145	0.00603387
TBL1XR1	3.16495e-07	-0.64073	0.331	0.386	0.00603525
TBL1XR1	3.16495e-07	-0.64073	0.331	0.386	0.00603525
DDX17	3.1656e-07	-0.666981	0.38	0.411	0.00603648
DDX17	3.1656e-07	-0.666981	0.38	0.411	0.00603648
GGCT	3.24134e-07	-0.485971	0.057	0.143	0.0061809
GGCT	3.24134e-07	-0.485971	0.057	0.143	0.0061809
ANKS1A	3.4805e-07	-0.583038	0.16	0.254	0.00663697
ANKS1A	3.4805e-07	-0.583038	0.16	0.254	0.00663697
FAM13A	3.50242e-07	-0.45443	0.03	0.108	0.00667877
FAM13A	3.50242e-07	-0.45443	0.03	0.108	0.00667877
IPO7	3.57341e-07	-0.615872	0.146	0.234	0.00681414
IPO7	3.57341e-07	-0.615872	0.146	0.234	0.00681414
PLIN3	3.64375e-07	-0.579799	0.111	0.202	0.00694827
PLIN3	3.64375e-07	-0.579799	0.111	0.202	0.00694827
C2CD5	3.85934e-07	-0.498805	0.091	0.182	0.00735937
C2CD5	3.85934e-07	-0.498805	0.091	0.182	0.00735937
GLO1	3.87632e-07	-0.429312	0.049	0.133	0.00739175
GLO1	3.87632e-07	-0.429312	0.049	0.133	0.00739175
MYL12A	3.91873e-07	0.316075	0.758	0.702	0.00747262
TBC1D9B	4.02075e-07	-0.492677	0.072	0.16	0.00766717
TBC1D9B	4.02075e-07	-0.492677	0.072	0.16	0.00766717
PDIA6	4.02763e-07	-0.6887	0.185	0.266	0.00768029
PDIA6	4.02763e-07	-0.6887	0.185	0.266	0.00768029
SLF2	4.03529e-07	-0.459194	0.054	0.139	0.00769489
SLF2	4.03529e-07	-0.459194	0.054	0.139	0.00769489
RAD23A	4.10092e-07	-0.689459	0.153	0.237	0.00782005
RAD23A	4.10092e-07	-0.689459	0.153	0.237	0.00782005
PANK3	4.20518e-07	-0.515087	0.084	0.174	0.00801886
PANK3	4.20518e-07	-0.515087	0.084	0.174	0.00801886
ENOSF1	4.41729e-07	-0.479054	0.062	0.147	0.00842333
ENOSF1	4.41729e-07	-0.479054	0.062	0.147	0.00842333
FOXK2	4.6917e-07	-0.48046	0.069	0.157	0.00894661
FOXK2	4.6917e-07	-0.48046	0.069	0.157	0.00894661
EIF3F	4.72128e-07	-0.582888	0.091	0.177	0.009003
EIF3F	4.72128e-07	-0.582888	0.091	0.177	0.009003
JPT1	5.1188e-07	-0.395561	0.027	0.103	0.00976103
JPT1	5.1188e-07	-0.395561	0.027	0.103	0.00976103
LUC7L3	5.11897e-07	-0.689987	0.237	0.311	0.00976136
LUC7L3	5.11897e-07	-0.689987	0.237	0.311	0.00976136
MAPK13	5.26564e-07	-0.50058	0.057	0.14	0.010041
MAPK13	5.26564e-07	-0.50058	0.057	0.14	0.010041
CAMK2G	5.68628e-07	-0.378975	0.027	0.102	0.0108432
CAMK2G	5.68628e-07	-0.378975	0.027	0.102	0.0108432
NIPSNAP2	6.04945e-07	-0.520665	0.089	0.177	0.0115357
NIPSNAP2	6.04945e-07	-0.520665	0.089	0.177	0.0115357
ADAM9	6.86801e-07	-0.675082	0.321	0.372	0.0130966
ADAM9	6.86801e-07	-0.675082	0.321	0.372	0.0130966
NDUFAF2	6.93927e-07	-0.510649	0.077	0.162	0.0132325
NDUFAF2	6.93927e-07	-0.510649	0.077	0.162	0.0132325
FKBP3	6.95907e-07	-0.523858	0.074	0.158	0.0132702
FKBP3	6.95907e-07	-0.523858	0.074	0.158	0.0132702
LINC00854	6.99551e-07	1.3007	0.212	0.121	0.0133397
DOCK8	7.10974e-07	0.435889	0.615	0.415	0.0135576
RAB32	7.11681e-07	-0.603192	0.094	0.179	0.013571
RAB32	7.11681e-07	-0.603192	0.094	0.179	0.013571
LY96	7.22759e-07	-0.66069	0.543	0.51	0.0137823
LY96	7.22759e-07	-0.66069	0.543	0.51	0.0137823
PHKB	7.57924e-07	-0.761409	0.264	0.324	0.0144529
PHKB	7.57924e-07	-0.761409	0.264	0.324	0.0144529
AHCY	7.6617e-07	-0.384206	0.03	0.104	0.0146101
AHCY	7.6617e-07	-0.384206	0.03	0.104	0.0146101
WDR26	7.85657e-07	-0.725919	0.252	0.316	0.0149817
WDR26	7.85657e-07	-0.725919	0.252	0.316	0.0149817
APPL2	8.09125e-07	-0.536572	0.084	0.169	0.0154292
APPL2	8.09125e-07	-0.536572	0.084	0.169	0.0154292
EEF2K	8.15683e-07	-0.42711	0.059	0.144	0.0155543
EEF2K	8.15683e-07	-0.42711	0.059	0.144	0.0155543
RAB1B	8.34837e-07	-0.622983	0.123	0.207	0.0159195
RAB1B	8.34837e-07	-0.622983	0.123	0.207	0.0159195
EVL	8.72319e-07	-0.356258	0.032	0.108	0.0166343
EVL	8.72319e-07	-0.356258	0.032	0.108	0.0166343
PPARD	8.77867e-07	-0.565377	0.069	0.152	0.01674
PPARD	8.77867e-07	-0.565377	0.069	0.152	0.01674
NDUFV3	8.97025e-07	-0.472129	0.049	0.128	0.0171054
NDUFV3	8.97025e-07	-0.472129	0.049	0.128	0.0171054
OSTF1	9.48345e-07	-0.544155	0.138	0.224	0.018084
OSTF1	9.48345e-07	-0.544155	0.138	0.224	0.018084
STK10	9.68334e-07	-0.648516	0.319	0.373	0.0184652
STK10	9.68334e-07	-0.648516	0.319	0.373	0.0184652
C12orf45	9.77937e-07	-0.501937	0.074	0.157	0.0186483
C12orf45	9.77937e-07	-0.501937	0.074	0.157	0.0186483
COX8A	9.87437e-07	-0.470024	0.049	0.128	0.0188294
COX8A	9.87437e-07	-0.470024	0.049	0.128	0.0188294
A2M	1.04829e-06	-0.713189	0.138	0.219	0.0199899
A2M	1.04829e-06	-0.713189	0.138	0.219	0.0199899
ALDOA	1.05457e-06	-0.427846	0.044	0.122	0.0201096
ALDOA	1.05457e-06	-0.427846	0.044	0.122	0.0201096
GOLGA3	1.05471e-06	-0.478596	0.052	0.131	0.0201122
GOLGA3	1.05471e-06	-0.478596	0.052	0.131	0.0201122
HOOK3	1.07792e-06	-0.710978	0.269	0.325	0.0205549
HOOK3	1.07792e-06	-0.710978	0.269	0.325	0.0205549
CBX5	1.07939e-06	-0.490214	0.067	0.149	0.0205829
CBX5	1.07939e-06	-0.490214	0.067	0.149	0.0205829
NDUFC2	1.09269e-06	-0.440339	0.037	0.112	0.0208364
NDUFC2	1.09269e-06	-0.440339	0.037	0.112	0.0208364
CYTOR	1.12622e-06	0.388568	0.41	0.274	0.0214758
ACAT2	1.17914e-06	-0.546781	0.089	0.173	0.022485
ACAT2	1.17914e-06	-0.546781	0.089	0.173	0.022485
RNF213	1.18739e-06	0.383625	0.667	0.455	0.0226424
GRN	1.18763e-06	-0.737105	0.237	0.3	0.022647
GRN	1.18763e-06	-0.737105	0.237	0.3	0.022647
FAM168A	1.26295e-06	0.521732	0.264	0.157	0.0240832
SNCA	1.26979e-06	-0.486959	0.059	0.139	0.0242136
SNCA	1.26979e-06	-0.486959	0.059	0.139	0.0242136
UQCRC1	1.27292e-06	-0.587589	0.109	0.193	0.0242733
UQCRC1	1.27292e-06	-0.587589	0.109	0.193	0.0242733
UBAC1	1.29169e-06	-0.408471	0.035	0.108	0.0246313
UBAC1	1.29169e-06	-0.408471	0.035	0.108	0.0246313
TCERG1	1.29842e-06	-0.534719	0.109	0.194	0.0247595
TCERG1	1.29842e-06	-0.534719	0.109	0.194	0.0247595
SERPINB6	1.30831e-06	-0.658966	0.274	0.328	0.0249482
SERPINB6	1.30831e-06	-0.658966	0.274	0.328	0.0249482
ANP32A	1.32477e-06	-0.72081	0.291	0.341	0.025262
ANP32A	1.32477e-06	-0.72081	0.291	0.341	0.025262
KLHL18	1.38083e-06	-0.485936	0.062	0.142	0.0263311
KLHL18	1.38083e-06	-0.485936	0.062	0.142	0.0263311
SDS	1.48585e-06	-0.552503	0.089	0.177	0.0283338
SDS	1.48585e-06	-0.552503	0.089	0.177	0.0283338
SYNCRIP	1.49267e-06	-0.683072	0.217	0.286	0.0284637
SYNCRIP	1.49267e-06	-0.683072	0.217	0.286	0.0284637
IFITM2	1.6116e-06	-0.433981	0.163	0.253	0.0307316
IFITM2	1.6116e-06	-0.433981	0.163	0.253	0.0307316
RPS27L	1.63768e-06	0.252685	0.81	0.682	0.0312288
EPB41L2	1.64716e-06	-0.507129	0.138	0.226	0.0314097
EPB41L2	1.64716e-06	-0.507129	0.138	0.226	0.0314097
LSM2	1.66454e-06	-0.43493	0.035	0.107	0.0317412
LSM2	1.66454e-06	-0.43493	0.035	0.107	0.0317412
MYL12B	1.76739e-06	-0.580611	0.551	0.515	0.0337023
MYL12B	1.76739e-06	-0.580611	0.551	0.515	0.0337023
HMGN1	1.90094e-06	-0.689263	0.195	0.262	0.036249
HMGN1	1.90094e-06	-0.689263	0.195	0.262	0.036249
CRYL1	1.91076e-06	-0.425113	0.042	0.116	0.0364363
CRYL1	1.91076e-06	-0.425113	0.042	0.116	0.0364363
FAM120A	1.9449e-06	-0.615516	0.227	0.299	0.0370873
FAM120A	1.9449e-06	-0.615516	0.227	0.299	0.0370873
VDAC1	1.96676e-06	-0.635731	0.17	0.245	0.0375042
VDAC1	1.96676e-06	-0.635731	0.17	0.245	0.0375042
SON	1.98699e-06	-0.554075	0.691	0.586	0.03789
SON	1.98699e-06	-0.554075	0.691	0.586	0.03789
PTDSS1	1.9927e-06	-0.35704	0.032	0.104	0.0379989
PTDSS1	1.9927e-06	-0.35704	0.032	0.104	0.0379989
TALDO1	2.0739e-06	-0.703713	0.319	0.361	0.0395472
TALDO1	2.0739e-06	-0.703713	0.319	0.361	0.0395472
WDFY3	2.10109e-06	-0.602981	0.385	0.42	0.0400657
WDFY3	2.10109e-06	-0.602981	0.385	0.42	0.0400657
GTDC1	2.12079e-06	0.331008	0.286	0.173	0.0404413
MELK	2.13094e-06	-0.394842	0.037	0.111	0.0406349
MELK	2.13094e-06	-0.394842	0.037	0.111	0.0406349
FDFT1	2.20885e-06	-0.512285	0.077	0.156	0.0421206
FDFT1	2.20885e-06	-0.512285	0.077	0.156	0.0421206
PRNP	2.21287e-06	-0.662691	0.173	0.248	0.0421972
PRNP	2.21287e-06	-0.662691	0.173	0.248	0.0421972
NLN	2.34853e-06	-0.536111	0.119	0.202	0.0447842
NLN	2.34853e-06	-0.536111	0.119	0.202	0.0447842
SLC20A1	2.39626e-06	-0.620752	0.143	0.225	0.0456943
SLC20A1	2.39626e-06	-0.620752	0.143	0.225	0.0456943
XRN2	2.56129e-06	-0.633422	0.2	0.272	0.0488412
XRN2	2.56129e-06	-0.633422	0.2	0.272	0.0488412
SIGLEC7	2.60203e-06	-0.446332	0.052	0.126	0.0496181
SIGLEC7	2.60203e-06	-0.446332	0.052	0.126	0.0496181

## Sheet: TableS3
Table S3	Upregulated DEGs in bystander cells compared to uninfected control.
	p_val	avg_log2FC	pct.1	pct.2	p_val_adj
KLF6	0	0.865845	0.923	0.507	0
AC004988.1	0	0.867166	0.342	0.007	0
CCPG1	0	0.888292	0.485	0.078	0
HERC6	0	0.899243	0.392	0.026	0
TRIM21	0	0.903117	0.448	0.049	0
FAS	0	0.90877	0.358	0.01	0
NMI	0	0.910941	0.532	0.102	0
PLEK	0	0.912444	0.949	0.647	0
CLIC4	0	0.918011	0.683	0.218	0
MGAT1	0	0.923713	0.665	0.206	0
CIR1	0	0.924102	0.614	0.155	0
RARRES3	0	0.924601	0.449	0.054	0
PRR13	0	0.926033	0.94	0.613	0
ZBP1	0	0.926831	0.352	0.001	0
PPP3CC	0	0.931009	0.499	0.088	0
TOR1B	0	0.935517	0.393	0.018	0
DHX58	0	0.936084	0.395	0.012	0
SP100	0	0.937364	0.791	0.306	0
PTPRC	0	0.941292	0.902	0.523	0
MBNL1	0	0.941313	0.94	0.613	0
C3	0	0.944075	0.38	0.02	0
ARHGAP25	0	0.949516	0.711	0.22	0
TRAF1	0	0.950654	0.382	0.028	0
SLC7A7	0	0.95156	0.758	0.288	0
ISG15	0	0.95366	0.334	0.007	0
AMPD3	0	0.954254	0.782	0.297	0
RNF13	0	0.962393	0.861	0.443	0
ICAM1	0	0.969759	0.891	0.356	0
KIAA0040	0	0.97038	0.404	0.018	0
UNC5C	0	0.971568	0.32	0.001	0
DCP1A	0	0.978049	0.57	0.116	0
HIST1H2BJ	0	0.988696	0.4	0.034	0
LRRK2	0	0.989758	0.472	0.073	0
USP15	0	0.990794	0.844	0.35	0
RBMS2	0	0.996572	0.504	0.067	0
STOM	0	0.998827	0.628	0.164	0
LINC01358	0	0.998961	0.377	0.009	0
LINC02328	0	1.00139	0.503	0.095	0
DNAJA1	0	1.00595	0.735	0.236	0
AC006978.2	0	1.01145	0.543	0.106	0
CREG1	0	1.01221	0.89	0.452	0
ATP6V0E1	0	1.01298	0.939	0.62	0
B4GALT1	0	1.01444	0.733	0.221	0
AC120193.1	0	1.0193	0.391	0.011	0
DDX60	0	1.02173	0.475	0.047	0
HK2	0	1.02518	0.567	0.1	0
TLR2	0	1.0341	0.752	0.289	0
SMCHD1	0	1.0416	0.665	0.182	0
DTX3L	0	1.04348	0.565	0.099	0
SLC31A2	0	1.04443	0.472	0.04	0
MCL1	0	1.04787	0.679	0.181	0
RPL28	0	1.04836	0.998	0.975	0
ENPP2	0	1.04884	0.376	0.01	0
HIVEP2	0	1.05069	0.435	0.036	0
MRPS18C	0	1.05526	0.726	0.229	0
SDCBP	0	1.05636	0.949	0.628	0
RUNX2	0	1.05872	0.393	0.017	0
RIPK2	0	1.06321	0.513	0.076	0
CHST11	0	1.06709	0.78	0.302	0
APOL2	0	1.0686	0.505	0.054	0
PLA2G7	0	1.07179	0.671	0.178	0
OAZ2	0	1.08031	0.645	0.151	0
HIST1H2BC	0	1.08097	0.491	0.066	0
TNIP1	0	1.09316	0.585	0.111	0
BRIP1	0	1.0964	0.557	0.095	0
SEC22B	0	1.09808	0.663	0.161	0
FTH1	0	1.09912	0.998	0.964	0
HSH2D	0	1.09951	0.412	0.001	0
DOCK8	0	1.10086	0.87	0.415	0
STAP1	0	1.10262	0.428	0.004	0
ADA2	0	1.10563	0.723	0.202	0
APOL1	0	1.10678	0.466	0.019	0
AQP9	0	1.10685	0.446	0.037	0
CLEC2B	0	1.11567	0.644	0.15	0
ADM	0	1.11987	0.43	0.029	0
SLC8A1	0	1.12014	0.826	0.387	0
NFE2L3	0	1.12664	0.45	0.01	0
TNFAIP8	0	1.13589	0.751	0.245	0
GM2A	0	1.13869	0.84	0.353	0
NAGK	0	1.14041	0.809	0.287	0
MNDA	0	1.14362	0.829	0.33	0
TMEM60	0	1.14753	0.571	0.082	0
TCN2	0	1.14994	0.539	0.067	0
SLC2A6	0	1.15069	0.443	0.012	0
CDKN1A	0	1.15288	0.644	0.157	0
SIRPA	0	1.16261	0.758	0.244	0
GLUL	0	1.16334	0.943	0.645	0
CREBRF	0	1.16446	0.687	0.158	0
LHFPL2	0	1.16548	0.749	0.245	0
DRAM1	0	1.16566	0.902	0.401	0
HSPBAP1	0	1.16837	0.561	0.068	0
IKBKE	0	1.17076	0.61	0.095	0
RDX	0	1.17662	0.725	0.221	0
PPM1K	0	1.17771	0.502	0.026	0
SEMA3C	0	1.17822	0.418	0.038	0
AL162414.1	0	1.18503	0.406	0.002	0
IL15RA	0	1.18756	0.464	0.01	0
PLA2G4C	0	1.19079	0.555	0.065	0
CCRL2	0	1.19098	0.526	0.052	0
DOPEY1	0	1.19389	0.553	0.064	0
SUPT4H1	0	1.19715	0.711	0.183	0
ELF1	0	1.20185	0.843	0.33	0
RFTN1	0	1.2032	0.579	0.094	0
JAK2	0	1.2049	0.675	0.147	0
LGALS2	0	1.20629	0.317	0	0
RUFY3	0	1.20766	0.586	0.106	0
TMSB10	0	1.21348	0.999	0.997	0
TRAFD1	0	1.21829	0.568	0.055	0
PLCL1	0	1.21869	0.49	0.065	0
FMNL2	0	1.22161	0.842	0.332	0
GLRX	0	1.22502	0.842	0.383	0
GPBP1	0	1.22666	0.772	0.234	0
CXCL12	0	1.23192	0.329	0	0
GOLGA4	0	1.23256	0.881	0.402	0
FAM129A	0	1.23275	0.59	0.109	0
TANK	0	1.23534	0.91	0.379	0
ABI1	0	1.23694	0.843	0.295	0
IL10RA	0	1.24121	0.754	0.202	0
ATF5	0	1.2587	0.599	0.087	0
PSD3	0	1.26255	0.73	0.236	0
SAMSN1	0	1.26485	0.827	0.395	0
ALAS1	0	1.26625	0.517	0.052	0
IL4I1	0	1.27608	0.481	0.009	0
NCOA2	0	1.28151	0.766	0.214	0
ACSL1	0	1.28291	0.831	0.28	0
SIK3	0	1.28666	0.758	0.222	0
MALAT1	0	1.28938	0.999	0.994	0
FNDC3B	0	1.293	0.97	0.611	0
PTAFR	0	1.29657	0.705	0.149	0
IL2RA	0	1.30759	0.533	0.036	0
LYN	0	1.31445	0.96	0.539	0
ADAR	0	1.31763	0.818	0.235	0
CASP1	0	1.31937	0.762	0.197	0
RNF213	0	1.32134	0.938	0.455	0
CSF2RB	0	1.32137	0.602	0.056	0
MCOLN2	0	1.3218	0.501	0.012	0
IRF1	0	1.3257	0.59	0.058	0
HLA-DRB5	0	1.33174	0.687	0.198	0
MTF1	0	1.33555	0.633	0.084	0
DAPP1	0	1.33812	0.609	0.058	0
APOBEC3G	0	1.34539	0.594	0.038	0
PLD1	0	1.35078	0.755	0.211	0
PDE4DIP	0	1.35288	0.766	0.169	0
PML	0	1.3589	0.616	0.059	0
MAML2	0	1.3732	0.969	0.564	0
EREG	0	1.37565	0.561	0.055	0
FCER1G	0	1.37675	0.992	0.983	0
UBC	0	1.37776	0.992	0.808	0
GPD2	0	1.38072	0.76	0.184	0
MSC-AS1	0	1.38179	0.586	0.093	0
HIST1H2AC	0	1.38678	0.52	0.03	0
GIMAP4	0	1.40471	0.787	0.203	0
ATXN7L1	0	1.40688	0.732	0.142	0
TRIM38	0	1.41348	0.778	0.174	0
HLA-DQA2	0	1.41709	0.444	0.011	0
NCK1	0	1.41758	0.7	0.114	0
CASP4	0	1.42085	0.757	0.158	0
RNF19B	0	1.42519	0.771	0.147	0
TRANK1	0	1.42705	0.589	0.035	0
OPTN	0	1.43145	0.589	0.018	0
SP140	0	1.43446	0.587	0.029	0
AC022816.1	0	1.43662	0.524	0.002	0
NCOA4	0	1.44961	0.846	0.305	0
ABTB2	0	1.45266	0.505	0.005	0
SLFN5	0	1.45423	0.724	0.115	0
TSC22D1	0	1.45489	0.658	0.091	0
EIF2AK2	0	1.46163	0.791	0.158	0
FPR3	0	1.46554	0.9	0.352	0
FAM168A	0	1.46595	0.68	0.157	0
CCR1	0	1.48567	0.846	0.284	0
RAPGEF2	0	1.48829	0.733	0.147	0
CDK14	0	1.49543	0.655	0.099	0
LGALS3BP	0	1.49872	0.608	0.033	0
B4GALT5	0	1.5025	0.712	0.11	0
BIRC3	0	1.51761	0.543	0.044	0
SEMA4A	0	1.51835	0.728	0.103	0
TMEM140	0	1.52114	0.602	0.019	0
CD68	0	1.53389	0.995	0.916	0
CTSC	0	1.53612	0.873	0.349	0
MGST1	0	1.54375	0.662	0.19	0
APOL6	0	1.54588	0.726	0.091	0
HLA-DRB1	0	1.55547	0.768	0.264	0
BLZF1	0	1.56278	0.68	0.054	0
AC025580.2	0	1.57997	0.568	0.021	0
CFLAR	0	1.58196	0.899	0.305	0
GCC2	0	1.58469	0.734	0.121	0
RTCB	0	1.59071	0.806	0.157	0
MARCKS	0	1.59197	0.989	0.664	0
SLC1A3	0	1.60279	0.764	0.153	0
IRF2	0	1.61229	0.837	0.196	0
TNIK	0	1.61476	0.655	0.079	0
SCARB2	0	1.61527	0.852	0.218	0
FGL2	0	1.61709	0.577	0.039	0
PSMA4	0	1.62016	0.87	0.235	0
ACP2	0	1.62518	0.719	0.091	0
NEURL3	0	1.62596	0.578	0.001	0
STAT2	0	1.62702	0.829	0.155	0
RTP4	0	1.62811	0.643	0.013	0
C1QB	0	1.63043	0.642	0.208	0
MYL12A	0	1.63113	0.99	0.702	0
TNFAIP3	0	1.63231	0.887	0.195	0
AOAH	0	1.642	0.811	0.225	0
SMAP2	0	1.64654	0.827	0.167	0
GCH1	0	1.65712	0.706	0.047	0
CYB561A3	0	1.65801	0.731	0.093	0
LY6E	0	1.66103	0.624	0.013	0
CD274	0	1.66607	0.614	0.002	0
CD74	0	1.687	0.961	0.51	0
DDIT3	0	1.68716	0.679	0.086	0
HERC5	0	1.6899	0.7	0.038	0
IFI44	0	1.70659	0.795	0.102	0
CHMP5	0	1.71234	0.836	0.186	0
PNRC1	0	1.72671	0.875	0.234	0
SDHB	0	1.7287	0.713	0.13	0
ATOX1	0	1.73138	0.969	0.457	0
BTG1	0	1.73424	0.844	0.209	0
HLA-E	0	1.75058	0.976	0.453	0
PSTPIP2	0	1.77312	0.768	0.099	0
CTSS	0	1.77628	0.995	0.668	0
CFB	0	1.78471	0.558	0.003	0
ZNRF2	0	1.79513	0.746	0.104	0
CMKLR1	0	1.79664	0.841	0.157	0
RABGAP1L	0	1.8096	0.921	0.287	0
CARD16	0	1.83044	0.936	0.289	0
DENND1B	0	1.83913	0.813	0.173	0
DDX60L	0	1.84397	0.903	0.23	0
CMPK2	0	1.85515	0.708	0.014	0
CD80	0	1.87098	0.713	0.021	0
NUB1	0	1.87359	0.764	0.09	0
H1F0	0	1.91509	0.7	0.056	0
CCL3	0	1.92181	0.941	0.524	0
BCL2A1	0	1.92211	0.637	0.12	0
TRIM22	0	1.92665	0.842	0.117	0
IL18	0	1.93196	0.897	0.412	0
HESX1	0	1.94439	0.744	0.011	0
PSMA6	0	1.948	0.899	0.241	0
PARP9	0	1.95043	0.85	0.11	0
OAS3	0	1.9645	0.783	0.037	0
PILRA	0	1.97656	0.907	0.191	0
XRN1	0	1.98153	0.895	0.183	0
GBP2	0	1.98339	0.833	0.135	0
CD40	0	1.98392	0.73	0.047	0
TFEC	0	1.99873	0.941	0.267	0
OAS2	0	2.00147	0.818	0.047	0
ARID5B	0	2.00689	0.848	0.141	0
SERPING1	0	2.00729	0.727	0.004	0
CCL4L2	0	2.00828	0.75	0.241	0
SRGN	0	2.00993	1	0.9	0
HLA-DPA1	0	2.02104	0.869	0.303	0
ISG20	0	2.02452	0.757	0.005	0
TMEM138	0	2.03164	0.79	0.102	0
USP18	0	2.03643	0.777	0.016	0
MT2A	0	2.04103	0.75	0.079	0
DEFB1	0	2.04679	0.531	0.001	0
KYNU	0	2.05308	0.965	0.34	0
HLA-DQA1	0	2.07259	0.581	0.022	0
PARP14	0	2.07556	0.956	0.285	0
TNFSF13B	0	2.08202	0.903	0.143	0
ZNFX1	0	2.10944	0.906	0.163	0
CXCL8	0	2.11074	0.636	0.14	0
NBN	0	2.13301	0.863	0.112	0
C3AR1	0	2.14874	0.92	0.229	0
IL32	0	2.1524	0.665	0.002	0
DYNLT1	0	2.16415	0.963	0.313	0
TAP1	0	2.16934	0.817	0.035	0
TMEM176B	0	2.22025	0.9	0.236	0
CD48	0	2.22933	0.924	0.241	0
BST2	0	2.23032	0.952	0.338	0
HLA-C	0	2.23396	0.969	0.334	0
UBE2Z	0	2.28983	0.902	0.118	0
PSME2	0	2.29315	0.977	0.387	0
GBP3	0	2.29335	0.823	0.049	0
HLA-DRA	0	2.31965	0.934	0.371	0
AIM2	0	2.32872	0.815	0.002	0
UBE2L6	0	2.34399	0.928	0.154	0
LAP3	0	2.35817	0.962	0.264	0
CTSL	0	2.38005	0.949	0.424	0
EPSTI1	0	2.38954	0.906	0.071	0
SP110	0	2.39686	0.932	0.144	0
ADAMDEC1	0	2.4521	0.831	0.055	0
NR1H3	0	2.46021	0.869	0.083	0
ACOD1	0	2.47833	0.731	0	0
SOD2	0	2.48944	0.985	0.309	0
DNAAF1	0	2.48969	0.77	0.001	0
TXN	0	2.4974	0.969	0.556	0
CCR7	0	2.50888	0.441	0	0
SAT1	0	2.52269	1	0.874	0
PDE4B	0	2.55052	0.957	0.178	0
PLSCR1	0	2.56178	0.946	0.176	0
B2M	0	2.61071	1	0.994	0
GBP5	0	2.6599	0.822	0.01	0
SAMD9L	0	2.66709	0.93	0.072	0
XAF1	0	2.67737	0.941	0.086	0
APOL3	0	2.67851	0.903	0.03	0
LILRB4	0	2.68664	0.963	0.202	0
MX2	0	2.71235	0.949	0.081	0
MT1F	0	2.75969	0.765	0.115	0
CD38	0	2.79625	0.909	0.016	0
IFI6	0	2.82943	0.933	0.052	0
HLA-A	0	2.84213	0.998	0.575	0
MX1	0	2.84781	0.929	0.025	0
HLA-B	0	2.85377	0.999	0.684	0
CCL7	0	2.86723	0.46	0.075	0
WARS	0	2.87707	0.932	0.1	0
DDX58	0	2.90886	0.931	0.049	0
IFI35	0	2.9154	0.945	0.089	0
GBP4	0	2.92392	0.909	0.008	0
STAT1	0	2.96731	0.97	0.124	0
IFIH1	0	2.9789	0.958	0.053	0
IFITM2	0	3.11125	0.984	0.253	0
SAMD9	0	3.17336	0.955	0.064	0
IFI44L	0	3.22426	0.966	0.016	0
NUPR1	0	3.23565	0.832	0.039	0
C15orf48	0	3.26083	0.932	0.076	0
MT1X	0	3.27403	0.845	0.203	0
MT1E	0	3.28105	0.873	0.095	0
MT1H	0	3.37292	0.511	0.045	0
CLEC4E	0	3.3734	0.919	0.009	0
DENV2neg	0	3.42407	0.711	0.002	0
CCL4	0	3.43632	0.947	0.327	0
NT5C3A	0	3.47291	0.981	0.066	0
SLAMF7	0	3.50674	0.962	0.017	0
MT1M	0	3.53811	0.736	0.016	0
OASL	0	3.67663	0.967	0.009	0
SNX10	0	3.85694	0.99	0.161	0
NCF1	0	3.93723	0.971	0.055	0
OAS1	0	3.96256	0.99	0.064	0
IFITM3	0	4.1568	0.997	0.196	0
GBP1	0	4.29341	0.995	0.051	0
MT1G	0	4.41587	0.744	0.089	0
IL1RN	0	4.44473	0.987	0.09	0
IDO1	0	4.65454	0.985	0.001	0
DENV2	0	5.03681	0.857	0.005	0
IFIT3	0	5.06643	0.999	0.04	0
TNFSF10	0	5.36339	0.998	0.027	0
RSAD2	0	5.39627	0.994	0.011	0
CXCL9	0	5.40056	0.849	0.002	0
IFIT2	0	5.41115	0.999	0.018	0
APOBEC3A	0	5.53627	0.992	0.002	0
TNFAIP6	0	5.61441	0.992	0.018	0
IFITM1	0	5.99286	0.998	0.007	0
IFIT1	0	6.04051	0.998	0.024	0
IFI27	0	6.33935	0.969	0.009	0
CCL8	0	6.42193	0.981	0.054	0
CXCL11	0	6.79889	0.991	0.002	0
CCL5	0	6.82844	0.995	0.043	0
CXCL10	0	8.14178	0.997	0.009	0
CTNNBL1	5.61572e-308	0.898082	0.537	0.115	1.07086e-303
AC015849.1	5.90666e-308	0.869154	0.321	0.002	1.12634e-303
GNS	1.0478e-307	0.956306	0.762	0.301	1.99804e-303
CXCL16	2.45441e-307	1.02854	0.447	0.068	4.68031e-303
ZNF267	1.91381e-306	0.886316	0.629	0.18	3.64945e-302
C4orf3	2.86991e-306	0.921083	0.846	0.389	5.47262e-302
DECR1	7.95435e-306	0.893259	0.651	0.198	1.51681e-301
ZNF804A	3.33926e-305	1.05448	0.602	0.171	6.36763e-301
ATP6V1H	4.96486e-305	0.901368	0.686	0.228	9.4675e-301
LILRB1	1.17456e-301	0.883117	0.523	0.11	2.23976e-297
CD44	2.314e-301	0.974542	0.865	0.475	4.41256e-297
HLA-F	2.97771e-301	0.892728	0.426	0.053	5.6782e-297
SSB	7.79555e-301	0.961059	0.731	0.28	1.48653e-296
DUSP5	9.02799e-301	0.934099	0.357	0.021	1.72155e-296
MIR3945HG	5.79086e-299	0.893289	0.345	0.016	1.10426e-294
TRIM5	7.85326e-298	0.8171	0.413	0.048	1.49754e-293
RUBCN	2.24895e-297	0.84687	0.444	0.065	4.28852e-293
CYTIP	8.43384e-297	1.04213	0.437	0.067	1.60825e-292
TMEM219	9.53418e-296	0.863164	0.629	0.183	1.81807e-291
PARP12	5.31795e-295	0.850651	0.5	0.099	1.01408e-290
RBM43	2.60516e-294	0.857065	0.351	0.021	4.96778e-290
GMPR	2.14288e-292	0.828656	0.341	0.016	4.08626e-288
LARP7	2.57752e-291	0.828472	0.635	0.189	4.91508e-287
OSER1	5.15446e-291	0.877442	0.518	0.113	9.82904e-287
GTF2B	1.28771e-290	0.89312	0.519	0.115	2.45553e-286
GPR65	7.75876e-290	1.01154	0.565	0.153	1.47952e-285
TAGAP	2.70181e-289	0.944843	0.476	0.091	5.15208e-285
WDFY1	1.33204e-288	0.894411	0.523	0.12	2.54007e-284
DMXL1	3.13583e-288	0.920408	0.613	0.178	5.97971e-284
JUP	5.55007e-288	0.811885	0.323	0.01	1.05834e-283
ADGRE1	1.34548e-287	0.835842	0.322	0.009	2.5657e-283
N4BP1	2.67694e-287	0.873994	0.556	0.137	5.10465e-283
SLC39A8	4.29535e-287	1.18633	0.685	0.278	8.1908e-283
TMEM268	6.76811e-287	0.841566	0.408	0.051	1.29061e-282
ZNF277	3.32746e-286	0.824675	0.582	0.152	6.34514e-282
TBK1	1.78459e-285	0.857362	0.539	0.128	3.40304e-281
SOS1	1.09341e-284	0.920895	0.609	0.181	2.08503e-280
HBP1	5.59195e-284	0.792305	0.523	0.116	1.06633e-279
IFI16	1.43453e-283	0.842563	0.857	0.436	2.73551e-279
HELB	1.68319e-283	0.860647	0.389	0.043	3.20968e-279
SPATS2L	7.47082e-283	0.845716	0.565	0.145	1.42461e-278
SOAT1	4.64455e-282	0.887424	0.507	0.114	8.85669e-278
KCNMA1	2.00635e-281	0.930448	0.548	0.134	3.82591e-277
CELF1	2.23498e-281	0.883511	0.757	0.308	4.26189e-277
IL15	9.36757e-281	0.836343	0.359	0.03	1.7863e-276
LSS	3.97975e-279	0.859884	0.479	0.093	7.58899e-275
SPPL2A	5.27547e-279	0.883755	0.687	0.243	1.00598e-274
SLCO3A1	5.94389e-279	0.962398	0.531	0.132	1.13344e-274
FAM49A	1.10117e-278	0.879845	0.641	0.205	2.09983e-274
SLC15A3	2.39982e-278	0.835605	0.592	0.168	4.57621e-274
NADK	3.36106e-278	0.802887	0.55	0.134	6.4092e-274
SDHD	4.07606e-278	0.866655	0.614	0.189	7.77265e-274
CTSZ	8.38756e-276	0.875225	0.94	0.725	1.59942e-271
DLD	2.15648e-275	1.03893	0.5	0.119	4.1122e-271
DLAT	4.40713e-275	0.81684	0.383	0.044	8.40395e-271
ST8SIA4	1.57297e-274	0.860857	0.595	0.171	2.9995e-270
SELENOK	1.9679e-274	0.823328	0.742	0.29	3.75259e-270
ETV6	2.14479e-274	0.849394	0.902	0.509	4.0899e-270
CCR5	4.01677e-273	0.804515	0.345	0.028	7.65959e-269
SUSD6	1.61453e-272	0.834638	0.684	0.24	3.07874e-268
VRK2	9.57806e-272	0.854391	0.506	0.119	1.82644e-267
ST3GAL1	5.36707e-270	0.826842	0.734	0.282	1.02345e-265
RNF144B	4.78508e-269	0.790605	0.585	0.162	9.12467e-265
ZP3	1.16283e-268	0.827501	0.301	0.008	2.2174e-264
AC116366.3	2.09997e-268	0.794677	0.343	0.027	4.00443e-264
CASP3	3.90128e-268	0.811952	0.435	0.075	7.43934e-264
RAB8B	5.17469e-267	0.83763	0.642	0.21	9.86762e-263
MR1	5.8841e-267	0.753416	0.414	0.064	1.12204e-262
ATF3	1.51917e-266	0.878126	0.455	0.086	2.89691e-262
FAM20A	2.078e-263	0.872594	0.331	0.024	3.96254e-259
ART3	1.9586e-262	0.828276	0.276	0	3.73485e-258
TOX4	1.11457e-261	0.77801	0.51	0.122	2.12538e-257
TAPBP	1.71922e-261	0.78518	0.537	0.143	3.27838e-257
MIA3	3.39802e-261	0.756723	0.431	0.074	6.47968e-257
CD37	2.5242e-259	0.923848	0.717	0.299	4.81339e-255
CLIC1	2.74414e-259	0.641177	0.979	0.809	5.2328e-255
PNPT1	5.0311e-259	0.767383	0.407	0.063	9.5938e-255
PDGFRL	2.24297e-257	0.719826	0.275	0.002	4.27711e-253
DOCK4	1.12014e-256	0.728008	0.97	0.722	2.13599e-252
SRC	5.01683e-256	0.780271	0.343	0.033	9.5666e-252
PARP4	6.84963e-255	0.806839	0.645	0.222	1.30616e-250
KIAA1958	9.49499e-255	0.805947	0.327	0.026	1.8106e-250
TP53INP2	7.01862e-254	0.810216	0.363	0.044	1.33838e-249
WTAP	2.12685e-253	0.824991	0.667	0.237	4.0557e-249
ADPGK	2.74127e-253	0.791812	0.625	0.206	5.22734e-249
PHACTR4	6.88966e-251	0.799398	0.696	0.267	1.31379e-246
CNIH4	1.64537e-249	0.81025	0.528	0.144	3.13755e-245
RICTOR	7.6931e-249	0.765417	0.573	0.172	1.467e-244
CNP	1.6713e-248	0.796003	0.368	0.049	3.18699e-244
PCNX1	2.97793e-248	0.89421	0.712	0.291	5.67862e-244
CSAG3	1.24125e-247	0.876156	0.262	0	2.36694e-243
ARHGEF11	1.69236e-247	0.74135	0.54	0.148	3.22716e-243
TMEM176A	6.7087e-247	0.787988	0.396	0.062	1.27928e-242
N4BP2L2	2.07967e-246	0.767812	0.758	0.321	3.96572e-242
GRAMD1A	4.36142e-246	0.827763	0.342	0.037	8.31678e-242
PSMB8	4.98745e-245	0.710589	0.483	0.111	9.51056e-241
POLDIP3	1.00012e-244	0.706871	0.407	0.07	1.90713e-240
MYO10	4.75826e-243	0.935713	0.415	0.081	9.07353e-239
ANPEP	3.317e-242	0.737465	0.62	0.208	6.32519e-238
CALHM6	2.50001e-241	0.747773	0.271	0.006	4.76728e-237
ACOT9	2.59416e-241	0.755187	0.485	0.118	4.9468e-237
PSAP	3.1977e-241	0.557643	0.994	0.916	6.0977e-237
CTSH	4.25251e-241	0.780756	0.595	0.191	8.10911e-237
SRGAP2	2.6258e-240	0.815628	0.749	0.324	5.00714e-236
SELL	1.70209e-239	0.727662	0.301	0.019	3.24572e-235
RNF114	3.01023e-239	0.779216	0.459	0.103	5.74021e-235
STX11	4.7462e-239	0.74592	0.373	0.055	9.05052e-235
MOV10	5.07296e-239	0.722305	0.354	0.045	9.67363e-235
LINC01268	7.22655e-239	0.694514	0.263	0.003	1.37803e-234
MDM2	1.4844e-238	0.847131	0.501	0.134	2.8306e-234
TDRD7	4.84336e-238	0.692824	0.341	0.038	9.2358e-234
SLC41A2	1.0399e-237	0.777715	0.356	0.05	1.98299e-233
TMBIM1	1.06262e-237	0.758846	0.525	0.147	2.02631e-233
STAT4	2.71609e-237	0.924326	0.278	0.011	5.17932e-233
CBWD2	3.01673e-237	0.752651	0.401	0.072	5.7526e-233
PTGER4	3.04374e-237	0.774754	0.333	0.037	5.8041e-233
ANKRD22	3.12695e-237	0.820415	0.258	0.002	5.96279e-233
BCL2L14	5.82485e-237	0.814172	0.257	0.002	1.11074e-232
SAMD4A	9.26884e-237	0.825443	0.53	0.151	1.76747e-232
INSIG2	2.21198e-236	0.691534	0.357	0.048	4.21802e-232
RBX1	2.35137e-235	0.739373	0.885	0.498	4.48382e-231
GOPC	3.39e-235	0.695687	0.364	0.052	6.4644e-231
ARL6IP5	9.87131e-234	0.797643	0.741	0.33	1.88236e-229
EDEM1	7.10377e-233	0.718011	0.418	0.082	1.35462e-228
MXD1	1.99652e-232	0.817267	0.559	0.175	3.80715e-228
PPP2R2A	4.46557e-231	0.718416	0.521	0.147	8.5154e-227
FNIP2	6.16232e-231	0.837963	0.769	0.37	1.17509e-226
PATL1	8.50187e-231	0.720645	0.494	0.13	1.62122e-226
TENT5A	3.08749e-230	0.725097	0.415	0.083	5.88753e-226
SKP1	5.74227e-230	0.735959	0.849	0.449	1.09499e-225
SYNGR2	5.49668e-229	0.724014	0.404	0.078	1.04816e-224
BAZ1A	6.15666e-228	0.728078	0.7	0.279	1.17401e-223
CD58	7.44385e-228	0.794676	0.538	0.165	1.41947e-223
CD83	3.82364e-227	0.835834	0.785	0.369	7.2913e-223
FOXO3	8.80131e-227	0.738142	0.718	0.302	1.67832e-222
FCGR3A	5.00189e-226	1.00532	0.717	0.374	9.53811e-222
C2	1.25873e-224	0.793232	0.36	0.055	2.40027e-220
FGD2	3.01187e-224	0.675728	0.378	0.063	5.74334e-220
LINC01146	3.08867e-224	0.728258	0.299	0.026	5.88979e-220
TLR1	1.86869e-223	0.760856	0.545	0.174	3.56341e-219
CD53	3.03808e-223	0.714322	0.727	0.311	5.79332e-219
VOPP1	1.2251e-222	0.759524	0.556	0.179	2.33615e-218
KLHL28	1.22686e-222	0.697778	0.332	0.042	2.3395e-218
AC025048.4	8.60412e-221	0.690667	0.249	0.005	1.64072e-216
THEMIS2	1.39987e-220	0.704851	0.695	0.282	2.66942e-216
APOBEC3H	2.00931e-220	0.640659	0.243	0.003	3.83156e-216
C1orf54	2.9166e-220	0.879523	0.713	0.336	5.56167e-216
PLIN2	6.09373e-219	0.746302	0.532	0.161	1.16201e-214
TBC1D9	1.19615e-218	0.742895	0.464	0.118	2.28093e-214
CD82	3.57263e-218	0.75885	0.55	0.177	6.81265e-214
SLFN12L	5.24049e-218	0.657502	0.238	0.002	9.99309e-214
U62317.2	2.94214e-217	0.68677	0.239	0.002	5.61038e-213
HLA-DPB1	3.49676e-217	0.860222	0.505	0.148	6.66798e-213
GIMAP5	6.04433e-216	0.669299	0.283	0.021	1.15259e-211
EIF1AY	7.54018e-216	0.675468	0.438	0.104	1.43784e-211
ICAM2	1.37175e-215	0.628537	0.271	0.016	2.6158e-211
NRIR	1.965e-215	0.643394	0.238	0.002	3.74705e-211
TGM1	4.33102e-215	0.587559	0.234	0.001	8.25883e-211
BMPR2	5.70838e-215	0.709538	0.56	0.184	1.08853e-210
NBPF19	5.88195e-215	0.696306	0.704	0.291	1.12163e-210
HNMT	1.06055e-214	0.941062	0.861	0.603	2.02236e-210
CREM	1.67759e-214	0.757666	0.602	0.217	3.199e-210
PARP15	1.84392e-214	0.700183	0.3	0.03	3.51618e-210
CD86	8.14127e-214	0.835984	0.624	0.241	1.55246e-209
ARID4B	1.38177e-213	0.671948	0.649	0.245	2.6349e-209
2024-03-01	7.90515e-213	0.863105	0.717	0.362	1.50743e-208
VAMP5	4.7278e-212	0.661309	0.401	0.083	9.01545e-208
RGL1	6.90351e-212	0.669004	0.901	0.528	1.31643e-207
VCPIP1	7.75567e-212	0.624669	0.386	0.074	1.47893e-207
C1GALT1	2.61475e-211	0.668036	0.385	0.076	4.98606e-207
HAVCR2	4.16626e-211	0.720358	0.611	0.223	7.94463e-207
NCSTN	5.80636e-211	0.612078	0.396	0.083	1.10721e-206
IFIT5	1.33345e-210	0.63336	0.273	0.02	2.54276e-206
PLEKHO1	1.95266e-209	0.70759	0.531	0.168	3.72353e-205
TLE4	3.66633e-209	0.662821	0.516	0.155	6.99133e-205
CXorf21	3.24434e-206	0.628589	0.338	0.054	6.18664e-202
MMP19	8.94246e-206	0.724758	0.467	0.127	1.70524e-201
AXL	2.10495e-205	0.6252	0.225	0.001	4.01394e-201
SGPP2	2.70861e-205	0.722684	0.236	0.006	5.16505e-201
UBB	8.87844e-205	0.671367	0.917	0.59	1.69303e-200
RAB13	3.68542e-204	0.661799	0.623	0.236	7.02773e-200
AC009948.1	5.03554e-204	0.627557	0.334	0.052	9.60228e-200
RUFY4	5.313e-204	0.604824	0.239	0.007	1.01314e-199
FAM177A1	7.19047e-204	0.651368	0.341	0.055	1.37115e-199
HARS	1.24042e-203	0.679287	0.327	0.048	2.36535e-199
GIMAP2	2.79821e-203	0.618583	0.383	0.077	5.33591e-199
SPTLC2	5.91095e-203	0.679155	0.543	0.179	1.12716e-198
CGAS	6.04445e-203	0.64487	0.355	0.063	1.15262e-198
AF117829.1	6.62598e-202	0.645144	0.301	0.036	1.26351e-197
UGCG	1.75285e-200	0.744505	0.42	0.106	3.3425e-196
LRRFIP2	7.35456e-200	0.673626	0.506	0.157	1.40244e-195
AP001610.1	9.36886e-200	0.562327	0.22	0.002	1.78655e-195
ZBED1	1.07645e-199	0.623266	0.36	0.067	2.05269e-195
TMBIM6	1.09243e-199	0.768987	0.879	0.571	2.08315e-195
KCNE1	2.50619e-199	0.688684	0.271	0.024	4.77906e-195
PSMC2	1.22157e-198	0.635009	0.571	0.2	2.3294e-194
TRIM25	9.79105e-198	0.640838	0.375	0.076	1.86706e-193
LILRB2	4.3944e-197	0.705586	0.651	0.271	8.37968e-193
BATF2	2.13739e-195	0.568809	0.221	0.003	4.07578e-191
PTGIR	2.69974e-195	0.607729	0.262	0.021	5.14813e-191
TMEM50A	3.96095e-195	0.648201	0.519	0.168	7.55313e-191
TSC22D2	6.22828e-195	0.69428	0.423	0.109	1.18767e-190
VPS29	1.96876e-194	0.656527	0.792	0.395	3.75423e-190
SLC30A1	3.77926e-194	0.605054	0.33	0.056	7.20667e-190
SCPEP1	4.35135e-194	0.626789	0.459	0.129	8.29758e-190
PCMT1	6.00166e-194	0.632811	0.443	0.121	1.14446e-189
TRIM69	1.13164e-193	0.575727	0.284	0.031	2.15793e-189
ITGB8	4.24734e-193	0.79953	0.298	0.041	8.09926e-189
ELMO2	7.28239e-193	0.606632	0.301	0.041	1.38868e-188
AC098613.1	1.15362e-192	0.548183	0.3	0.04	2.19984e-188
ZFAS1	1.32721e-192	0.74341	0.785	0.413	2.53085e-188
ATP10A	9.02838e-192	0.619566	0.27	0.025	1.72162e-187
ELOVL7	1.46546e-191	0.58796	0.219	0.004	2.79448e-187
PTGER2	2.74977e-191	0.580246	0.221	0.005	5.24353e-187
ARNTL2	4.53109e-191	0.625012	0.281	0.032	8.64034e-187
LRP10	1.42558e-190	0.597382	0.315	0.049	2.71843e-186
FOXN2	2.36961e-189	0.659751	0.484	0.149	4.5186e-185
SQOR	8.5718e-189	0.62729	0.486	0.15	1.63456e-184
MFN1	9.87143e-189	0.616019	0.367	0.078	1.88238e-184
RELA	2.57561e-188	0.627968	0.329	0.059	4.91143e-184
MYD88	1.18503e-187	0.618711	0.319	0.053	2.25973e-183
TAP2	4.59198e-187	0.585113	0.286	0.036	8.75645e-183
PSMA3	1.29056e-186	0.608556	0.613	0.241	2.46098e-182
ZCCHC2	1.63936e-186	0.601131	0.355	0.071	3.12609e-182
ATP6AP1	1.94476e-186	0.638368	0.522	0.176	3.70847e-182
MCTP1	2.39281e-186	0.746368	0.794	0.437	4.56285e-182
BCL2L13	8.859e-186	0.587387	0.399	0.097	1.68932e-181
ITGA5	1.60236e-185	0.571518	0.376	0.084	3.05553e-181
KPNB1	1.64966e-185	0.646134	0.83	0.437	3.14574e-181
PCGF5	1.66973e-185	0.61277	0.398	0.097	3.184e-181
GCA	1.77808e-184	0.573479	0.417	0.108	3.39061e-180
LINC01094	2.06845e-184	0.806194	0.495	0.167	3.94433e-180
LYSMD2	8.20248e-184	0.570423	0.275	0.032	1.56413e-179
NHLRC3	1.03925e-183	0.583993	0.406	0.103	1.98175e-179
SMCR8	1.20511e-183	0.569644	0.328	0.059	2.29803e-179
LINC00847	1.22053e-183	0.52853	0.241	0.017	2.32742e-179
BTN2A1	1.94704e-183	0.565872	0.329	0.059	3.71282e-179
CYLD	2.53712e-183	0.596543	0.461	0.137	4.83803e-179
APOO	2.80544e-183	0.702061	0.337	0.066	5.34969e-179
AKIRIN2	3.00196e-183	0.616612	0.401	0.101	5.72444e-179
PSMB9	1.11616e-182	0.562972	0.295	0.043	2.12841e-178
BAALC	1.14824e-182	0.622624	0.203	0.002	2.18959e-178
KANSL1L	2.87692e-182	0.61239	0.355	0.075	5.48599e-178
TENT2	4.5915e-182	0.73171	0.846	0.496	8.75554e-178
CNDP2	9.35703e-182	0.612741	0.656	0.275	1.78429e-177
TMEM123	6.43372e-181	0.58582	0.671	0.286	1.22685e-176
BMT2	1.0533e-180	0.584511	0.32	0.056	2.00854e-176
HS3ST3B1	2.20864e-180	0.577552	0.255	0.024	4.21165e-176
KIAA0319L	6.3037e-180	0.679405	0.459	0.141	1.20205e-175
CNOT4	5.73815e-179	0.582118	0.517	0.176	1.09421e-174
IGSF6	1.70716e-178	0.656686	0.8	0.433	3.25538e-174
ARL8B	2.58844e-178	0.615876	0.692	0.31	4.93589e-174
APOBEC3F	4.07464e-178	0.529136	0.233	0.016	7.76992e-174
AC087857.1	7.37129e-178	0.5916	0.241	0.02	1.40563e-173
NECTIN2	1.40277e-177	0.577704	0.42	0.116	2.67494e-173
LGMN	2.91969e-177	0.75541	0.929	0.736	5.56755e-173
MYO1G	7.50296e-177	0.564533	0.245	0.021	1.43074e-172
HIST1H4H	8.74389e-177	0.621602	0.255	0.026	1.66737e-172
CHD2	1.4658e-176	0.574451	0.592	0.227	2.79514e-172
BASP1	2.28675e-176	0.613878	0.641	0.267	4.36059e-172
TIMD4	2.93301e-176	0.679587	0.195	0.001	5.59296e-172
NFKB1	4.16658e-176	0.635588	0.771	0.391	7.94525e-172
OSCAR	4.85806e-174	0.544282	0.32	0.059	9.26383e-170
RIC1	1.02578e-173	0.617917	0.484	0.159	1.95606e-169
ATG3	1.27102e-173	0.651502	0.615	0.253	2.4237e-169
RNF24	1.36338e-173	0.575588	0.279	0.039	2.59982e-169
IL2RG	1.84469e-173	0.581206	0.251	0.027	3.51764e-169
IL18BP	2.4093e-173	0.598808	0.324	0.063	4.59429e-169
CYP27B1	5.48637e-173	0.587524	0.194	0.002	1.0462e-168
EIF1B	1.34909e-172	0.583935	0.478	0.155	2.57257e-168
USP6NL	4.05237e-172	0.629917	0.339	0.074	7.72746e-168
LAMP2	4.57942e-172	0.568278	0.554	0.205	8.7325e-168
BBX	6.78949e-172	0.594973	0.574	0.224	1.29469e-167
NFE2L2	1.69236e-171	0.574149	0.845	0.471	3.22717e-167
PIWIL4	3.40473e-171	0.525509	0.219	0.013	6.49249e-167
OS9	1.34438e-169	0.559084	0.623	0.253	2.56359e-165
TIA1	1.41116e-169	0.534613	0.352	0.079	2.69094e-165
PSMA5	2.50094e-169	0.596396	0.549	0.208	4.76904e-165
UBE2E2	3.13847e-169	0.660531	0.749	0.374	5.98475e-165
PRKAG2	6.82803e-169	0.555352	0.398	0.108	1.30204e-164
MICU1	1.26777e-168	0.592722	0.623	0.265	2.41751e-164
CCL18	1.00232e-167	1.20195	0.2	0.006	1.91133e-163
PHF21A	1.03495e-167	0.550472	0.507	0.176	1.97355e-163
NR3C1	1.07306e-167	0.634592	0.62	0.265	2.04622e-163
BUD31	2.71658e-167	0.539927	0.512	0.179	5.18024e-163
YPEL5	8.7429e-167	0.508821	0.447	0.135	1.66718e-162
CADM1	8.34369e-166	0.710598	0.338	0.079	1.59106e-161
KMO	9.1718e-166	0.530205	0.458	0.145	1.74897e-161
AC004551.1	3.11045e-165	0.468857	0.189	0.003	5.93132e-161
MDK	4.84223e-165	0.522298	0.182	0	9.23365e-161
DIP2B	8.82263e-165	0.62111	0.593	0.244	1.68239e-160
ZBTB43	2.70179e-164	0.590399	0.338	0.078	5.15205e-160
NLRC5	2.73105e-164	0.551598	0.329	0.069	5.20784e-160
FFAR2	4.86032e-164	0.58627	0.204	0.009	9.26815e-160
NOL8	1.33891e-163	0.637165	0.446	0.145	2.55317e-159
CUL1	2.4988e-163	0.644897	0.382	0.106	4.76495e-159
SRGAP2B	4.06277e-163	0.570056	0.546	0.205	7.7473e-159
BTN3A3	9.48109e-163	0.49845	0.219	0.017	1.80795e-158
SIGLEC14	1.40352e-162	0.51147	0.26	0.035	2.67637e-158
HPS5	2.34872e-162	0.547025	0.445	0.141	4.47878e-158
C1RL	4.57574e-162	0.468996	0.188	0.004	8.72547e-158
TTC9C	2.56899e-161	0.519997	0.309	0.061	4.8988e-157
NOTCH2	3.13259e-161	0.579583	0.497	0.176	5.97353e-157
AL591468.1	3.15959e-161	0.462317	0.18	0.001	6.02502e-157
SERINC1	1.17424e-160	0.532589	0.574	0.228	2.23915e-156
IQGAP2	1.26424e-160	0.631508	0.811	0.456	2.41077e-156
MFSD1	1.98713e-160	0.621812	0.775	0.421	3.78925e-156
STK17A	4.64208e-160	0.546363	0.252	0.033	8.85198e-156
GTF2I	5.64931e-160	0.59641	0.596	0.251	1.07727e-155
GRINA	9.74444e-160	0.551926	0.385	0.106	1.85817e-155
RIPOR2	3.08555e-159	0.549585	0.184	0.003	5.88383e-155
CASP7	3.76732e-159	0.495843	0.279	0.046	7.18391e-155
PDCD1LG2	7.0337e-159	0.498847	0.218	0.018	1.34126e-154
SNX20	7.90545e-159	0.529006	0.276	0.045	1.50749e-154
ADAM17	1.29964e-158	0.591506	0.486	0.171	2.47829e-154
TCF4	2.31259e-158	0.542812	0.488	0.171	4.40988e-154
TRIM56	2.71804e-158	0.528241	0.397	0.114	5.18303e-154
SLC25A28	2.72518e-158	0.550426	0.267	0.041	5.19664e-154
ANXA4	3.87909e-158	0.582955	0.731	0.363	7.39703e-154
NFE2L1	1.5783e-157	0.51346	0.348	0.086	3.00967e-153
WIPF1	3.7994e-157	0.561196	0.747	0.375	7.24508e-153
GPSM3	4.41469e-157	0.602957	0.713	0.358	8.41837e-153
RASGRP3	6.19675e-157	0.61589	0.532	0.208	1.18166e-152
PSME1	6.71143e-157	0.570584	0.625	0.271	1.2798e-152
PTPN2	2.67738e-156	0.518841	0.408	0.12	5.1055e-152
MGLL	2.57732e-155	0.540105	0.59	0.243	4.9147e-151
NINJ1	3.72336e-155	0.544234	0.581	0.235	7.10007e-151
GRN	1.39938e-154	0.613336	0.656	0.3	2.66848e-150
NBPF9	3.1246e-154	0.534086	0.275	0.047	5.95829e-150
MYOF	3.24007e-154	0.56745	0.438	0.142	6.17848e-150
EMC2	5.71514e-154	0.489746	0.338	0.082	1.08982e-149
SERPINA1	1.44197e-153	0.825193	0.343	0.089	2.7497e-149
RIT1	1.71691e-153	0.49138	0.39	0.111	3.27398e-149
SLC31A1	3.8755e-153	0.539997	0.463	0.16	7.3902e-149
WBP11	7.49537e-153	0.56454	0.472	0.169	1.42929e-148
SULT1C2	9.02445e-152	0.537887	0.178	0.004	1.72087e-147
SIPA1L1	1.33466e-151	0.625075	0.483	0.178	2.54507e-147
SDF2	7.56634e-151	0.470986	0.334	0.08	1.44282e-146
LNPEP	8.20544e-151	0.517473	0.405	0.124	1.5647e-146
STAC3	2.80344e-150	0.460551	0.266	0.044	5.34588e-146
LCP2	6.42482e-150	0.506571	0.888	0.552	1.22515e-145
MRAS	8.35125e-150	0.530142	0.299	0.064	1.5925e-145
STX17	1.06321e-149	0.463413	0.26	0.043	2.02744e-145
TRPC4AP	1.15151e-149	0.525859	0.481	0.172	2.19581e-145
AKT3	2.24848e-149	0.590043	0.278	0.053	4.28764e-145
HIF1A-AS2	3.29708e-149	0.647524	0.282	0.056	6.2872e-145
SIGLEC1	3.32916e-149	0.502247	0.833	0.439	6.34838e-145
ZHX2	3.75127e-149	0.511517	0.31	0.069	7.15329e-145
ALPK1	8.49561e-149	0.511013	0.491	0.178	1.62003e-144
TLK2	8.87729e-149	0.528044	0.418	0.135	1.69281e-144
CDC26	1.2338e-148	0.467835	0.345	0.089	2.35273e-144
P2RX4	2.90769e-148	0.514239	0.394	0.118	5.54467e-144
CKAP4	8.38352e-148	0.524398	0.356	0.097	1.59865e-143
TXNIP	1.19674e-147	0.65612	0.551	0.234	2.28206e-143
S100A11	2.14308e-147	0.476484	0.979	0.841	4.08665e-143
C1S	3.51464e-147	0.503153	0.182	0.007	6.70207e-143
PSMB7	6.53334e-147	0.540994	0.607	0.267	1.24584e-142
NBPF14	1.00617e-146	0.536717	0.56	0.233	1.91866e-142
AC007991.3	1.51123e-146	0.405686	0.166	0.001	2.88177e-142
MAGED2	1.94609e-146	0.473244	0.247	0.037	3.71099e-142
TMEM106A	3.07168e-146	0.509236	0.419	0.136	5.85739e-142
ENY2	3.83119e-146	0.540927	0.834	0.487	7.3057e-142
SLU7	9.18232e-146	0.460641	0.371	0.106	1.75098e-141
FTX	1.05418e-144	0.55765	0.707	0.349	2.01022e-140
HIST1H2BD	1.22726e-144	0.468026	0.187	0.01	2.34026e-140
CMC2	2.03468e-144	0.498553	0.384	0.115	3.87993e-140
UBE2L3	3.53716e-144	0.501005	0.787	0.42	6.74501e-140
PIK3AP1	4.17682e-144	0.559815	0.816	0.466	7.96477e-140
BPGM	8.42034e-144	0.494966	0.214	0.022	1.60568e-139
PSMC1	9.82569e-144	0.498181	0.58	0.241	1.87366e-139
UBA3	2.38628e-143	0.46396	0.36	0.101	4.55039e-139
MPZL1	8.57871e-143	0.504035	0.327	0.083	1.63588e-138
CALCOCO2	2.79788e-142	0.488574	0.476	0.172	5.33528e-138
ERN1	4.75509e-142	0.503393	0.344	0.091	9.06749e-138
SECISBP2L	6.95143e-141	0.494753	0.36	0.103	1.32557e-136
SMIM26	7.57475e-141	0.495341	0.536	0.219	1.44443e-136
ARL5B	8.27218e-141	0.483949	0.316	0.076	1.57742e-136
DYNLRB1	8.96343e-141	0.492952	0.806	0.44	1.70924e-136
MRPL40	9.54423e-141	0.484058	0.432	0.149	1.81999e-136
ADAM19	3.00304e-140	0.595411	0.162	0.002	5.7265e-136
EDARADD	4.37164e-140	0.487148	0.164	0.003	8.33628e-136
TENT4A	1.18979e-139	0.495136	0.336	0.089	2.26882e-135
DMXL2	1.53088e-139	0.546295	0.886	0.59	2.91923e-135
MMP14	2.10066e-139	0.502477	0.279	0.059	4.00575e-135
HIVEP1	2.11737e-139	0.512706	0.43	0.146	4.03761e-135
CYP1B1	2.27562e-139	0.824649	0.47	0.194	4.33938e-135
SQSTM1	3.73019e-139	0.495844	0.675	0.323	7.1131e-135
JAK3	2.44052e-138	0.446809	0.17	0.006	4.65383e-134
CCL2	2.96993e-138	0.837368	0.937	0.921	5.66335e-134
GPR141	3.86418e-138	0.422308	0.205	0.021	7.3686e-134
PAX5	9.53621e-138	0.421099	0.156	0.001	1.81846e-133
SPATA13	2.41318e-137	0.456013	0.24	0.039	4.60169e-133
SEMA4D	3.72597e-137	0.492821	0.263	0.05	7.10505e-133
USP25	3.983e-137	0.509447	0.48	0.182	7.59518e-133
IFNGR2	9.31816e-137	0.523441	0.642	0.299	1.77688e-132
SHOC2	1.22637e-136	0.463498	0.57	0.242	2.33857e-132
CD81	2.01694e-136	0.515354	0.505	0.203	3.84611e-132
IL6ST	3.40576e-136	0.456877	0.38	0.117	6.49444e-132
EDN1	3.62819e-136	0.460861	0.152	0	6.91859e-132
PTCHD1-AS	5.98183e-136	0.487078	0.16	0.003	1.14068e-131
CDC73	1.10563e-135	0.485545	0.41	0.137	2.10832e-131
PANX1	1.31212e-135	0.437614	0.205	0.023	2.50208e-131
IFNAR2	3.28134e-135	0.474012	0.311	0.078	6.25718e-131
AC009313.1	3.8627e-135	0.441917	0.227	0.033	7.36578e-131
SLFN12	1.06671e-134	0.428451	0.279	0.059	2.0341e-130
SAP18	3.27438e-134	0.549981	0.797	0.459	6.24392e-130
STARD4	7.15512e-134	0.466115	0.363	0.109	1.36441e-129
GPR132	7.52987e-134	0.461973	0.231	0.036	1.43587e-129
CCL23	1.28796e-133	0.663558	0.171	0.009	2.456e-129
TAX1BP1	1.41045e-133	0.503544	0.7	0.353	2.6896e-129
SNX11	1.88682e-133	0.492208	0.324	0.086	3.59797e-129
TLR8	1.91555e-133	0.455571	0.2	0.021	3.65277e-129
ZNF350	1.94361e-133	0.402787	0.223	0.032	3.70627e-129
LAPTM4A	7.35614e-133	0.481079	0.662	0.309	1.40274e-128
PTP4A1	1.12153e-132	0.451659	0.408	0.137	2.13864e-128
SLAMF1	2.13025e-132	0.450754	0.155	0.003	4.06217e-128
VMP1	2.25507e-132	0.531596	0.729	0.376	4.3002e-128
CLIC2	2.4047e-132	0.45356	0.213	0.028	4.58552e-128
TMTC1	3.43681e-132	0.519514	0.181	0.014	6.55366e-128
LINC01506	4.78234e-132	0.409014	0.186	0.015	9.11945e-128
CKB	5.96539e-132	0.461987	0.152	0.002	1.13754e-127
C19orf66	8.2087e-132	0.437119	0.194	0.019	1.56532e-127
CMTR1	9.63995e-132	0.432019	0.238	0.04	1.83824e-127
RHBDF2	1.06234e-131	0.440101	0.338	0.094	2.02578e-127
CDC42SE2	1.77396e-131	0.489096	0.546	0.231	3.38277e-127
ZNF281	2.65186e-131	0.445842	0.248	0.047	5.05684e-127
CDC42SE1	3.21254e-131	0.465729	0.488	0.192	6.126e-127
NAPA	3.79356e-131	0.424805	0.423	0.146	7.23393e-127
SRP54	5.402e-131	0.453377	0.405	0.136	1.03011e-126
KCNMB1	9.64294e-131	0.440714	0.228	0.036	1.83881e-126
ZC3H12C	6.27959e-130	0.455373	0.408	0.138	1.19745e-125
ABCG1	1.14167e-129	0.448746	0.217	0.031	2.17704e-125
MAP3K13	3.56402e-129	0.612992	0.431	0.162	6.79622e-125
TOR3A	2.00413e-128	0.46281	0.259	0.054	3.82168e-124
TRAF3IP2	2.07162e-128	0.412898	0.194	0.021	3.95038e-124
C1orf122	2.45752e-128	0.462947	0.2	0.024	4.68624e-124
LRCH1	3.11334e-128	0.529416	0.424	0.155	5.93684e-124
TATDN3	5.07396e-128	0.404921	0.293	0.071	9.67553e-124
POGLUT1	7.18364e-128	0.563296	0.227	0.039	1.36985e-123
TMEM171	7.39012e-128	0.389125	0.143	0	1.40922e-123
NFIL3	7.403e-128	0.453477	0.257	0.053	1.41168e-123
ARHGEF3	7.49551e-128	0.490167	0.3	0.078	1.42932e-123
FXYD6	4.85469e-127	0.470683	0.32	0.088	9.25741e-123
NCEH1	5.70779e-127	0.535209	0.502	0.214	1.08842e-122
RIN2	6.17012e-127	0.512884	0.717	0.381	1.17658e-122
MED13	6.63252e-127	0.446539	0.535	0.225	1.26475e-122
RBMS1	8.50337e-127	0.51962	0.697	0.362	1.62151e-122
AP5M1	8.75169e-127	0.431306	0.297	0.075	1.66886e-122
RAB39A	1.15035e-126	0.437382	0.265	0.056	2.19361e-122
SLC1A4	1.16883e-126	0.458035	0.239	0.045	2.22884e-122
C1orf21	1.38289e-126	0.531033	0.355	0.112	2.63703e-122
FBXO6	2.11567e-126	0.405982	0.159	0.006	4.03437e-122
APOBEC3B	1.13527e-125	0.437855	0.267	0.059	2.16485e-121
PLEKHM3	1.46292e-125	0.467052	0.278	0.066	2.78965e-121
SAV1	1.61513e-125	0.42257	0.241	0.045	3.07988e-121
RAB9A	1.62524e-125	0.424539	0.289	0.071	3.09918e-121
KCNJ2	3.12933e-125	0.429306	0.155	0.006	5.96731e-121
LPAR6	1.08546e-124	0.608334	0.475	0.196	2.06987e-120
ANTXR2	1.2381e-124	0.462087	0.481	0.193	2.36093e-120
JPX	1.55163e-124	0.427624	0.408	0.141	2.95881e-120
TBL1X	2.04488e-124	0.507531	0.354	0.111	3.89938e-120
NEXN	2.50419e-124	0.493761	0.18	0.017	4.77525e-120
IRF7	3.15799e-124	0.424965	0.163	0.009	6.02197e-120
AC009133.1	6.26678e-124	0.38058	0.15	0.004	1.19501e-119
MBD2	6.54586e-124	0.445877	0.514	0.213	1.24823e-119
BRD2	1.09844e-123	0.409048	0.507	0.208	2.09462e-119
RRM2B	2.3797e-123	0.460173	0.319	0.09	4.53784e-119
ETV7	3.15242e-123	0.372141	0.141	0.001	6.01134e-119
UXS1	7.33863e-123	0.421527	0.237	0.045	1.3994e-118
TIFAB	1.04181e-122	0.391254	0.143	0.002	1.98663e-118
KIAA1109	1.39395e-122	0.458341	0.422	0.153	2.65812e-118
CYTH1	1.49258e-122	0.485724	0.651	0.317	2.8462e-118
LCP1	2.0707e-122	0.603624	0.827	0.549	3.94863e-118
CSRNP1	8.34038e-122	0.410449	0.222	0.037	1.59043e-117
MAP1LC3A	1.02802e-121	0.393119	0.142	0.002	1.96033e-117
OSBPL9	1.36069e-121	0.463318	0.555	0.246	2.59469e-117
GRIN3A	1.44546e-121	0.38958	0.153	0.006	2.75634e-117
AC026167.1	1.95932e-121	0.431343	0.16	0.01	3.73622e-117
LAMP3	8.65969e-121	0.485943	0.137	0.001	1.65132e-116
LINC01093	4.55737e-120	0.381159	0.135	0	8.69046e-116
HIST2H2BE	7.45913e-120	0.410738	0.171	0.015	1.42238e-115
DDX52	2.37196e-119	0.407942	0.352	0.112	4.5231e-115
SGPP1	3.21447e-119	0.451525	0.271	0.067	6.12966e-115
BAK1	7.64079e-119	0.41699	0.254	0.056	1.45702e-114
KLF9	1.28096e-118	0.390612	0.262	0.061	2.44267e-114
GSDME	1.63252e-118	0.4055	0.19	0.025	3.11306e-114
SSTR2	1.74959e-118	0.390009	0.141	0.003	3.33629e-114
BTN2A2	2.43964e-118	0.376986	0.158	0.01	4.65215e-114
CD47	2.813e-118	0.44898	0.436	0.167	5.36412e-114
EPHB2	7.16587e-118	0.38712	0.378	0.128	1.36646e-113
LINC01181	9.12745e-118	0.367727	0.136	0.002	1.74051e-113
AZI2	2.1297e-117	0.397055	0.4	0.142	4.06112e-113
BAZ2A	2.34665e-117	0.405876	0.35	0.111	4.47482e-113
ABL2	2.96401e-117	0.470258	0.465	0.191	5.65207e-113
ATP6V1G1	3.88502e-117	0.520616	0.85	0.559	7.40834e-113
MICB	4.18558e-117	0.373752	0.21	0.034	7.98148e-113
UGP2	7.91695e-117	0.443572	0.465	0.187	1.50968e-112
AC100849.1	2.05305e-116	0.546773	0.301	0.086	3.91496e-112
ANKIB1	2.20526e-116	0.441053	0.419	0.16	4.20521e-112
ODF2L	3.23237e-116	0.420665	0.259	0.061	6.16381e-112
ADAM28	1.20805e-115	0.461645	0.386	0.138	2.30364e-111
PLCB4	3.68647e-115	0.384514	0.137	0.003	7.02973e-111
BAG1	2.3032e-114	0.396437	0.307	0.089	4.39197e-110
MN1	2.35168e-114	0.362901	0.134	0.002	4.48442e-110
CASP8	3.0414e-114	0.394012	0.3	0.084	5.79965e-110
IRF4	4.253e-114	0.425836	0.134	0.002	8.11004e-110
MVB12B	3.76778e-113	0.438926	0.238	0.051	7.18477e-109
SNHG15	5.59243e-113	0.461882	0.225	0.045	1.06642e-108
MITF	1.26892e-112	0.404503	0.649	0.319	2.41971e-108
TNKS2	1.76355e-112	0.385878	0.455	0.182	3.36291e-108
PLXNC1	1.86667e-112	0.407032	0.431	0.167	3.55955e-108
GIMAP8	5.2511e-112	0.379138	0.288	0.079	1.00133e-107
CD164	5.57815e-112	0.405005	0.626	0.3	1.0637e-107
UBE2D3	5.59637e-112	0.429991	0.759	0.42	1.06717e-107
UBE2D1	6.94287e-112	0.392091	0.282	0.075	1.32394e-107
SPART	9.24442e-112	0.359955	0.388	0.138	1.76282e-107
PRCP	1.30162e-111	0.413755	0.308	0.093	2.48206e-107
HERPUD2	1.4451e-111	0.38569	0.267	0.068	2.75567e-107
PRKCH	2.49236e-111	0.413804	0.262	0.066	4.75268e-107
MIR155HG	3.5801e-111	0.576191	0.214	0.041	6.8269e-107
RAB3GAP1	2.1657e-110	0.392728	0.457	0.187	4.12978e-106
CRIM1	2.56292e-110	0.39037	0.147	0.009	4.88723e-106
AC079630.1	4.09369e-110	0.345062	0.128	0.002	7.80625e-106
LINC01137	5.18723e-110	0.344791	0.141	0.006	9.89154e-106
AIFM2	8.69381e-110	0.377881	0.172	0.02	1.65782e-105
PSEN1	1.11497e-109	0.344827	0.539	0.236	2.12614e-105
LEPROT	1.49773e-109	0.370295	0.409	0.157	2.85603e-105
EPG5	1.69846e-109	0.422482	0.325	0.104	3.2388e-105
L2HGDH	2.8483e-109	0.409705	0.164	0.017	5.43142e-105
FAM122C	3.66928e-109	0.344006	0.16	0.014	6.99694e-105
PSMD11	5.00434e-109	0.351965	0.469	0.192	9.54278e-105
LILRB3	6.01132e-109	0.377677	0.266	0.069	1.1463e-104
TRAPPC4	9.87262e-109	0.374208	0.275	0.075	1.88261e-104
TMEM212-AS1	1.28463e-108	0.3382	0.123	0	2.44967e-104
C3orf38	1.78835e-108	0.374489	0.311	0.095	3.4102e-104
LXN	2.15869e-108	0.348292	0.194	0.031	4.11641e-104
GLA	2.38809e-108	0.381667	0.423	0.167	4.55384e-104
FILIP1L	2.62419e-108	0.415044	0.209	0.04	5.00406e-104
BTN3A1	3.16208e-108	0.333089	0.184	0.026	6.02977e-104
SRD5A1	3.34834e-108	0.381367	0.187	0.028	6.38495e-104
TRIM26	4.66119e-108	0.387366	0.274	0.074	8.88842e-104
ANKRD33B	8.38353e-108	0.371571	0.125	0.001	1.59866e-103
NFKBIA	9.06133e-108	0.288505	0.901	0.547	1.72791e-103
ZMIZ2	1.37131e-107	0.40069	0.266	0.07	2.61495e-103
CCDC32	1.49753e-107	0.327777	0.296	0.086	2.85563e-103
AC007036.1	1.70546e-107	0.351136	0.124	0.001	3.25214e-103
CCL3L1	2.07854e-107	0.577813	0.6	0.31	3.96357e-103
SLC17A5	2.98097e-107	0.369874	0.358	0.124	5.68441e-103
TINF2	5.26389e-107	0.386615	0.237	0.055	1.00377e-102
GBP7	7.19983e-107	0.417009	0.121	0	1.37294e-102
GTPBP2	1.17889e-106	0.387336	0.213	0.043	2.24803e-102
TNF	1.26036e-106	0.407814	0.231	0.051	2.40339e-102
LPXN	1.42042e-106	0.424851	0.669	0.348	2.70859e-102
DUSP10	2.11459e-106	0.378284	0.306	0.094	4.03231e-102
SLC38A5	2.20605e-106	0.325267	0.125	0.002	4.20672e-102
SERPINB9	3.43011e-106	0.420403	0.282	0.081	6.54088e-102
MTHFD2	4.48756e-106	0.383676	0.425	0.168	8.55733e-102
TAB2	7.87185e-106	0.406784	0.481	0.209	1.50108e-101
LAG3	8.87999e-106	0.314796	0.12	0	1.69333e-101
RASGEF1B	1.56325e-105	0.465263	0.749	0.428	2.98096e-101
TBC1D1	1.80893e-105	0.404158	0.361	0.131	3.44944e-101
GCNT2	2.26781e-105	0.376851	0.337	0.113	4.32448e-101
ZC3HAV1	2.79141e-105	0.414604	0.448	0.187	5.32294e-101
BLNK	3.20724e-105	0.371415	0.398	0.15	6.11588e-101
RAB8A	8.70899e-105	0.345152	0.459	0.189	1.66072e-100
RNF19A	9.48723e-105	0.384245	0.323	0.106	1.80912e-100
RRAGC	1.65183e-104	0.362575	0.376	0.136	3.14987e-100
TMEM30A	1.67712e-104	0.376698	0.44	0.181	3.19809e-100
ITM2B	2.16326e-104	0.444812	0.846	0.542	4.12512e-100
TNFRSF9	2.2978e-104	0.420658	0.167	0.021	4.38168e-100
HIST1H2BG	4.17354e-104	0.357559	0.146	0.011	7.95853e-100
DHRSX	7.15392e-104	0.398323	0.551	0.259	1.36418e-99
ANKUB1	7.38523e-104	0.386563	0.23	0.054	1.40829e-99
PRPF3	7.87546e-104	0.370218	0.269	0.074	1.50177e-99
ATP6V1A	9.05888e-104	0.408367	0.618	0.309	1.72744e-99
MSR1	4.84324e-103	0.435416	0.822	0.534	9.23558e-99
CD72	4.95577e-103	0.32746	0.148	0.013	9.45016e-99
OTUD1	8.64796e-103	0.384575	0.215	0.045	1.64908e-98
ELF4	2.29247e-102	0.345349	0.225	0.051	4.3715e-98
ITPRIP	2.85462e-102	0.364287	0.223	0.051	5.44347e-98
DICER1	5.50736e-102	0.438342	0.51	0.237	1.0502e-97
HLA-DMA	7.7343e-102	0.461187	0.589	0.299	1.47485e-97
BANP	1.91496e-101	0.398621	0.308	0.101	3.65163e-97
P2RX7	2.43823e-101	0.41128	0.31	0.102	4.64947e-97
TLR3	3.29926e-101	0.30724	0.128	0.005	6.29136e-97
IER5	3.57047e-101	0.340031	0.257	0.069	6.80853e-97
AKAP2	7.3465e-101	0.286018	0.12	0.002	1.4009e-96
BLVRA	9.74034e-101	0.462129	0.685	0.377	1.85738e-96
B3GNT2	1.33602e-100	0.412463	0.294	0.093	2.54766e-96
FMR1	1.34252e-100	0.367213	0.278	0.082	2.56006e-96
NRIP3	1.69895e-100	0.417804	0.219	0.051	3.23972e-96
SRSF5	1.95317e-100	0.37684	0.608	0.301	3.72451e-96
AP1S3	2.32676e-100	0.360292	0.156	0.017	4.4369e-96
GNPTAB	5.93463e-100	0.355095	0.522	0.241	1.13167e-95
RAB12	6.97007e-100	0.381795	0.231	0.056	1.32912e-95
MKRN1	1.41159e-99	0.335247	0.309	0.1	2.69177e-95
DCTN4	3.18509e-99	0.35662	0.483	0.214	6.07365e-95
SUPT3H	3.37913e-99	0.407358	0.241	0.064	6.44367e-95
ANXA7	4.02811e-99	0.334722	0.459	0.195	7.68121e-95
AHR	4.04553e-99	0.347256	0.272	0.079	7.71442e-95
AC023590.1	4.18674e-99	0.373603	0.125	0.005	7.98369e-95
SLC7A11	5.34307e-99	0.421857	0.178	0.029	1.01887e-94
EAPP	5.47764e-99	0.350706	0.32	0.109	1.04453e-94
DNAJB6	6.89426e-99	0.380351	0.533	0.25	1.31467e-94
PNRC2	9.72405e-99	0.338401	0.52	0.239	1.85428e-94
LINC00937	1.17617e-98	0.348562	0.121	0.003	2.24284e-94
RCAN1	3.43209e-98	0.415657	0.211	0.047	6.54464e-94
MLLT6	4.28001e-98	0.347402	0.245	0.065	8.16155e-94
PHF3	5.59834e-98	0.347005	0.429	0.178	1.06755e-93
AK8	5.8739e-98	0.428617	0.128	0.007	1.12009e-93
SRGAP2C	1.39157e-97	0.348076	0.513	0.234	2.65359e-93
ZNF107	2.58927e-97	0.344728	0.19	0.036	4.93749e-93
SESN2	2.64989e-97	0.321193	0.186	0.033	5.05307e-93
NDUFB3	5.71262e-97	0.432293	0.712	0.399	1.08934e-92
MRPL27	6.70102e-97	0.366379	0.517	0.237	1.27782e-92
ARRDC3	8.41359e-97	0.359177	0.299	0.097	1.60439e-92
BTK	1.47635e-96	0.33997	0.375	0.145	2.81525e-92
NFKBIE	2.47728e-96	0.360412	0.201	0.042	4.72392e-92
BCAS3	2.64378e-96	0.399152	0.437	0.188	5.04143e-92
TOR1AIP1	3.85162e-96	0.322059	0.327	0.113	7.34465e-92
UPB1	5.10555e-96	0.360241	0.109	0	9.73577e-92
NEU1	7.71294e-96	0.352094	0.321	0.112	1.47078e-91
HIPK2	1.02101e-95	0.390001	0.393	0.161	1.94696e-91
LACTB	1.14169e-95	0.322719	0.371	0.142	2.17709e-91
EHD4	1.16091e-95	0.347773	0.481	0.215	2.21375e-91
TYMP	1.63443e-95	0.377969	0.328	0.117	3.11669e-91
ENPP4	2.50791e-95	0.339637	0.182	0.033	4.78233e-91
TRG-AS1	2.66786e-95	0.32417	0.281	0.087	5.08734e-91
PLA2G16	3.38142e-95	0.312275	0.128	0.007	6.44802e-91
GTPBP1	6.22301e-95	0.344679	0.186	0.035	1.18667e-90
CDS2	6.2985e-95	0.344931	0.291	0.094	1.20106e-90
IL6	7.81941e-95	0.40695	0.138	0.012	1.49108e-90
ZFY-AS1	8.25132e-95	0.298455	0.12	0.005	1.57344e-90
RELB	1.27395e-94	0.353076	0.326	0.115	2.42929e-90
CAPG	2.38861e-94	0.552883	0.857	0.659	4.55484e-90
AF127936.1	2.85985e-94	0.297102	0.121	0.005	5.45345e-90
PARP11	3.81885e-94	0.317513	0.257	0.074	7.28216e-90
C14orf119	4.52885e-94	0.311046	0.412	0.169	8.63606e-90
DSE	6.65212e-94	0.332315	0.29	0.093	1.26849e-89
AFF1	1.70306e-93	0.407865	0.578	0.29	3.24757e-89
LINC01055	1.96082e-93	0.392522	0.106	0	3.73909e-89
CPEB2	3.16519e-93	0.35262	0.277	0.088	6.03569e-89
GTF2H3	3.70437e-93	0.337671	0.264	0.08	7.06386e-89
STAG2	4.1464e-93	0.341969	0.526	0.247	7.90677e-89
WNT5A	5.27753e-93	0.31343	0.106	0	1.00637e-88
MBD5	5.81425e-93	0.373226	0.509	0.242	1.10872e-88
FAM135A	6.19094e-93	0.381029	0.287	0.095	1.18055e-88
YME1L1	6.96201e-93	0.323245	0.524	0.243	1.32759e-88
SCAPER	1.03844e-92	0.328265	0.457	0.202	1.98021e-88
BISPR	1.19307e-92	0.329302	0.163	0.025	2.27506e-88
TSPAN33	1.753e-92	0.356805	0.209	0.049	3.3428e-88
MOB1A	1.79139e-92	0.324186	0.567	0.275	3.41601e-88
NCOA7	2.7519e-92	0.300298	0.456	0.197	5.2476e-88
CCDC69	4.10639e-92	0.323632	0.2	0.044	7.83048e-88
OSBPL1A	9.82026e-92	0.362307	0.478	0.218	1.87262e-87
SLC3A2	1.2137e-91	0.330454	0.28	0.09	2.31441e-87
AC004241.1	1.50883e-91	0.303458	0.142	0.016	2.87719e-87
AL035681.1	3.948e-91	0.267972	0.108	0.002	7.52843e-87
ADD3	3.96212e-91	0.344632	0.226	0.058	7.55537e-87
CCDC82	4.73535e-91	0.315174	0.325	0.117	9.02984e-87
TSPAN3	6.0234e-91	0.355013	0.313	0.112	1.1486e-86
TRIP4	6.08564e-91	0.306295	0.267	0.082	1.16047e-86
OLFML2B	6.53605e-91	0.389683	0.286	0.095	1.24636e-86
CASP10	6.7725e-91	0.314938	0.27	0.083	1.29145e-86
IDO2	9.21071e-91	0.292858	0.105	0.001	1.75639e-86
DIAPH2-AS1	1.87162e-90	0.303611	0.133	0.012	3.56899e-86
RAP2C	1.96145e-90	0.344803	0.239	0.067	3.74029e-86
C12orf65	3.4055e-90	0.299281	0.179	0.034	6.49394e-86
UVRAG	3.43717e-90	0.334444	0.478	0.218	6.55435e-86
LMO4	3.59967e-90	0.333921	0.297	0.1	6.86422e-86
BDH2	4.13683e-90	0.298745	0.2	0.045	7.88852e-86
CLLU1OS	4.66288e-90	0.445309	0.108	0.002	8.89164e-86
OTUB1	5.01709e-90	0.307542	0.383	0.154	9.56709e-86
PTPN1	5.48757e-90	0.30272	0.413	0.174	1.04642e-85
UBR2	1.80609e-89	0.332004	0.371	0.149	3.44403e-85
EIF5	1.8771e-89	0.335968	0.516	0.245	3.57945e-85
RAB29	3.5728e-89	0.31904	0.266	0.084	6.81298e-85
ATG12	4.44761e-89	0.296075	0.397	0.164	8.48115e-85
AC009226.1	7.52352e-89	0.319555	0.141	0.016	1.43466e-84
CD2AP	1.08075e-88	0.31011	0.382	0.155	2.06089e-84
RBM23	1.18397e-88	0.30751	0.346	0.133	2.2577e-84
TIPARP	1.64541e-88	0.336254	0.231	0.063	3.13763e-84
ACO1	2.05816e-88	0.314459	0.208	0.051	3.92471e-84
RILPL2	2.37283e-88	0.292603	0.482	0.218	4.52475e-84
BLOC1S2	7.22544e-88	0.339098	0.302	0.107	1.37782e-83
POMZP3	7.8867e-88	0.289942	0.126	0.01	1.50392e-83
LINC01857	1.16394e-87	0.283255	0.135	0.014	2.21951e-83
MSANTD3	1.31058e-87	0.326324	0.162	0.028	2.49915e-83
PHF11	1.55181e-87	0.308393	0.265	0.084	2.95914e-83
JKAMP	1.83388e-87	0.289943	0.274	0.089	3.49702e-83
RSF1	1.96145e-87	0.32618	0.48	0.224	3.74028e-83
TMEM62	3.01389e-87	0.310753	0.203	0.049	5.74718e-83
NSUN7	6.45824e-87	0.264003	0.104	0.002	1.23152e-82
RFX5	7.63665e-87	0.296468	0.205	0.051	1.45623e-82
CISD2	9.20923e-87	0.292809	0.322	0.119	1.75611e-82
PTPRJ	1.06417e-86	0.417738	0.789	0.49	2.02927e-82
CHRNB1	1.07272e-86	0.26199	0.134	0.014	2.04556e-82
SH3PXD2B	1.30817e-86	0.365233	0.225	0.062	2.49455e-82
SRI	1.37468e-86	0.290376	0.231	0.065	2.62138e-82
ARID1B	1.67872e-86	0.398963	0.571	0.299	3.20116e-82
FAM3C	1.78801e-86	0.313002	0.208	0.053	3.40956e-82
C5orf15	2.27112e-86	0.307806	0.203	0.049	4.33081e-82
ARMCX3	2.50472e-86	0.323671	0.273	0.091	4.77626e-82
ZC3H12A	4.23442e-86	0.304351	0.121	0.009	8.07461e-82
C19orf38	4.26032e-86	0.283589	0.205	0.051	8.124e-82
NT5C2	6.59513e-86	0.352237	0.604	0.317	1.25763e-81
MANBA	7.60159e-86	0.342264	0.616	0.328	1.44955e-81
ANKRD44	7.66843e-86	0.366036	0.528	0.263	1.46229e-81
HAX1	1.28906e-85	0.319678	0.384	0.16	2.45811e-81
CREB3	1.42832e-85	0.291532	0.162	0.029	2.72367e-81
MAD2L1BP	1.44366e-85	0.287142	0.17	0.032	2.75292e-81
NRIP1	1.58658e-85	0.306446	0.392	0.165	3.02545e-81
NBDY	1.64753e-85	0.285106	0.486	0.227	3.14168e-81
C5orf51	2.19348e-85	0.302477	0.269	0.088	4.18275e-81
TTC39B	2.22397e-85	0.298513	0.161	0.029	4.24089e-81
DIRC2	2.48652e-85	0.334828	0.355	0.142	4.74154e-81
MAT2B	2.85316e-85	0.296389	0.274	0.091	5.44069e-81
FLOT2	2.86176e-85	0.350348	0.221	0.061	5.45709e-81
MANBAL	3.10845e-85	0.272532	0.17	0.033	5.92751e-81
TRAF3	9.89024e-85	0.339409	0.485	0.229	1.88597e-80
LGALS8	1.12627e-84	0.291856	0.392	0.166	2.14768e-80
MAFB	1.14141e-84	0.404054	0.756	0.466	2.17656e-80
SLC16A6	2.59525e-84	0.317574	0.334	0.128	4.94888e-80
TMEM167B	3.96932e-84	0.279073	0.246	0.075	7.5691e-80
GRIPAP1	5.18527e-84	0.295256	0.275	0.093	9.88778e-80
ENDOD1	5.30294e-84	0.280502	0.122	0.01	1.01122e-79
ATP6V1E1	7.14734e-84	0.291623	0.494	0.234	1.36293e-79
NUP62	7.65061e-84	0.345231	0.383	0.163	1.45889e-79
ZNF24	8.7437e-84	0.285698	0.328	0.126	1.66734e-79
MYCBP2	8.93225e-84	0.362694	0.573	0.301	1.70329e-79
HELZ2	1.53857e-83	0.259831	0.104	0.003	2.93389e-79
AP003086.2	1.84057e-83	0.309333	0.219	0.061	3.50978e-79
SCLT1	1.91591e-83	0.280694	0.535	0.26	3.65345e-79
IL7	2.52077e-83	0.287812	0.136	0.017	4.80685e-79
CLECL1	3.41753e-83	0.322075	0.279	0.097	6.51689e-79
ARL4A	4.9974e-83	0.302416	0.164	0.031	9.52955e-79
TVP23B	5.95462e-83	0.271795	0.195	0.047	1.13549e-78
RAB2B	7.57861e-83	0.299488	0.197	0.049	1.44517e-78
JADE2	8.21005e-83	0.265732	0.134	0.016	1.56557e-78
RAP1B	1.05449e-82	0.354003	0.679	0.376	2.01081e-78
AKR1B1	1.72139e-82	0.358798	0.33	0.129	3.28253e-78
NKAPD1	2.44493e-82	0.301974	0.233	0.07	4.66223e-78
BHLHE41	3.18897e-82	0.322275	0.127	0.014	6.08105e-78
TTC28	3.92211e-82	0.377378	0.375	0.161	7.47907e-78
ERP44	5.18163e-82	0.28719	0.422	0.187	9.88085e-78
CPM	5.24582e-82	0.332925	0.352	0.143	1.00032e-77
PCMTD1	6.79265e-82	0.299816	0.306	0.113	1.29529e-77
PDCD10	8.32091e-82	0.291644	0.483	0.232	1.58671e-77
LILRA5	9.94359e-82	0.304483	0.197	0.049	1.89614e-77
BIRC2	1.03759e-81	0.294356	0.237	0.072	1.97858e-77
MITD1	1.03935e-81	0.268648	0.227	0.066	1.98193e-77
JAK1	1.11207e-81	0.300081	0.444	0.203	2.1206e-77
SAP30BP	1.5452e-81	0.265231	0.354	0.142	2.94654e-77
MAX	3.69254e-81	0.272047	0.373	0.156	7.0413e-77
TGM2	3.89998e-81	0.299896	0.122	0.013	7.43687e-77
FIRRE	4.31927e-81	0.332844	0.15	0.025	8.23642e-77
NKIRAS2	4.35119e-81	0.293882	0.222	0.063	8.29728e-77
TMEM131	6.10025e-81	0.310004	0.382	0.163	1.16326e-76
DAXX	7.82284e-81	0.296025	0.255	0.084	1.49174e-76
GK	9.59034e-81	0.264627	0.36	0.149	1.82878e-76
OTUD4	1.05432e-80	0.311625	0.246	0.079	2.01048e-76
HDX	1.82846e-80	0.303857	0.176	0.039	3.48669e-76
AL031777.3	1.98342e-80	0.276621	0.11	0.007	3.78218e-76
GSAP	2.09984e-80	0.307891	0.406	0.182	4.00419e-76
WASHC2A	2.47727e-80	0.326679	0.313	0.119	4.72392e-76
PRLR	2.59498e-80	0.350364	0.115	0.009	4.94836e-76
ZDHHC17	3.26534e-80	0.330294	0.238	0.074	6.22667e-76
NKG7	3.78522e-80	0.270492	0.1	0.003	7.21803e-76
CR1L	4.85143e-80	0.301436	0.129	0.016	9.25119e-76
AC002091.1	5.39148e-80	0.279269	0.128	0.015	1.0281e-75
GBA	6.39241e-80	0.265156	0.371	0.155	1.21897e-75
RAB11A	9.91606e-80	0.288326	0.467	0.222	1.89089e-75
PELI1	1.26427e-79	0.341707	0.345	0.141	2.41084e-75
MARCKSL1	1.45811e-79	0.339813	0.128	0.015	2.78047e-75
TNS3	2.13066e-79	0.382623	0.77	0.474	4.06296e-75
DESI1	3.33844e-79	0.289084	0.184	0.044	6.36608e-75
PRKCE	3.96013e-79	0.355262	0.255	0.086	7.55157e-75
CEP350	5.18255e-79	0.312887	0.531	0.27	9.8826e-75
C4orf33	5.86965e-79	0.25683	0.181	0.041	1.11928e-74
LINC02541	9.68746e-79	0.27343	0.117	0.011	1.8473e-74
AP002884.3	1.05665e-78	0.27859	0.128	0.016	2.01493e-74
MILR1	1.71001e-78	0.297869	0.39	0.172	3.26082e-74
UBE2F	1.96087e-78	0.279826	0.274	0.096	3.73918e-74
RHOH	2.32724e-78	0.264204	0.104	0.005	4.43781e-74
TRIM14	2.55945e-78	0.307854	0.291	0.107	4.88061e-74
PRRC2C	3.13113e-78	0.354461	0.817	0.521	5.97075e-74
ACTR6	5.72662e-78	0.275411	0.181	0.044	1.09201e-73
SMU1	6.4139e-78	0.273465	0.309	0.118	1.22307e-73
PAX8	6.73014e-78	0.281982	0.151	0.028	1.28337e-73
ARAP2	1.2036e-77	0.317148	0.266	0.093	2.29515e-73
FBXO8	2.06252e-77	0.274746	0.199	0.054	3.93303e-73
APOBEC3C	2.64666e-77	0.276827	0.269	0.094	5.04692e-73
KDM6A	2.6962e-77	0.2708	0.383	0.164	5.14138e-73
SYT11	7.55249e-77	0.280083	0.179	0.043	1.44019e-72
CYB5R4	8.84531e-77	0.299468	0.41	0.189	1.68671e-72
PARP8	1.36257e-76	0.285004	0.531	0.266	2.59828e-72
DNAJC1	1.67222e-76	0.3106	0.399	0.179	3.18875e-72
BTN3A2	3.96635e-76	0.258652	0.208	0.06	7.56343e-72
TOGARAM1	4.04653e-76	0.321194	0.228	0.072	7.71632e-72
EXT2	6.40853e-76	0.298361	0.211	0.062	1.22204e-71
PRPF4B	2.00175e-75	0.300239	0.47	0.229	3.81714e-71
UBE2E1	2.4731e-75	0.310962	0.477	0.235	4.71595e-71
CALCRL	2.59359e-75	0.313602	0.121	0.014	4.94572e-71
RUNX3	9.21428e-75	0.272602	0.251	0.086	1.75707e-70
CLDND1	9.56694e-75	0.266457	0.223	0.069	1.82432e-70
SCAMP1-AS1	9.86764e-75	0.255223	0.128	0.018	1.88166e-70
TMEM165	2.03174e-74	0.27514	0.471	0.23	3.87433e-70
FBXO7	2.12336e-74	0.269249	0.311	0.124	4.04904e-70
ZNF844	2.51035e-74	0.252565	0.136	0.022	4.78699e-70
CLN5	4.71387e-74	0.27888	0.148	0.028	8.98888e-70
SP140L	6.52867e-74	0.255134	0.223	0.069	1.24495e-69
TEX41	7.10372e-74	0.376998	0.224	0.072	1.35461e-69
LMBRD1	9.40732e-74	0.262866	0.327	0.134	1.79388e-69
LGALS9	1.07576e-73	0.288803	0.684	0.382	2.05137e-69
GALC	1.37152e-73	0.285607	0.204	0.06	2.61536e-69
KDM7A	3.38743e-73	0.251833	0.301	0.117	6.4595e-69
IGF2R	3.38872e-73	0.332444	0.639	0.359	6.46195e-69
AGPAT4	8.38748e-73	0.309108	0.25	0.089	1.59941e-68
PIK3R5	1.32034e-72	0.295509	0.679	0.389	2.51776e-68
MB21D2	1.40314e-72	0.292792	0.333	0.14	2.67565e-68
POLR2A	1.49565e-72	0.251813	0.345	0.146	2.85205e-68
GNA13	1.53671e-72	0.31558	0.52	0.269	2.93036e-68
AFTPH	2.78044e-72	0.267849	0.353	0.153	5.30203e-68
SPG11	3.15875e-72	0.301113	0.436	0.211	6.02342e-68
TP53BP2	3.40935e-72	0.265926	0.25	0.088	6.50129e-68
MIR181A1HG	4.08646e-72	0.304987	0.456	0.226	7.79248e-68
LMBR1	4.33491e-72	0.294646	0.254	0.091	8.26624e-68
C1QA	6.05345e-72	0.446701	0.82	0.599	1.15433e-67
ANO6	7.61479e-72	0.267171	0.416	0.195	1.45206e-67
AKAP7	8.88068e-72	0.266921	0.162	0.037	1.69346e-67
DAPK1	1.08217e-71	0.346071	0.818	0.529	2.0636e-67
C5AR1	1.19871e-71	0.455484	0.605	0.363	2.28582e-67
FAM69A	1.58999e-71	0.273288	0.157	0.035	3.03196e-67
NFAM1	1.81243e-71	0.319981	0.25	0.089	3.45612e-67
ARMCX1	2.61035e-71	0.251722	0.179	0.047	4.97768e-67
PGAP1	3.00599e-71	0.274521	0.17	0.042	5.73213e-67
LINC00623	3.05056e-71	0.264117	0.164	0.038	5.81712e-67
GPR137B	3.48136e-71	0.275943	0.476	0.237	6.63861e-67
UHRF1BP1	4.85259e-71	0.266845	0.273	0.103	9.25341e-67
ZFYVE26	1.44112e-70	0.257253	0.343	0.147	2.74807e-66
TMEM150B	2.30342e-70	0.265171	0.139	0.026	4.39239e-66
CTTNBP2NL	2.44376e-70	0.257049	0.278	0.107	4.66001e-66
AC245297.3	3.39838e-70	0.276628	0.169	0.042	6.48037e-66
CYSTM1	6.69325e-70	0.29806	0.498	0.253	1.27634e-65
WSB1	8.82762e-70	0.371337	0.723	0.442	1.68334e-65
NRBF2	1.18915e-69	0.262759	0.261	0.097	2.26759e-65
PPP1R18	1.6494e-69	0.251058	0.585	0.307	3.14525e-65
NCOA3	1.65171e-69	0.259589	0.387	0.178	3.14965e-65
SPSB1	2.85764e-69	0.263203	0.104	0.01	5.44924e-65
LIMK2	3.24867e-69	0.294155	0.288	0.113	6.19488e-65
GTF2E2	5.1684e-69	0.293836	0.224	0.075	9.85562e-65
NECAP1	6.11456e-69	0.259318	0.159	0.037	1.16599e-64
CDC42EP2	6.21099e-69	0.251896	0.108	0.011	1.18437e-64
CCDC186	1.01087e-68	0.255438	0.238	0.083	1.92763e-64
TET2	1.22109e-68	0.277307	0.522	0.275	2.3285e-64
MCMBP	1.40416e-68	0.258176	0.255	0.093	2.67759e-64
FYN	1.48278e-68	0.289199	0.134	0.025	2.82752e-64
PRDX1	2.18144e-68	0.353616	0.914	0.732	4.15978e-64
GAB2	2.923e-68	0.335681	0.716	0.433	5.57387e-64
NFAT5	4.22404e-68	0.276019	0.45	0.225	8.05483e-64
PKN2	7.51565e-68	0.250042	0.364	0.164	1.43316e-63
EIF4E3	1.07543e-67	0.252381	0.131	0.024	2.05074e-63
DNAJC13	1.44242e-67	0.264032	0.441	0.22	2.75056e-63
C1QC	3.83294e-67	0.424284	0.72	0.478	7.30904e-63
PPA1	5.38225e-67	0.295341	0.196	0.06	1.02634e-62
NUBPL	6.50707e-67	0.319413	0.237	0.085	1.24083e-62
CRYBG1	7.32724e-67	0.257277	0.232	0.082	1.39723e-62
CYP27A1	2.64107e-66	0.269878	0.232	0.082	5.03625e-62
TOMM5	6.38297e-66	0.286566	0.377	0.179	1.21717e-61
NFKB2	1.03078e-65	0.273454	0.155	0.037	1.9656e-61
MYLIP	1.21594e-65	0.256892	0.16	0.04	2.31868e-61
RIPK1	1.39876e-65	0.26596	0.258	0.099	2.6673e-61
ZMYM4	1.65291e-65	0.260337	0.374	0.174	3.15193e-61
RETREG3	2.36869e-65	0.257193	0.226	0.079	4.51686e-61
N4BP2L1	2.43896e-65	0.252855	0.202	0.064	4.65085e-61
ZNF618	4.76773e-65	0.282843	0.147	0.034	9.09158e-61
PIAS1	6.84884e-65	0.280831	0.698	0.407	1.306e-60
PEX11B	7.34377e-65	0.254607	0.176	0.05	1.40038e-60
MIR29B2CHG	7.79539e-65	0.255953	0.131	0.025	1.4865e-60
BCL2	9.82192e-65	0.435301	0.36	0.176	1.87294e-60
PATL2	3.1332e-64	0.254023	0.165	0.043	5.97469e-60
MOB1B	3.91823e-64	0.262921	0.334	0.149	7.47167e-60
FAM126B	7.95855e-64	0.251898	0.25	0.095	1.51762e-59
GABARAPL1	8.62698e-64	0.261486	0.204	0.067	1.64508e-59
LMBR1L	6.9619e-63	0.250065	0.136	0.029	1.32757e-58
STAT5A	1.55606e-62	0.254406	0.307	0.133	2.96726e-58
RAB1A	2.83529e-62	0.256863	0.574	0.316	5.40661e-58
FAR2	3.53607e-62	0.269807	0.249	0.097	6.74294e-58
COA1	6.47167e-62	0.35014	0.354	0.171	1.23408e-57
SNN	1.4714e-61	0.26287	0.198	0.065	2.80582e-57
SEM1	2.48469e-61	0.269867	0.768	0.472	4.73806e-57
IGFBP4	4.38657e-61	0.312669	0.453	0.237	8.36475e-57
ZFYVE16	4.48585e-61	0.29382	0.586	0.335	8.55407e-57
PDE7A	2.58588e-60	0.281338	0.232	0.089	4.93101e-56
XIAP	2.9589e-60	0.259506	0.344	0.161	5.64233e-56
ARSB	5.25816e-60	0.266528	0.354	0.17	1.00268e-55
FAM19A2	5.70134e-60	0.257187	0.138	0.032	1.08719e-55
FNBP1	8.36805e-60	0.309335	0.719	0.454	1.5957e-55
PLCB1	8.91904e-60	0.27675	0.135	0.031	1.70077e-55
ABRACL	3.18873e-59	0.263882	0.734	0.455	6.08059e-55
NCF2	4.90832e-59	0.257068	0.576	0.328	9.35967e-55
FBXO11	1.10742e-58	0.25683	0.498	0.268	2.11173e-54
H3F3B	4.37964e-58	0.282939	0.794	0.509	8.35154e-54
EPB41L3	4.49897e-58	0.270637	0.667	0.408	8.57909e-54
SERPINB2	1.2145e-57	1.57058	0.199	0.079	2.31593e-53
LAMP1	8.30454e-57	0.252874	0.531	0.298	1.58359e-52
ASAH1	9.24522e-56	0.280267	0.737	0.476	1.76297e-51
NR4A3	2.49729e-54	0.264403	0.158	0.048	4.76208e-50
GALM	3.38003e-54	0.340083	0.564	0.341	6.44538e-50
ANXA1	4.43548e-54	0.528231	0.623	0.419	8.45801e-50
SCIN	2.30077e-52	0.264338	0.13	0.034	4.38734e-48
RBM47	7.16939e-52	0.257308	0.883	0.628	1.36713e-47
RND3	7.64946e-52	0.291611	0.196	0.074	1.45868e-47
PLAUR	1.07598e-51	0.288548	0.678	0.453	2.05179e-47
GABARAP	4.43055e-47	0.250801	0.805	0.559	8.44862e-43
POMP	2.29185e-44	0.253634	0.878	0.643	4.37033e-40
SUB1	3.45277e-41	0.307602	0.798	0.559	6.58408e-37
GLIS3	3.94904e-41	0.298913	0.229	0.109	7.53042e-37
CSTA	5.47995e-36	0.455941	0.531	0.361	1.04497e-31
OLR1	2.07245e-34	0.292707	0.134	0.052	3.95196e-30
CTSK	3.69826e-27	0.258307	0.124	0.052	7.0522e-23
SDS	9.43912e-23	0.359226	0.275	0.177	1.79995e-18
SPP1	1.69849e-13	0.250852	0.797	0.704	3.23885e-09

## Sheet: TableS4
Table S4	Downregulated DEGs in bystander cells compared to uninfected control.
	p_val	avg_log2FC	pct.1	pct.2	p_val_adj
S100A4	0	-4.71222	0.151	0.988	0
MT-CO3	0	-3.43348	0.859	0.992	0
F13A1	0	-3.39353	0.003	0.651	0
S100A6	0	-3.34365	0.209	0.913	0
MT-ND4	0	-3.34122	0.913	0.994	0
MT-ND2	0	-3.30461	0.774	0.991	0
MT-ATP6	0	-3.26455	0.95	0.995	0
MT-ND3	0	-3.22737	0.895	0.994	0
RPL18A	0	-3.18552	0.105	0.856	0
SELENOP	0	-3.08116	0.22	0.861	0
RPL35	0	-3.00837	0.416	0.949	0
DAB2	0	-2.87544	0.176	0.821	0
STAB1	0	-2.87161	0.092	0.809	0
S100A9	0	-2.86287	0.187	0.815	0
MT-CYB	0	-2.6289	0.841	0.984	0
MT-ND1	0	-2.61534	0.937	0.992	0
RPL26	0	-2.58989	0.643	0.964	0
UQCRQ	0	-2.58528	0.075	0.744	0
RPL10A	0	-2.57272	0.235	0.818	0
RPS8	0	-2.57212	0.728	0.975	0
NRP1	0	-2.56274	0.247	0.779	0
RPL13A	0	-2.5212	0.462	0.907	0
RPS18	0	-2.48262	0.743	0.975	0
TUBA1B	0	-2.47246	0.653	0.902	0
RPS21	0	-2.46926	0.063	0.705	0
RPL22	0	-2.46801	0.554	0.947	0
RPS6	0	-2.46522	0.681	0.961	0
RPLP0	0	-2.46396	0.641	0.963	0
RPS3A	0	-2.46372	0.762	0.976	0
EEF1B2	0	-2.41407	0.255	0.802	0
RPL21	0	-2.41035	0.717	0.968	0
MRC1	0	-2.37805	0.01	0.606	0
RPL3	0	-2.30794	0.42	0.853	0
RPS13	0	-2.26986	0.784	0.982	0
COLEC12	0	-2.24584	0.004	0.538	0
RPL7	0	-2.24497	0.419	0.846	0
RPS23	0	-2.22053	0.825	0.98	0
RPL5	0	-2.20909	0.42	0.845	0
COTL1	0	-2.20398	0.065	0.638	0
PID1	0	-2.19976	0.034	0.515	0
LDHA	0	-2.14234	0.28	0.717	0
FRMD4B	0	-2.13006	0.253	0.725	0
RPL27	0	-2.12552	0.637	0.925	0
RPL36A	0	-2.12315	0.237	0.716	0
SPRED1	0	-2.11814	0.104	0.596	0
CALM2	0	-2.09754	0.49	0.839	0
STMN1	0	-2.08274	0.014	0.402	0
PLAU	0	-2.0816	0.097	0.536	0
RPL4	0	-2.06932	0.406	0.817	0
MT-CO1	0	-2.06247	0.998	0.997	0
PTMA	0	-2.05844	0.555	0.836	0
SH3BGRL3	0	-2.05579	0.227	0.705	0
RPSA	0	-2.05454	0.554	0.884	0
MTRNR2L12	0	-2.05084	0.996	0.995	0
RPL7A	0	-2.01709	0.747	0.95	0
RPL37A	0	-2.0077	0.86	0.975	0
YBX1	0	-2.00038	0.446	0.832	0
RPL32	0	-1.92499	0.909	0.987	0
MT-CO2	0	-1.91352	0.997	0.995	0
ALOX5AP	0	-1.89222	0.015	0.442	0
RPL9	0	-1.88456	0.789	0.954	0
RPL36	0	-1.88446	0.221	0.655	0
RPS16	0	-1.88284	0.198	0.653	0
RPS12	0	-1.86918	0.953	0.994	0
ARHGAP18	0	-1.86482	0.231	0.661	0
RPL27A	0	-1.85891	0.166	0.638	0
RPS24	0	-1.85499	0.907	0.985	0
RPLP2	0	-1.85278	0.109	0.576	0
RPL23A	0	-1.84562	0.694	0.912	0
MS4A6A	0	-1.84266	0.259	0.659	0
RPLP1	0	-1.84251	0.404	0.775	0
RPL6	0	-1.82916	0.78	0.948	0
HMGB1	0	-1.82124	0.612	0.768	0
RPL13	0	-1.8197	0.14	0.588	0
ANKH	0	-1.81963	0.046	0.443	0
MKI67	0	-1.81931	0.001	0.295	0
RPS10	0	-1.78095	0.076	0.531	0
KCTD12	0	-1.77729	0.135	0.571	0
RPL23	0	-1.76452	0.479	0.78	0
MT-ND5	0	-1.75979	0.979	0.99	0
RPS28	0	-1.75005	0.096	0.533	0
PRKCA	0	-1.71392	0.071	0.445	0
ATP5MC3	0	-1.70959	0.182	0.555	0
MEF2C	0	-1.70934	0.26	0.629	0
PLXDC2	0	-1.69052	0.274	0.625	0
TMA7	0	-1.68509	0.599	0.855	0
ACTB	0	-1.67278	0.975	0.997	0
RPS5	0	-1.6639	0.58	0.837	0
RPS3	0	-1.66355	0.815	0.942	0
RPL14	0	-1.6504	0.722	0.911	0
RPL12	0	-1.64361	0.908	0.978	0
RPS11	0	-1.63048	0.583	0.822	0
PABPC1	0	-1.62472	0.501	0.776	0
RPS2	0	-1.62206	0.239	0.6	0
RPL29	0	-1.61907	0.813	0.945	0
ENO1	0	-1.61643	0.556	0.793	0
ATP5ME	0	-1.59557	0.25	0.601	0
RPS27A	0	-1.59053	0.855	0.963	0
LDLRAD4	0	-1.58228	0.053	0.43	0
ATP5F1E	0	-1.56974	0.95	0.986	0
FOS	0	-1.53841	0.036	0.358	0
SNRPD2	0	-1.5135	0.402	0.681	0
ELOB	0	-1.51342	0.25	0.568	0
RACK1	0	-1.5066	0.729	0.893	0
MT-ND6	0	-1.50597	0.843	0.883	0
RPL8	0	-1.50015	0.118	0.484	0
GAPDH	0	-1.49496	0.982	0.995	0
RPL19	0	-1.49028	0.92	0.983	0
CD93	0	-1.48453	0.005	0.358	0
RPL15	0	-1.47792	0.847	0.948	0
UBA52	0	-1.46776	0.89	0.957	0
TPT1	0	-1.46324	0.863	0.938	0
RPL39	0	-1.46227	0.953	0.988	0
RPL24	0	-1.43724	0.745	0.877	0
RPL38	0	-1.43664	0.722	0.871	0
ACTG1	0	-1.43214	0.735	0.885	0
RPS15A	0	-1.42774	0.926	0.977	0
MAF	0	-1.41914	0.031	0.362	0
UQCRB	0	-1.40233	0.658	0.822	0
RPS14	0	-1.39951	0.93	0.981	0
BNC2	0	-1.38389	0.003	0.309	0
GPR34	0	-1.37809	0.001	0.331	0
RPL31	0	-1.35605	0.735	0.862	0
GNAS	0	-1.33893	0.469	0.7	0
RPL35A	0	-1.32708	0.831	0.919	0
RPL30	0	-1.32274	0.892	0.969	0
MT-ND4L	0	-1.31994	0.906	0.927	0
PKM	0	-1.30759	0.667	0.8	0
RPS25	0	-1.29621	0.881	0.95	0
TGFBI	0	-1.28838	0.64	0.789	0
OST4	0	-1.26546	0.584	0.749	0
RPL37	0	-1.2441	0.951	0.976	0
SERF2	0	-1.23519	0.98	0.994	0
ATP5MG	0	-1.23302	0.796	0.882	0
RPS7	0	-1.22483	0.883	0.94	0
RPS26	0	-1.22313	0.922	0.965	0
RPS4X	0	-1.21949	0.791	0.875	0
RPL34	0	-1.21149	0.918	0.966	0
PPIA	0	-1.19339	0.931	0.956	0
CFL1	0	-1.15372	0.871	0.917	0
RPL18	0	-1.13936	0.779	0.862	0
AIF1	0	-1.0884	0.946	0.98	0
RPS9	0	-1.08631	0.796	0.872	0
ARHGDIB	0	-1.08353	0.639	0.862	0
RPL10	0	-1.04565	0.95	0.983	0
LGALS1	0	-0.886843	0.977	0.988	0
NPC2	0	-0.851637	0.971	0.975	0
RPL41	0	-0.80102	0.992	0.995	0
TMSB4X	0	-0.592871	0.998	0.999	0
EEF1A1	1.71156e-304	-0.571667	0.989	0.995	3.26377e-300
UQCRH	3.28912e-304	-1.36141	0.45	0.675	6.27203e-300
FAU	1.70944e-301	-1.08879	0.699	0.805	3.25972e-297
AHNAK	1.87692e-299	-1.69306	0.262	0.573	3.5791e-295
H3F3A	6.10074e-298	-1.31605	0.536	0.715	1.16335e-293
H2AFZ	9.60689e-297	-2.14479	0.455	0.66	1.83194e-292
AP2S1	4.32194e-296	-1.46825	0.166	0.497	8.2415e-292
RPS27	4.43981e-295	-0.761585	0.949	0.96	8.46627e-291
TOP2A	3.7221e-294	-1.80155	0.005	0.288	7.09767e-290
FADS1	1.15193e-292	-1.32081	0.029	0.332	2.19661e-288
HNRNPA1	2.8999e-287	-1.42445	0.405	0.647	5.52982e-283
ANXA2	2.30424e-286	-0.861193	0.919	0.929	4.39395e-282
NDUFS5	7.45381e-286	-1.21399	0.558	0.725	1.42137e-281
NACA	1.26078e-284	-0.984254	0.804	0.859	2.40419e-280
LRP1	1.71881e-283	-1.50713	0.18	0.498	3.27761e-279
FABP5	5.98069e-282	-1.64713	0.059	0.373	1.14046e-277
BTF3	3.19621e-281	-1.14668	0.642	0.763	6.09484e-277
RPS17	3.13253e-278	-1.30565	0.074	0.388	5.97343e-274
RBM3	1.95412e-274	-1.4284	0.14	0.455	3.7263e-270
C1orf162	4.02511e-274	-1.41833	0.101	0.416	7.67548e-270
ME1	1.6159e-273	-1.54765	0.211	0.518	3.08136e-269
AP2A2	1.67176e-271	-1.3942	0.079	0.388	3.18788e-267
ATP5PD	3.37644e-271	-1.26995	0.531	0.698	6.43853e-267
RHOA	1.01942e-270	-1.09175	0.691	0.773	1.94394e-266
CENPF	2.14556e-270	-1.61591	0.002	0.262	4.09137e-266
SLC4A7	8.87816e-269	-1.43489	0.102	0.414	1.69298e-264
RPL11	9.2652e-269	-0.755543	0.939	0.943	1.76678e-264
TPM3	2.1673e-267	-1.12641	0.683	0.767	4.13282e-263
ASPH	2.01801e-266	-1.54252	0.257	0.547	3.84815e-262
SLC25A5	2.88954e-264	-1.3519	0.101	0.409	5.51006e-260
GAPLINC	7.97861e-262	-1.15243	0.006	0.264	1.52144e-257
MINOS1	1.2774e-258	-1.33858	0.16	0.465	2.43587e-254
ITGA4	1.92088e-256	-1.09854	0.009	0.265	3.66293e-252
ATP5PO	6.48546e-255	-1.26966	0.097	0.399	1.23671e-250
GPI	2.70607e-254	-1.25249	0.08	0.377	5.16021e-250
HSPE1	4.48098e-254	-1.35588	0.128	0.432	8.54479e-250
ZFP36L1	2.78689e-253	-1.3756	0.377	0.623	5.31432e-249
UCP2	2.08161e-252	-1.19602	0.049	0.334	3.96942e-248
PYGL	5.45723e-252	-1.26063	0.058	0.345	1.04064e-247
ATP5MF	1.15039e-245	-1.06351	0.654	0.749	2.19368e-241
ATP5MC2	1.42467e-245	-1.04595	0.662	0.757	2.7167e-241
COMMD6	1.59349e-244	-1.3642	0.253	0.527	3.03863e-240
ATP5MD	1.37557e-242	-0.952039	0.752	0.808	2.62307e-238
GSTP1	2.3833e-241	-1.30903	0.314	0.575	4.54472e-237
NDUFA2	2.6651e-241	-1.28669	0.133	0.427	5.08208e-237
NCL	1.71185e-239	-1.3998	0.267	0.54	3.26434e-235
SCD	3.36357e-236	-1.2133	0.062	0.338	6.414e-232
INSIG1	6.80298e-233	-1.36805	0.101	0.388	1.29726e-228
GAS7	1.6398e-229	-1.17266	0.549	0.705	3.12694e-225
MGAT5	5.44566e-222	-1.36623	0.18	0.459	1.03843e-217
MTSS1	7.29416e-222	-1.37845	0.169	0.452	1.39092e-217
EIF3L	7.79547e-222	-1.1925	0.107	0.383	1.48652e-217
HSPD1	1.759e-220	-1.17629	0.073	0.341	3.35423e-216
ATP5MC1	2.93642e-219	-1.09529	0.044	0.297	5.59946e-215
TBXAS1	7.62351e-219	-1.3005	0.223	0.491	1.45373e-214
NPM1	2.37272e-212	-1.10625	0.515	0.674	4.52453e-208
ETV5	3.61916e-212	-1.06272	0.046	0.295	6.90137e-208
CDA	9.8778e-211	-1.08261	0.021	0.25	1.8836e-206
TOMM7	6.12848e-210	-1.03568	0.593	0.7	1.16864e-205
DBI	1.87876e-208	-0.75794	0.924	0.905	3.58261e-204
IVNS1ABP	3.93429e-208	-1.13165	0.072	0.33	7.50229e-204
LRMDA	1.66359e-207	-1.15012	0.642	0.732	3.1723e-203
ITGAM	1.50562e-206	-1.10832	0.057	0.306	2.87107e-202
KCNAB2	7.2866e-206	-1.04926	0.048	0.294	1.38948e-201
CALM3	5.72329e-204	-1.24331	0.217	0.474	1.09137e-199
GLIPR1	9.33361e-203	-1.21953	0.134	0.399	1.77983e-198
FKBP1A	1.10023e-201	-1.21242	0.163	0.429	2.09803e-197
LAMTOR4	6.33596e-201	-1.23524	0.362	0.566	1.2082e-196
MAML3	9.04721e-201	-0.992605	0.014	0.228	1.72521e-196
EIF3K	1.42006e-199	-1.17186	0.388	0.582	2.70791e-195
S100A10	9.25028e-197	-1.22001	0.19	0.45	1.76394e-192
SYNE1	2.90253e-195	-1.30919	0.128	0.386	5.53484e-191
COX6B1	3.32857e-191	-0.785561	0.846	0.831	6.34725e-187
STARD13	3.7106e-189	-1.30906	0.155	0.408	7.07574e-185
ATP5PB	9.40142e-187	-1.19522	0.25	0.482	1.79276e-182
CKLF	4.20157e-185	-1.12994	0.09	0.331	8.01198e-181
TGFBR1	4.3887e-185	-1.10479	0.089	0.333	8.3688e-181
FCGBP	1.19255e-184	-1.21758	0.015	0.216	2.27407e-180
RAN	2.74516e-183	-1.25857	0.376	0.564	5.23474e-179
ARHGAP26	1.6277e-182	-1.22096	0.388	0.584	3.10386e-178
LDHB	3.82575e-182	-1.19002	0.258	0.489	7.29533e-178
ANAPC11	7.7941e-182	-0.95678	0.044	0.267	1.48626e-177
RPS20	1.41957e-181	-0.74403	0.858	0.843	2.70697e-177
TPI1	3.25192e-180	-1.10127	0.558	0.658	6.20109e-176
TYROBP	6.07125e-180	-0.6794	0.885	0.915	1.15773e-175
CLEC5A	6.93401e-180	-0.852865	0.006	0.193	1.32225e-175
COX4I1	9.17534e-180	-0.691924	0.852	0.867	1.74964e-175
P2RY8	3.07355e-179	-0.96095	0.013	0.208	5.86096e-175
CD14	5.40757e-179	-1.05379	0.267	0.526	1.03117e-174
IPCEF1	6.71864e-179	-0.820535	0.001	0.178	1.28118e-174
2024-09-09	7.01238e-179	-1.14996	0.144	0.389	1.33719e-174
EEPD1	1.54049e-177	-1.16897	0.138	0.384	2.93755e-173
RPS29	5.40229e-177	-0.714807	0.849	0.841	1.03016e-172
BLVRB	8.52948e-175	-1.03907	0.066	0.292	1.62649e-170
NAIP	1.91834e-173	-1.21875	0.194	0.431	3.65808e-169
RAC2	1.76946e-172	-1.06815	0.09	0.32	3.37418e-168
CLTC	2.32733e-171	-1.10537	0.434	0.592	4.43798e-167
MIR4435-2HG	1.13549e-170	-0.922359	0.043	0.255	2.16526e-166
UQCC2	2.1288e-170	-1.07436	0.111	0.347	4.05941e-166
PFDN5	2.63877e-170	-0.687601	0.882	0.866	5.03187e-166
BCAT1	2.50113e-169	-1.1658	0.182	0.417	4.76941e-165
ATP8B4	4.21679e-168	-1.1567	0.375	0.575	8.04099e-164
EEF2	6.60648e-168	-1.18013	0.262	0.478	1.25979e-163
CD163L1	2.30548e-167	-1.27302	0.086	0.312	4.39632e-163
HSPB1	7.9255e-167	-0.97657	0.053	0.266	1.51131e-162
PCLAF	1.07718e-166	-0.789875	0.002	0.171	2.05408e-162
TECR	1.67314e-166	-0.94535	0.045	0.254	3.19052e-162
PHPT1	4.68432e-166	-1.08033	0.109	0.339	8.93253e-162
CSF1R	4.23902e-164	-1.10684	0.149	0.381	8.08338e-160
PFN1	2.78375e-163	-0.926933	0.635	0.713	5.30833e-159
LILRB5	3.4162e-163	-1.03268	0.034	0.232	6.51435e-159
MERTK	3.74192e-163	-1.14346	0.119	0.349	7.13547e-159
TTC3	3.83689e-163	-1.01879	0.104	0.331	7.31657e-159
RPS4Y1	1.78855e-161	-1.08541	0.408	0.571	3.41059e-157
CORO1A	1.14981e-160	-0.774469	0.014	0.193	2.19257e-156
UXT	1.36204e-160	-0.935246	0.052	0.259	2.59727e-156
OAZ1	3.52589e-160	-1.06728	0.377	0.56	6.72351e-156
TUBB	1.28224e-159	-1.30685	0.684	0.708	2.4451e-155
SNX24	2.02443e-159	-1.11856	0.169	0.397	3.86038e-155
TGFBR2	2.04971e-159	-1.02896	0.082	0.301	3.9086e-155
IL1B	4.4488e-159	-1.61175	0.184	0.421	8.48341e-155
EPS8	2.23562e-158	-0.917959	0.036	0.231	4.2631e-154
FCGR2A	1.05379e-156	-1.14341	0.278	0.486	2.00947e-152
NUDT1	2.04645e-156	-0.77792	0.014	0.189	3.90237e-152
EIF3A	2.45597e-156	-1.11267	0.265	0.475	4.6833e-152
TBC1D14	4.87754e-156	-1.00942	0.084	0.301	9.30098e-152
UBL5	5.27315e-156	-0.806429	0.732	0.748	1.00554e-151
GNPDA1	1.62507e-155	-1.11024	0.161	0.384	3.09885e-151
MMD	1.0002e-154	-0.763755	0.01	0.179	1.90728e-150
HSP90AB1	5.38977e-152	-0.985573	0.577	0.668	1.02778e-147
TK1	9.26106e-152	-0.739599	0.005	0.165	1.76599e-147
H2AFV	1.92644e-151	-1.04101	0.119	0.34	3.67352e-147
NME1	3.19534e-151	-0.690465	0.003	0.159	6.09319e-147
NUSAP1	3.48781e-151	-1.09886	0.033	0.218	6.65091e-147
IGF1	5.17721e-151	-1.08682	0.029	0.213	9.87242e-147
SMC2	6.63481e-151	-0.86884	0.026	0.206	1.26519e-146
PITPNC1	2.58621e-150	-0.981725	0.08	0.291	4.93163e-146
ANLN	2.84219e-150	-0.767863	0.005	0.162	5.41976e-146
SH3PXD2A	6.26417e-149	-0.792117	0.028	0.209	1.19452e-144
ZFHX3	5.51097e-147	-1.0747	0.179	0.395	1.05089e-142
PA2G4	2.20514e-146	-0.959766	0.08	0.287	4.20499e-142
FCHSD2	3.11552e-146	-1.18561	0.392	0.557	5.94099e-142
CAPZB	4.73622e-146	-1.03971	0.396	0.556	9.03149e-142
SYT1	8.54337e-146	-0.728891	0.002	0.151	1.62913e-141
SYK	2.59568e-145	-1.04475	0.244	0.451	4.94971e-141
PRKDC	3.26465e-145	-0.904305	0.059	0.256	6.22536e-141
NFIA	8.47701e-145	-0.734394	0.007	0.163	1.61648e-140
ADK	3.83808e-144	-1.03062	0.116	0.328	7.31883e-140
TRAPPC2L	1.28896e-143	-0.952889	0.072	0.272	2.45791e-139
ZNF331	2.90061e-143	-1.45802	0.116	0.326	5.53118e-139
PTPN22	3.75484e-143	-0.751053	0.02	0.188	7.1601e-139
HES1	1.43107e-142	-0.944752	0.037	0.218	2.7289e-138
DUT	5.55687e-142	-0.727585	0.013	0.173	1.05964e-137
MYO5A	1.18051e-141	-0.928885	0.591	0.67	2.25112e-137
ASPM	1.79077e-141	-0.769386	0.001	0.144	3.41481e-137
DIAPH3	6.31544e-141	-0.711306	0.002	0.145	1.20429e-136
TYMS	5.4071e-140	-0.697164	0.003	0.149	1.03108e-135
HSP90AA1	7.87818e-140	-0.737989	0.879	0.84	1.50229e-135
CENPE	1.5954e-139	-0.918175	0.017	0.179	3.04226e-135
SFPQ	9.49e-138	-1.05241	0.148	0.354	1.80965e-133
PVT1	2.18879e-137	-0.840912	0.041	0.221	4.17381e-133
MDFIC	8.6421e-137	-1.02846	0.156	0.363	1.64796e-132
SNX5	2.44423e-136	-0.872619	0.061	0.25	4.66089e-132
SLA	3.31316e-136	-0.954343	0.124	0.332	6.31787e-132
NISCH	3.36507e-136	-0.805328	0.027	0.196	6.41684e-132
NDUFB2	5.59805e-136	-0.832068	0.048	0.232	1.06749e-131
DDX46	3.74247e-135	-0.931413	0.095	0.295	7.13651e-131
ENC1	6.03317e-135	-0.745024	0.002	0.141	1.15046e-130
ACTR2	1.15985e-134	-0.923782	0.566	0.636	2.21172e-130
CD28	2.15578e-134	-0.6314	0.003	0.143	4.11086e-130
MYO7A	6.70006e-134	-0.74366	0.016	0.171	1.27763e-129
PRKACB	1.38149e-133	-0.785861	0.041	0.218	2.63436e-129
SREBF2	2.61596e-133	-0.9391	0.095	0.295	4.98838e-129
COX20	3.21229e-132	-0.893017	0.083	0.277	6.12551e-128
GTSE1	4.06992e-132	-0.684768	0.001	0.134	7.76094e-128
SLC11A1	5.49397e-132	-0.986366	0.119	0.323	1.04764e-127
PARVB	1.86676e-131	-0.813524	0.045	0.221	3.55972e-127
FXYD5	2.17098e-131	-0.996953	0.239	0.434	4.13983e-127
CIT	2.49709e-130	-0.640907	0.002	0.135	4.7617e-126
ARRB2	6.15655e-130	-0.998197	0.177	0.379	1.17399e-125
TOMM22	3.29247e-129	-0.728951	0.029	0.192	6.27842e-125
PTK2	4.3351e-129	-0.835568	0.047	0.222	8.26661e-125
2024-09-11	6.73417e-129	-0.980011	0.162	0.365	1.28414e-124
EMILIN2	7.30431e-129	-1.07154	0.286	0.466	1.39286e-124
PATJ	2.64286e-128	-0.928246	0.093	0.288	5.03968e-124
SLC25A3	4.21857e-128	-0.972314	0.176	0.376	8.04439e-124
ATP5PF	5.44424e-128	-0.985659	0.488	0.585	1.03816e-123
TPX2	1.22208e-127	-0.681832	0.003	0.137	2.33038e-123
POLR2L	1.56291e-127	-0.690089	0.018	0.17	2.98031e-123
SRSF3	5.54304e-127	-1.05858	0.224	0.413	1.057e-122
CENPK	1.30582e-126	-0.648117	0.01	0.151	2.49007e-122
CEP55	3.33853e-126	-0.613135	0.001	0.129	6.36625e-122
CCNB1	4.14688e-126	-0.737279	0.003	0.135	7.90768e-122
GATM	5.80219e-126	-0.702014	0.013	0.157	1.10642e-121
LGI2	1.1356e-125	-0.573748	0.002	0.133	2.16547e-121
HPCAL1	1.46254e-125	-0.818133	0.046	0.219	2.78893e-121
ANAPC15	2.11906e-125	-0.706486	0.025	0.182	4.04083e-121
NUCKS1	9.53818e-125	-1.17706	0.312	0.473	1.81884e-120
RUNX1	1.17566e-124	-1.23807	0.201	0.388	2.24186e-120
ADGRE2	3.99547e-124	-1.08719	0.097	0.285	7.61895e-120
UBE2G2	4.45912e-124	-0.756523	0.039	0.205	8.5031e-120
DTNA	2.94514e-123	-0.701002	0.021	0.172	5.61609e-119
ZSWIM6	6.80824e-123	-0.986146	0.605	0.656	1.29826e-118
GPRIN3	8.15129e-123	-0.926242	0.092	0.278	1.55437e-118
DDX21	2.27507e-122	-0.91854	0.108	0.301	4.33833e-118
FIS1	5.54728e-122	-0.985637	0.19	0.378	1.05781e-117
THBD	9.37135e-122	-0.558806	0.001	0.126	1.78702e-117
YWHAB	1.81797e-121	-0.90686	0.531	0.614	3.46669e-117
SLC25A6	3.73217e-120	-0.770855	0.052	0.222	7.11687e-116
SERBP1	4.08736e-120	-0.878062	0.109	0.297	7.79418e-116
RPL17	1.46383e-119	-1.00983	0.216	0.399	2.79139e-115
EIF5B	3.83168e-119	-0.951033	0.197	0.387	7.30664e-115
SCFD2	5.42402e-119	-0.681127	0.03	0.186	1.03431e-114
PPIB	1.40014e-118	-0.952764	0.608	0.645	2.66994e-114
TPCN1	3.04164e-118	-0.829294	0.064	0.239	5.8001e-114
SFMBT2	3.68043e-118	-1.10491	0.286	0.46	7.01821e-114
FCGRT	4.2112e-118	-0.920495	0.478	0.597	8.03034e-114
CACNA2D3	8.07508e-117	-0.549396	0.002	0.123	1.53984e-112
RRM2	1.30928e-116	-0.625787	0	0.118	2.49667e-112
MLEC	1.63107e-116	-0.794432	0.072	0.247	3.11029e-112
SLC26A3	2.23087e-116	-0.951464	0.198	0.389	4.25404e-112
RAPH1	2.24321e-116	-0.860221	0.083	0.261	4.27759e-112
MS4A4A	2.92507e-116	-1.01838	0.245	0.43	5.57781e-112
GNG2	1.56532e-115	-0.834551	0.055	0.221	2.98491e-111
HMMR	3.30255e-115	-0.756003	0.013	0.148	6.29764e-111
KNL1	4.77508e-115	-0.675084	0.011	0.144	9.1056e-111
RPA3	1.27638e-114	-1.02671	0.15	0.334	2.43393e-110
NDUFAF2	1.38302e-112	-0.628216	0.021	0.162	2.63727e-108
HIST1H1B	1.1388e-111	-0.911395	0.007	0.13	2.17157e-107
NDUFA3	1.40853e-111	-0.973419	0.302	0.459	2.68593e-107
AP1B1	1.64704e-110	-0.84784	0.088	0.264	3.14075e-106
NSD2	4.85975e-110	-0.857239	0.068	0.233	9.26707e-106
ITGB5	6.06083e-110	-0.948851	0.184	0.365	1.15574e-105
TROAP	1.04001e-109	-0.543624	0.001	0.113	1.9832e-105
MYBL2	1.77369e-109	-0.514944	0	0.111	3.38224e-105
ZWINT	3.35983e-109	-0.620779	0.014	0.144	6.40687e-105
NEK10	7.4637e-109	-0.63905	0.007	0.129	1.42325e-104
TMEM106C	1.52196e-108	-0.828988	0.051	0.207	2.90222e-104
DHCR24	7.75386e-108	-0.558205	0.012	0.138	1.47858e-103
COX7C	1.62316e-107	-0.558724	0.876	0.836	3.0952e-103
PARK7	2.21467e-107	-0.925041	0.359	0.494	4.22315e-103
NCF4	2.62316e-107	-1.01828	0.253	0.418	5.0021e-103
TMEM14B	4.08797e-107	-0.951101	0.175	0.349	7.79535e-103
MKNK1	7.97488e-107	-0.967075	0.222	0.393	1.52073e-102
SNRPF	2.04446e-106	-0.908226	0.145	0.32	3.89857e-102
BIRC5	2.1177e-106	-0.530045	0.001	0.111	4.03825e-102
NCAPD2	3.53188e-106	-0.750929	0.034	0.179	6.73494e-102
HNRNPA3	5.45797e-106	-0.94016	0.21	0.383	1.04078e-101
KIF11	2.32109e-105	-0.520039	0.003	0.114	4.42609e-101
RNF141	2.37516e-105	-0.694457	0.032	0.174	4.5292e-101
SHCBP1	2.72569e-105	-0.519002	0.004	0.118	5.19762e-101
EIF4B	9.96317e-105	-0.925688	0.201	0.373	1.89988e-100
MIR99AHG	5.36001e-104	-0.643167	0.008	0.127	1.0221e-99
CEMIP2	7.35844e-104	-0.898458	0.068	0.228	1.40318e-99
PLCB2	1.09136e-103	-0.581511	0.012	0.133	2.08111e-99
HIF1A	1.15495e-103	-0.879119	0.618	0.646	2.20237e-99
GNAI2	1.17253e-103	-0.83382	0.537	0.602	2.2359e-99
PLXND1	3.45595e-103	-0.829889	0.102	0.272	6.59016e-99
FOXM1	5.00967e-103	-0.499147	0.001	0.108	9.55294e-99
SH3BP2	6.55286e-103	-0.819489	0.078	0.241	1.24956e-98
GGCT	1.34389e-102	-0.573873	0.017	0.143	2.56266e-98
ACACA	1.534e-102	-0.647109	0.033	0.174	2.92518e-98
CDKN3	5.02896e-102	-0.528744	0.003	0.111	9.58972e-98
HMGN2	5.46552e-102	-1.14868	0.412	0.51	1.04222e-97
APBB1IP	8.05396e-102	-0.830513	0.108	0.278	1.53581e-97
TFRC	1.70953e-101	-1.09084	0.147	0.32	3.25989e-97
TANC2	1.9072e-101	-0.80364	0.078	0.241	3.63683e-97
SND1	1.5876e-100	-0.915757	0.212	0.381	3.02739e-96
PRR11	1.08653e-99	-0.549004	0.009	0.124	2.07191e-95
CCDC88A	1.39832e-99	-0.729532	0.691	0.693	2.66645e-95
DPYD	1.74097e-99	-0.798896	0.698	0.701	3.31985e-95
EMB	3.71941e-99	-0.688816	0.036	0.175	7.09255e-95
ITGAX	4.77508e-99	-1.00359	0.161	0.329	9.1056e-95
AP1S2	1.5592e-98	-0.889576	0.435	0.545	2.97324e-94
BRCA1	2.0356e-98	-0.601612	0.016	0.138	3.88169e-94
THADA	2.0836e-98	-0.722661	0.057	0.208	3.97322e-94
AURKB	3.36906e-98	-0.499	0.001	0.102	6.42445e-94
ME2	5.84887e-98	-0.933568	0.345	0.479	1.11532e-93
TNFRSF11A	8.50794e-98	-0.662703	0.034	0.171	1.62238e-93
GTF2A2	1.17652e-97	-0.905651	0.195	0.36	2.2435e-93
MRO	1.31342e-97	-0.472421	0.002	0.105	2.50456e-93
DLGAP5	1.50147e-97	-0.49237	0	0.1	2.86315e-93
LSM5	1.54166e-97	-0.937906	0.168	0.332	2.93979e-93
ANP32B	1.83355e-97	-0.95067	0.175	0.34	3.4964e-93
VAT1	3.10277e-97	-0.781809	0.072	0.227	5.91666e-93
NCAPH	1.10008e-96	-0.491959	0.003	0.106	2.09775e-92
PARP1	1.42192e-96	-0.787049	0.083	0.243	2.71145e-92
BRI3BP	2.4679e-96	-0.453558	0.006	0.113	4.70604e-92
CDK1	3.61584e-96	-0.780348	0.029	0.159	6.89505e-92
TPRG1	3.97581e-96	-1.10848	0.161	0.332	7.58146e-92
HNRNPA2B1	4.71435e-96	-0.822669	0.658	0.653	8.9898e-92
EIF3E	1.85696e-95	-0.936898	0.3	0.442	3.54103e-91
VAMP8	3.89682e-95	-0.577428	0.844	0.806	7.43084e-91
A2M	4.15579e-95	-0.793136	0.067	0.219	7.92468e-91
AL138963.3	8.30212e-95	-1.46736	0.351	0.477	1.58313e-90
FADS2	1.14865e-94	-0.513007	0.008	0.118	2.19037e-90
MCM7	2.34909e-94	-0.603344	0.016	0.133	4.47948e-90
HMGB3	3.23838e-94	-0.67173	0.034	0.166	6.17527e-90
PTPRM	3.81527e-94	-0.746948	0.058	0.204	7.27535e-90
CYBB	1.2442e-93	-0.628015	0.736	0.77	2.37257e-89
IMPDH2	1.73336e-93	-0.529926	0.019	0.139	3.30534e-89
TUBA1A	2.96799e-93	-1.01337	0.364	0.49	5.65965e-89
PLP2	3.14058e-93	-0.706868	0.062	0.208	5.98877e-89
TMEM258	3.23526e-93	-0.745941	0.626	0.642	6.16932e-89
YWHAE	5.18523e-93	-0.882699	0.425	0.522	9.88771e-89
HINT1	5.25174e-93	-0.845299	0.47	0.554	1.00146e-88
FAM198B	5.96781e-93	-0.818653	0.105	0.263	1.138e-88
CENPW	8.82223e-93	-0.598415	0.024	0.147	1.68231e-88
MAZ	9.30579e-93	-0.594262	0.029	0.157	1.77452e-88
FDPS	1.03055e-92	-0.858339	0.112	0.27	1.96515e-88
TBC1D4	1.241e-92	-0.508414	0.012	0.123	2.36647e-88
SMYD3	1.25713e-92	-0.744218	0.076	0.23	2.39722e-88
CACYBP	3.11579e-92	-0.636844	0.043	0.179	5.9415e-88
NCOR2	3.55417e-92	-0.723841	0.064	0.212	6.77744e-88
SLC2A9	4.41678e-92	-0.676247	0.043	0.18	8.42236e-88
ADORA3	8.76898e-92	-0.500926	0.004	0.105	1.67216e-87
MCM4	1.71731e-91	-0.514512	0.006	0.108	3.27474e-87
CKS2	2.27211e-91	-1.16102	0.132	0.287	4.33268e-87
ILF3	2.68811e-91	-0.733872	0.071	0.22	5.12596e-87
ITSN1	3.2194e-91	-0.913432	0.424	0.527	6.13908e-87
BANF1	4.66452e-91	-0.895333	0.203	0.357	8.89477e-87
TNFRSF21	6.29131e-91	-0.635516	0.028	0.153	1.19969e-86
TACC3	1.16915e-90	-0.669426	0.037	0.168	2.22945e-86
CHMP2A	1.99869e-90	-0.781197	0.084	0.234	3.81131e-86
MCM6	2.43035e-90	-0.504403	0.005	0.105	4.63443e-86
RGS18	2.54143e-90	-0.461602	0.004	0.101	4.84625e-86
SRP72	3.74481e-90	-0.86376	0.159	0.32	7.14097e-86
MIR646HG	1.27724e-89	-0.639541	0.021	0.139	2.43557e-85
SSBP2	2.13199e-89	-0.725592	0.058	0.2	4.06549e-85
LMNA	2.43388e-89	-0.833472	0.098	0.251	4.64117e-85
TMPO	4.21949e-89	-0.656811	0.045	0.179	8.04615e-85
RNF130	4.46237e-89	-0.819932	0.484	0.568	8.5093e-85
TACC1	6.724e-89	-0.885982	0.31	0.445	1.2822e-84
PPT1	1.21474e-88	-0.777362	0.117	0.273	2.31638e-84
ABCE1	7.7498e-88	-0.510604	0.018	0.132	1.47781e-83
RGS2	2.73997e-87	-0.726958	0.033	0.158	5.22485e-83
NCAPG	2.8924e-87	-0.51258	0.011	0.115	5.51552e-83
CKAP2	3.96868e-87	-0.706238	0.043	0.174	7.56788e-83
ATP5MPL	5.33369e-87	-0.762298	0.608	0.622	1.01708e-82
MAP3K3	5.71232e-87	-0.701821	0.066	0.209	1.08928e-82
TKT	3.72404e-86	-0.847189	0.166	0.322	7.10136e-82
AC068724.3	4.4271e-86	-0.62837	0.035	0.159	8.44203e-82
SGK1	5.01196e-86	-0.970525	0.291	0.432	9.5573e-82
HADH	7.11495e-86	-0.437315	0.006	0.102	1.35675e-81
EIF4G3	7.41067e-86	-0.911831	0.389	0.498	1.41314e-81
FGD4	8.00373e-86	-0.932487	0.266	0.41	1.52623e-81
RXRA	2.80114e-85	-0.704887	0.071	0.213	5.34149e-81
RCC1	3.01394e-85	-0.657353	0.046	0.176	5.74728e-81
ARPC3	7.26677e-85	-0.464694	0.93	0.895	1.3857e-80
GAS2L3	1.98823e-84	-0.696125	0.072	0.214	3.79136e-80
SRSF1	2.70473e-84	-0.623124	0.045	0.175	5.15764e-80
GTF3A	3.27604e-84	-0.565861	0.028	0.145	6.24708e-80
ATAD2	3.65868e-84	-0.630935	0.028	0.145	6.97674e-80
CENPX	9.99456e-84	-0.555186	0.022	0.135	1.90586e-79
RNASE1	2.07077e-83	-0.472592	0.934	0.983	3.94874e-79
RNASE6	8.48116e-83	-0.907482	0.177	0.327	1.61727e-78
CD33	9.8372e-83	-0.66399	0.057	0.19	1.87586e-78
COLGALT1	1.03957e-82	-0.686374	0.065	0.202	1.98236e-78
GRAMD4	2.95581e-82	-0.463578	0.009	0.106	5.63643e-78
FLI1	3.78729e-82	-0.823045	0.158	0.309	7.22198e-78
TRERF1	6.26081e-82	-0.553293	0.035	0.156	1.19387e-77
ARPC2	8.95751e-82	-0.613029	0.756	0.715	1.70811e-77
NCAPG2	3.04708e-81	-0.487983	0.011	0.111	5.81048e-77
DNMT1	6.51052e-81	-0.798476	0.124	0.272	1.24149e-76
FBL	1.07621e-80	-0.47535	0.01	0.108	2.05222e-76
CAB39	1.36801e-80	-0.894025	0.284	0.416	2.60867e-76
CMTM7	4.60131e-80	-0.652716	0.06	0.193	8.77424e-76
PTTG1	8.29237e-80	-1.05136	0.086	0.222	1.58127e-75
FOXN3	1.05214e-79	-0.890548	0.27	0.405	2.00632e-75
HSD17B12	1.0713e-79	-0.792739	0.144	0.293	2.04285e-75
OSTC	4.46861e-79	-0.792047	0.142	0.289	8.5212e-75
LRPPRC	5.7749e-79	-0.539408	0.028	0.141	1.10122e-74
HEATR3	6.04131e-79	-0.541867	0.024	0.133	1.15202e-74
NSA2	7.69021e-79	-0.874175	0.248	0.387	1.46645e-74
ATRN	2.28786e-78	-0.772246	0.094	0.234	4.36272e-74
NEK6	4.12373e-78	-0.546278	0.03	0.144	7.86355e-74
NEDD8	5.72501e-78	-0.831002	0.443	0.516	1.0917e-73
ERCC1	6.40867e-78	-0.517978	0.02	0.125	1.22207e-73
C19orf70	1.37123e-77	-0.433159	0.012	0.107	2.61481e-73
ATP5F1A	2.90944e-77	-0.79522	0.151	0.296	5.54802e-73
CYTOR	3.15432e-77	-0.747688	0.128	0.274	6.01498e-73
APEX1	3.86977e-77	-0.658933	0.079	0.216	7.37926e-73
BMP2K	4.93539e-77	-0.824369	0.484	0.551	9.4113e-73
CRTAP	5.80155e-77	-0.694982	0.083	0.22	1.1063e-72
SLC38A6	1.92017e-76	-0.88106	0.276	0.405	3.66157e-72
TAGLN2	2.10675e-76	-0.888984	0.402	0.491	4.01736e-72
PAICS	2.17672e-76	-0.470157	0.017	0.118	4.1508e-72
ABCC5	4.21646e-76	-0.560264	0.032	0.145	8.04036e-72
PRPF8	6.18157e-76	-0.670532	0.081	0.216	1.17876e-71
ARHGAP9	7.25653e-76	-0.592107	0.03	0.14	1.38375e-71
PCBP2	7.83623e-76	-0.796151	0.458	0.53	1.49429e-71
COL23A1	1.36629e-75	-0.876693	0.139	0.283	2.60537e-71
TUBB4B	1.46155e-75	-0.717333	0.072	0.204	2.78704e-71
ACOT11	1.6355e-75	-0.444458	0.015	0.112	3.11874e-71
CACNA2D4	5.32684e-75	-0.576861	0.044	0.162	1.01577e-70
TAF15	7.63259e-75	-0.792989	0.169	0.313	1.45546e-70
KLF10	1.0857e-74	-0.589054	0.035	0.148	2.07032e-70
TIMM23B	1.20114e-74	-0.553566	0.031	0.142	2.29045e-70
WWP1	9.02825e-74	-0.853724	0.13	0.268	1.7216e-69
SNX6	1.51595e-73	-0.665326	0.748	0.704	2.89076e-69
TMEM117	7.28601e-73	-0.467926	0.019	0.117	1.38937e-68
SNCA	1.159e-72	-0.529918	0.031	0.139	2.2101e-68
NDUFA4	1.29296e-72	-0.56584	0.79	0.744	2.46554e-68
IPO7	1.56915e-72	-0.687759	0.098	0.234	2.99221e-68
DDX39A	3.43931e-72	-0.656413	0.065	0.189	6.55842e-68
PHF19	6.31347e-72	-0.4335	0.013	0.105	1.20392e-67
IPO5	6.78628e-72	-0.492541	0.024	0.125	1.29408e-67
USP36	8.32678e-72	-0.561148	0.036	0.147	1.58783e-67
NUTF2	8.51318e-72	-0.52883	0.033	0.142	1.62338e-67
RPS19	1.85068e-71	-0.27993	0.983	0.972	3.52906e-67
LARS	2.1214e-71	-0.646435	0.074	0.201	4.04529e-67
LUC7L3	2.61648e-71	-0.807048	0.174	0.311	4.98936e-67
AATK	7.08678e-71	-0.464469	0.015	0.109	1.35138e-66
PPARD	7.09175e-71	-0.618497	0.04	0.152	1.35232e-66
PPM1L	1.95528e-70	-0.60271	0.054	0.172	3.72853e-66
CLEC4A	2.27216e-70	-0.518665	0.032	0.138	4.33279e-66
NAA10	3.99425e-70	-0.45377	0.013	0.102	7.61664e-66
PLEKHA7	1.711e-69	-0.575355	0.05	0.165	3.26271e-65
FAF1	4.30646e-69	-0.770369	0.141	0.278	8.21199e-65
TBL1XR1	4.95736e-69	-0.784316	0.261	0.386	9.45319e-65
RBPJ	6.07087e-69	-0.87929	0.288	0.404	1.15765e-64
RACGAP1	6.08316e-69	-0.545837	0.032	0.136	1.16e-64
ANKRD36C	9.9903e-69	-0.641821	0.062	0.182	1.90505e-64
LAT2	1.22076e-68	-0.600621	0.069	0.193	2.32787e-64
SCMH1	1.45576e-68	-0.508448	0.027	0.129	2.77598e-64
ZNF652	2.50365e-68	-0.702251	0.113	0.246	4.77421e-64
ANXA6	3.19182e-68	-0.66347	0.083	0.209	6.08648e-64
NCKAP1L	1.33654e-67	-0.800392	0.405	0.484	2.54866e-63
DCAF12	1.48239e-67	-0.567655	0.055	0.172	2.82678e-63
TRMT112	1.55465e-67	-0.789187	0.208	0.338	2.96456e-63
TCERG1	1.63411e-67	-0.610041	0.072	0.194	3.11608e-63
GMFG	2.90788e-67	-0.789001	0.485	0.532	5.54503e-63
SMARCC1	3.52386e-67	-0.619908	0.076	0.2	6.71964e-63
HNRNPAB	6.59693e-67	-0.537881	0.044	0.155	1.25797e-62
CHID1	9.77958e-67	-0.462107	0.024	0.121	1.86487e-62
TRAPPC1	1.16054e-66	-0.795527	0.226	0.351	2.21304e-62
MRPL3	1.24722e-66	-0.399911	0.013	0.1	2.37833e-62
PSTPIP1	1.35488e-66	-0.517146	0.025	0.123	2.58362e-62
CBX5	2.15848e-66	-0.535156	0.041	0.149	4.11601e-62
SET	2.59011e-66	-0.800793	0.314	0.421	4.93909e-62
LRRC58	2.87308e-66	-0.64674	0.082	0.206	5.47868e-62
RGS10	4.643e-66	-0.641283	0.068	0.188	8.85373e-62
SSRP1	4.95968e-66	-0.487883	0.03	0.13	9.45762e-62
PIK3CD	6.12242e-66	-0.524516	0.032	0.133	1.16748e-61
LSM4	6.39702e-66	-0.430144	0.014	0.102	1.21985e-61
PGK1	8.60177e-66	-0.805096	0.489	0.532	1.64027e-61
SF3B5	8.61386e-66	-0.820431	0.276	0.389	1.64258e-61
TTYH3	9.65898e-66	-0.700646	0.103	0.231	1.84187e-61
MSMO1	1.7513e-65	-0.563412	0.046	0.155	3.33955e-61
SNRPD1	1.89507e-65	-0.806269	0.179	0.307	3.6137e-61
UQCR10	3.1968e-65	-0.483996	0.862	0.793	6.09597e-61
AC074327.1	3.21759e-65	-0.763977	0.177	0.313	6.13561e-61
SGO2	3.368e-65	-0.495007	0.022	0.116	6.42244e-61
PMP22	5.62609e-65	-0.814122	0.179	0.309	1.07284e-60
CHCHD3	6.49172e-65	-0.740281	0.17	0.302	1.23791e-60
VDAC1	9.54153e-65	-0.674605	0.116	0.245	1.81947e-60
RPL22L1	9.73722e-65	-0.808464	0.194	0.32	1.85679e-60
DHFR	1.08521e-64	-0.748662	0.11	0.238	2.06939e-60
LINC01572	2.8308e-64	-0.55663	0.038	0.141	5.39805e-60
XRCC5	4.08278e-64	-0.792632	0.309	0.411	7.78546e-60
FOXK2	4.36861e-64	-0.5733	0.048	0.157	8.3305e-60
MRPS35	5.24241e-64	-0.432474	0.026	0.122	9.99675e-60
NOP58	6.88357e-64	-0.565723	0.048	0.157	1.31263e-59
SERPINB6	1.69091e-63	-0.739996	0.201	0.328	3.2244e-59
CD9	6.03239e-63	-0.598413	0.061	0.174	1.15032e-58
CD36	6.96916e-63	-0.829383	0.181	0.313	1.32895e-58
APLP2	1.30319e-62	-0.68822	0.575	0.586	2.48505e-58
TIMM10	1.37492e-62	-0.543422	0.059	0.172	2.62184e-58
TPST2	1.37604e-62	-0.580955	0.064	0.178	2.62397e-58
MRPL24	1.52721e-62	-0.40561	0.02	0.109	2.91224e-58
NDUFV3	3.49215e-62	-0.481333	0.031	0.128	6.65918e-58
KDELR2	6.47197e-62	-0.558046	0.057	0.168	1.23414e-57
SH3TC1	1.05092e-61	-0.416068	0.016	0.101	2.004e-57
CMSS1	1.66827e-61	-0.493438	0.035	0.134	3.18122e-57
PPP1CA	3.13582e-61	-0.586904	0.075	0.191	5.9797e-57
RAB7B	3.70445e-61	-0.444033	0.02	0.107	7.06402e-57
HK3	6.05942e-61	-0.462597	0.018	0.103	1.15547e-56
AP3D1	6.15477e-61	-0.556747	0.051	0.158	1.17365e-56
MAP3K20	7.96012e-61	-0.619397	0.087	0.206	1.51792e-56
HSPH1	3.86026e-60	-0.626802	0.085	0.203	7.36113e-56
FGF13	1.16323e-59	-0.609887	0.024	0.113	2.21817e-55
RPF2	2.34819e-59	-0.464583	0.033	0.128	4.47776e-55
COX6A1	3.78916e-59	-0.741711	0.176	0.296	7.22555e-55
RAB32	5.64984e-59	-0.605169	0.068	0.179	1.07737e-54
NDUFA1	6.28996e-59	-0.544123	0.762	0.698	1.19943e-54
TREM2	7.53567e-59	-0.720751	0.159	0.286	1.43698e-54
HP1BP3	1.09838e-58	-0.768257	0.169	0.291	2.0945e-54
OPHN1	1.73055e-58	-0.439386	0.02	0.105	3.29999e-54
C19orf53	1.84366e-58	-0.765164	0.268	0.374	3.51567e-54
MICAL2	1.90702e-58	-0.474973	0.04	0.138	3.63649e-54
OLA1	2.06701e-58	-0.697994	0.153	0.276	3.94159e-54
RRM1	2.1078e-58	-0.621534	0.068	0.177	4.01937e-54
DNMT3A	2.80539e-58	-0.419509	0.021	0.107	5.34959e-54
HIST1H1D	3.90104e-58	-0.836646	0.074	0.185	7.43888e-54
MRPL51	4.6193e-58	-0.76962	0.212	0.326	8.80854e-54
ARL6IP4	9.63583e-58	-0.448332	0.028	0.117	1.83746e-53
PRKCB	1.00337e-57	-0.701764	0.131	0.252	1.91333e-53
EIF3B	1.11885e-57	-0.435302	0.03	0.122	2.13354e-53
FARSB	1.31833e-57	-0.377311	0.018	0.1	2.51392e-53
CCT6A	2.64748e-57	-0.620187	0.099	0.216	5.04848e-53
HERPUD1	2.79018e-57	-0.746461	0.13	0.249	5.3206e-53
FANCI	3.25203e-57	-0.443873	0.022	0.106	6.2013e-53
EEF2K	5.27717e-57	-0.481149	0.044	0.144	1.0063e-52
FKBP2	5.32586e-57	-0.50666	0.056	0.161	1.01559e-52
TNRC18	5.42821e-57	-0.651962	0.112	0.231	1.0351e-52
PPIP5K2	5.55366e-57	-0.653155	0.115	0.233	1.05903e-52
ARPC1B	6.01475e-57	-0.774558	0.233	0.347	1.14695e-52
GLCCI1	9.15621e-57	-0.402284	0.02	0.102	1.746e-52
SKAP2	1.42619e-56	-0.7581	0.344	0.432	2.71961e-52
AGFG1	1.53734e-56	-0.767543	0.19	0.307	2.93155e-52
ATP5F1C	3.02511e-56	-0.693852	0.514	0.537	5.76858e-52
DOCK2	3.39747e-56	-0.732854	0.452	0.505	6.47864e-52
SLIRP	3.57084e-56	-0.777848	0.461	0.501	6.80923e-52
HSPA8	8.12235e-56	-0.534456	0.752	0.717	1.54885e-51
PARVG	1.07576e-55	-0.582816	0.073	0.181	2.05137e-51
S100A8	1.61255e-55	-1.07178	0.064	0.172	3.07496e-51
MTRNR2L8	1.8306e-55	-0.975135	0.308	0.411	3.49076e-51
HNRNPH1	2.07135e-55	-0.720541	0.17	0.288	3.94986e-51
DSTN	2.63036e-55	-0.514737	0.053	0.154	5.01583e-51
PEBP1	4.32092e-55	-0.681808	0.145	0.265	8.23956e-51
SCAMP2	4.95567e-55	-0.67029	0.143	0.261	9.44997e-51
SRSF6	6.16488e-55	-0.463836	0.038	0.132	1.17558e-50
SPG21	6.80116e-55	-0.755803	0.249	0.36	1.29691e-50
DDX18	1.95932e-54	-0.688651	0.173	0.29	3.73622e-50
ITGB3BP	2.93597e-54	-0.388737	0.021	0.102	5.5986e-50
OXA1L	3.01195e-54	-0.521039	0.061	0.164	5.74348e-50
NAA15	3.99687e-54	-0.464768	0.038	0.13	7.62163e-50
GOLGA3	4.05874e-54	-0.481386	0.038	0.131	7.73961e-50
CAT	4.09038e-54	-0.539199	0.066	0.17	7.79994e-50
CLPB	4.96587e-54	-0.451224	0.036	0.128	9.46941e-50
MCM3	7.38645e-54	-0.465797	0.024	0.107	1.40852e-49
YBX3	9.26068e-54	-0.674026	0.125	0.241	1.76592e-49
CYFIP1	1.03466e-53	-0.72857	0.202	0.315	1.97299e-49
PER3	2.26426e-53	-0.51787	0.045	0.14	4.31772e-49
SNU13	3.58072e-53	-0.741421	0.295	0.392	6.82807e-49
PKIB	5.4076e-53	-0.442205	0.027	0.11	1.03117e-48
APPL2	1.47304e-52	-0.563603	0.067	0.169	2.80894e-48
TNFSF8	1.56239e-52	-0.450908	0.033	0.12	2.97932e-48
CDK2AP2	2.02667e-52	-0.424113	0.023	0.104	3.86466e-48
ST6GAL1	2.91471e-52	-0.721115	0.111	0.223	5.55805e-48
ARPC4	3.17459e-52	-0.660406	0.137	0.251	6.05362e-48
POLA1	6.84609e-52	-0.451736	0.034	0.121	1.30548e-47
HIVEP3	8.71849e-52	-0.487573	0.045	0.138	1.66253e-47
LPIN1	1.373e-51	-0.622886	0.078	0.182	2.61817e-47
HSP90B1	1.60745e-51	-0.778824	0.486	0.518	3.06525e-47
CCNI	1.68648e-51	-0.719166	0.46	0.498	3.21594e-47
SLC20A1	1.70429e-51	-0.669086	0.114	0.225	3.24992e-47
SUGP2	2.18302e-51	-0.512572	0.054	0.151	4.1628e-47
SERINC5	2.20545e-51	-0.837034	0.182	0.292	4.20557e-47
VSIG4	3.22313e-51	-0.718488	0.388	0.466	6.14618e-47
LINC00854	3.3758e-51	-0.559173	0.035	0.121	6.43731e-47
KLHL18	3.44649e-51	-0.486762	0.048	0.142	6.5721e-47
CALU	3.93442e-51	-0.672503	0.156	0.268	7.50255e-47
ZNF330	4.57572e-51	-0.64674	0.105	0.214	8.72544e-47
RBL1	4.82024e-51	-0.460171	0.031	0.114	9.19171e-47
RAP2B	1.22366e-50	-0.692049	0.153	0.265	2.3334e-46
IQGAP1	1.28187e-50	-0.591782	0.688	0.636	2.44441e-46
HOOK3	1.95062e-50	-0.724668	0.219	0.325	3.71963e-46
COX6C	2.29061e-50	-0.499637	0.787	0.714	4.36797e-46
PRKAR2A	4.16458e-50	-0.519177	0.065	0.165	7.94143e-46
SMC1A	7.85869e-50	-0.696482	0.124	0.233	1.49857e-45
CCT4	8.25936e-50	-0.486016	0.059	0.156	1.57498e-45
PPP3CA	1.17395e-49	-0.693386	0.174	0.286	2.2386e-45
POLR2J	1.40279e-49	-0.589842	0.082	0.183	2.67499e-45
SIGLEC9	1.98989e-49	-0.636385	0.121	0.23	3.79453e-45
H2AFY	3.10886e-49	-0.718653	0.298	0.387	5.92828e-45
NDUFB6	3.32033e-49	-0.689189	0.151	0.258	6.33154e-45
LYPLA1	4.16002e-49	-0.680601	0.173	0.281	7.93274e-45
ACAT2	4.28492e-49	-0.571076	0.074	0.173	8.17091e-45
FAM200B	6.65195e-49	-0.478247	0.039	0.125	1.26846e-44
TCF12	7.40635e-49	-0.708302	0.549	0.552	1.41232e-44
NFIC	8.22196e-49	-0.629723	0.115	0.222	1.56785e-44
SMS	1.36076e-48	-0.709237	0.185	0.293	2.59484e-44
SLC25A39	1.49661e-48	-0.400328	0.031	0.113	2.85389e-44
SPIDR	1.53515e-48	-0.740175	0.249	0.352	2.92737e-44
CKS1B	2.24498e-48	-0.77669	0.122	0.225	4.28095e-44
SEC13	2.72237e-48	-0.623824	0.116	0.222	5.19128e-44
EIF3F	6.78394e-48	-0.535461	0.077	0.177	1.29363e-43
MDH2	6.8868e-48	-0.472167	0.053	0.145	1.31324e-43
PUM3	1.17929e-47	-0.508751	0.066	0.162	2.24879e-43
STK17B	1.92089e-47	-0.645648	0.126	0.233	3.66295e-43
TUBGCP2	2.25405e-47	-0.491228	0.063	0.157	4.29825e-43
ACER3	2.95383e-47	-0.690873	0.186	0.293	5.63266e-43
NDUFB5	3.10292e-47	-0.684927	0.177	0.282	5.91695e-43
PRPF38B	3.30007e-47	-0.600026	0.101	0.204	6.29291e-43
RASSF1	5.04393e-47	-0.406979	0.026	0.102	9.61827e-43
MYH9	6.90397e-47	-0.773312	0.387	0.447	1.31652e-42
DEF8	7.89596e-47	-0.465392	0.042	0.127	1.50568e-42
HPRT1	9.12313e-47	-0.409028	0.032	0.112	1.73969e-42
GNL3	1.0912e-46	-0.449665	0.042	0.127	2.0808e-42
SAMHD1	1.33167e-46	-0.558151	0.705	0.651	2.53936e-42
SULT1A1	1.85999e-46	-0.786219	0.316	0.391	3.54682e-42
DPH6	1.91985e-46	-0.475042	0.038	0.122	3.66097e-42
SOD1	2.09992e-46	-0.71462	0.357	0.422	4.00434e-42
NLN	2.37315e-46	-0.56966	0.099	0.202	4.52536e-42
RAB7A	2.41117e-46	-0.688922	0.45	0.491	4.59786e-42
DNAJC10	2.59469e-46	-0.475979	0.048	0.135	4.94781e-42
SNRPG	2.70879e-46	-0.661689	0.584	0.568	5.1654e-42
TUFM	3.3312e-46	-0.42522	0.039	0.123	6.35226e-42
RAD23A	5.72926e-46	-0.636538	0.132	0.237	1.09251e-41
LTA4H	9.35693e-46	-0.539514	0.06	0.151	1.78427e-41
DUSP1	1.04541e-45	-0.755852	0.516	0.529	1.99349e-41
MAPK13	1.3134e-45	-0.47565	0.051	0.14	2.50453e-41
SLC2A3	1.91152e-45	-0.693631	0.107	0.208	3.64508e-41
HCST	1.94814e-45	-0.746999	0.372	0.439	3.71492e-41
WDPCP	2.6625e-45	-0.553954	0.087	0.187	5.07712e-41
SNRPE	3.27375e-45	-0.635209	0.152	0.256	6.24272e-41
TMEM141	4.46715e-45	-0.367732	0.03	0.106	8.5184e-41
AHCY	4.87181e-45	-0.36679	0.028	0.104	9.29006e-41
ANKS1A	4.92451e-45	-0.654335	0.15	0.254	9.39054e-41
POLE3	5.93758e-45	-0.482478	0.059	0.148	1.13224e-40
ENOSF1	7.679e-45	-0.483768	0.058	0.147	1.46431e-40
SYNCRIP	8.52363e-45	-0.662604	0.184	0.286	1.62537e-40
LAMTOR1	1.04558e-44	-0.585168	0.116	0.219	1.99381e-40
CHCHD1	1.73095e-44	-0.418905	0.04	0.121	3.30074e-40
HADHA	2.27851e-44	-0.691979	0.343	0.412	4.34489e-40
BLOC1S1	2.99932e-44	-0.697248	0.203	0.302	5.71939e-40
SH3BP5	3.49181e-44	-0.483442	0.059	0.148	6.65854e-40
PABPC4	4.31498e-44	-0.583416	0.13	0.232	8.22824e-40
C12orf45	5.09886e-44	-0.480203	0.065	0.157	9.72302e-40
MRPL36	5.37339e-44	-0.478741	0.056	0.144	1.02465e-39
RB1	5.78102e-44	-0.596871	0.599	0.59	1.10238e-39
FAM96A	1.15073e-43	-0.686237	0.177	0.275	2.19433e-39
WWOX	1.43219e-43	-0.642605	0.145	0.249	2.73103e-39
MPV17	1.47709e-43	-0.5248	0.078	0.172	2.81667e-39
EFHD2	2.00877e-43	-0.54561	0.076	0.169	3.83052e-39
KRTCAP2	3.54302e-43	-0.41452	0.038	0.117	6.75618e-39
MRPS16	4.58855e-43	-0.437612	0.038	0.116	8.7499e-39
FAM126A	5.64588e-43	-0.502872	0.072	0.163	1.07661e-38
MIOS	6.9358e-43	-0.47105	0.052	0.136	1.32259e-38
PLA2G15	1.1366e-42	-0.436376	0.042	0.122	2.16738e-38
RAC1	1.50464e-42	-0.544795	0.705	0.653	2.86919e-38
ZYX	2.13e-42	-0.688412	0.28	0.364	4.0617e-38
RHOB	3.38222e-42	-0.431623	0.035	0.111	6.44956e-38
HTT	5.42289e-42	-0.624836	0.144	0.243	1.03409e-37
MRPS5	5.64602e-42	-0.470755	0.061	0.148	1.07664e-37
SNRPB	7.21039e-42	-0.571567	0.121	0.218	1.37495e-37
CALR	9.22833e-42	-0.688447	0.517	0.526	1.75975e-37
HSPA5	9.85613e-42	-0.719094	0.153	0.25	1.87947e-37
PNN	1.49162e-41	-0.605981	0.149	0.249	2.84437e-37
MYO9B	1.64578e-41	-0.645423	0.5	0.518	3.13835e-37
NAA50	3.09412e-41	-0.510947	0.092	0.187	5.90018e-37
SEC11A	3.64095e-41	-0.651623	0.461	0.487	6.94294e-37
HNRNPDL	6.3376e-41	-0.602721	0.143	0.241	1.20852e-36
ZSCAN16-AS1	7.48803e-41	-0.538672	0.088	0.18	1.42789e-36
MAP3K1	8.04848e-41	-0.701119	0.185	0.281	1.53476e-36
SAE1	1.19489e-40	-0.492004	0.072	0.161	2.27853e-36
VCL	2.71648e-40	-0.537052	0.094	0.187	5.18006e-36
ZFYVE28	2.98043e-40	-0.459777	0.048	0.128	5.68337e-36
SH3RF1	3.19457e-40	-0.363958	0.033	0.106	6.09173e-36
SMIM25	5.88655e-40	-0.705358	0.253	0.334	1.12251e-35
CEP128	7.59072e-40	-0.499646	0.062	0.147	1.44748e-35
PDS5A	1.07696e-39	-0.622488	0.198	0.291	2.05365e-35
CSE1L	1.24731e-39	-0.459178	0.068	0.153	2.3785e-35
FAM213A	1.4231e-39	-0.414443	0.039	0.114	2.7137e-35
SETD7	1.44562e-39	-0.441742	0.05	0.129	2.75665e-35
PEPD	1.73474e-39	-0.443108	0.051	0.131	3.30798e-35
SUCLG2	1.80071e-39	-0.574063	0.12	0.215	3.43378e-35
MPC1	1.80617e-39	-0.504695	0.083	0.172	3.44419e-35
MYO1F	2.77536e-39	-0.670195	0.286	0.364	5.29234e-35
MGMT	4.04869e-39	-0.423568	0.059	0.142	7.72046e-35
MTHFD1	4.64751e-39	-0.335768	0.03	0.1	8.86233e-35
SPIRE1	5.17137e-39	-0.568126	0.098	0.188	9.86128e-35
CANX	5.61207e-39	-0.681484	0.422	0.451	1.07017e-34
NEAT1	5.86013e-39	-0.532271	0.945	0.839	1.11747e-34
CRYL1	8.46707e-39	-0.405896	0.041	0.116	1.61458e-34
INPP5D	8.51981e-39	-0.675941	0.262	0.346	1.62464e-34
EVI2B	8.67361e-39	-0.50898	0.066	0.15	1.65397e-34
ATXN10	1.37467e-38	-0.539643	0.099	0.19	2.62135e-34
NIN	2.04518e-38	-0.62155	0.15	0.242	3.89995e-34
SNX8	3.10368e-38	-0.473359	0.06	0.141	5.91841e-34
TXNL4A	3.63297e-38	-0.372507	0.037	0.109	6.92771e-34
ITGB1BP1	4.0561e-38	-0.382389	0.036	0.108	7.73457e-34
ECHS1	4.358e-38	-0.385519	0.04	0.113	8.31026e-34
SSBP3	1.01554e-37	-0.455527	0.059	0.14	1.93654e-33
CTDNEP1	1.51974e-37	-0.536315	0.112	0.204	2.89799e-33
SEC61B	1.63513e-37	-0.642992	0.202	0.291	3.11803e-33
SESN3	1.82838e-37	-0.45435	0.069	0.155	3.48654e-33
AC027644.4	1.94982e-37	-0.660187	0.167	0.257	3.71811e-33
COX8A	2.04221e-37	-0.433455	0.051	0.128	3.8943e-33
SLC7A8	2.248e-37	-0.659312	0.237	0.323	4.28672e-33
ANKRD36	3.8946e-37	-0.439678	0.058	0.138	7.4266e-33
FAM162A	5.67571e-37	-0.544819	0.105	0.193	1.0823e-32
TARDBP	6.5909e-37	-0.44438	0.061	0.142	1.25682e-32
KIF20B	6.63927e-37	-0.660347	0.11	0.196	1.26604e-32
DIP2A	7.6315e-37	-0.497297	0.086	0.172	1.45525e-32
TMEM192	1.13776e-36	-0.371023	0.034	0.103	2.1696e-32
FCHO2	1.39078e-36	-0.686766	0.28	0.353	2.65207e-32
HMGB2	2.03665e-36	-0.970735	0.21	0.286	3.88369e-32
THOC1	2.95772e-36	-0.423782	0.051	0.126	5.64008e-32
VASP	3.01604e-36	-0.606455	0.139	0.23	5.75129e-32
COPS3	3.18202e-36	-0.432578	0.056	0.133	6.0678e-32
NARS	3.51507e-36	-0.596731	0.138	0.227	6.70288e-32
C5orf17	5.22641e-36	-0.421018	0.046	0.119	9.96625e-32
RPTOR	5.50291e-36	-0.403322	0.054	0.13	1.04935e-31
NDUFA10	7.1862e-36	-0.419759	0.053	0.129	1.37034e-31
GPX4	7.66007e-36	-0.523489	0.091	0.177	1.4607e-31
PDE3A	7.75564e-36	-0.783532	0.082	0.165	1.47892e-31
CCT5	8.22334e-36	-0.67731	0.267	0.339	1.56811e-31
PPM1G	9.79802e-36	-0.438924	0.065	0.145	1.86838e-31
RIN3	1.33986e-35	-0.55098	0.14	0.231	2.55499e-31
WLS	1.43909e-35	-0.406496	0.042	0.114	2.74419e-31
BPTF	1.53064e-35	-0.677653	0.295	0.363	2.91878e-31
DENND4B	1.67563e-35	-0.558237	0.097	0.182	3.19527e-31
EBP	2.13495e-35	-0.347475	0.034	0.1	4.07114e-31
HNRNPL	3.17216e-35	-0.570316	0.126	0.214	6.04898e-31
ARPC5	3.23158e-35	-0.456185	0.741	0.664	6.1623e-31
CCDC18	3.92585e-35	-0.493846	0.087	0.17	7.4862e-31
NUDT3	4.05933e-35	-0.458391	0.069	0.149	7.74074e-31
INPP4A	4.24203e-35	-0.610891	0.194	0.282	8.08912e-31
MRPS7	4.53418e-35	-0.383911	0.048	0.12	8.64624e-31
UBAC1	4.82078e-35	-0.367187	0.039	0.108	9.19274e-31
RBM25	5.00994e-35	-0.661033	0.345	0.398	9.55346e-31
SLF2	6.69217e-35	-0.436483	0.062	0.139	1.27613e-30
VAV3	7.78381e-35	-0.655992	0.535	0.532	1.48429e-30
XRN2	8.06975e-35	-0.618317	0.187	0.272	1.53882e-30
KIAA0930	8.12626e-35	-0.611723	0.277	0.355	1.5496e-30
EMP3	8.18472e-35	-0.648402	0.186	0.27	1.56074e-30
REV1	1.20005e-34	-0.466122	0.072	0.151	2.28838e-30
KCTD20	1.39984e-34	-0.531447	0.107	0.192	2.66935e-30
SLC16A10	1.55957e-34	-0.727317	0.146	0.236	2.97394e-30
TRPS1	1.72633e-34	-0.639111	0.555	0.544	3.29194e-30
GOLIM4	2.97806e-34	-0.459697	0.069	0.147	5.67886e-30
LIMA1	3.58738e-34	-0.407805	0.055	0.129	6.84077e-30
HNRNPM	4.51118e-34	-0.520959	0.102	0.186	8.60237e-30
CDK5RAP3	5.49999e-34	-0.537617	0.091	0.173	1.04879e-29
SSBP1	7.62157e-34	-0.680468	0.32	0.376	1.45336e-29
PHB	1.26038e-33	-0.48868	0.093	0.175	2.40342e-29
MLXIP	1.37876e-33	-0.449489	0.072	0.151	2.62916e-29
PRNP	1.48376e-33	-0.61258	0.164	0.248	2.82939e-29
NOP56	1.58874e-33	-0.484306	0.079	0.158	3.02957e-29
GSN	1.65669e-33	-0.65482	0.468	0.476	3.15914e-29
HMGA1	1.75273e-33	-0.403443	0.063	0.139	3.34228e-29
RAB5C	1.79396e-33	-0.645867	0.272	0.344	3.4209e-29
SPTSSA	1.98412e-33	-0.463868	0.066	0.141	3.78352e-29
DHX15	2.06798e-33	-0.579453	0.156	0.243	3.94344e-29
PCBD1	2.84059e-33	-0.420083	0.063	0.139	5.41673e-29
DHX9	3.89401e-33	-0.515515	0.127	0.213	7.42548e-29
DOPEY2	5.95336e-33	-0.467844	0.098	0.18	1.13525e-28
JAZF1	6.39998e-33	-0.537924	0.097	0.178	1.22041e-28
HGSNAT	6.81301e-33	-0.518882	0.11	0.194	1.29917e-28
YWHAH	7.44918e-33	-0.549517	0.139	0.224	1.42048e-28
RPS15	7.80214e-33	-0.462713	0.074	0.151	1.48779e-28
CHCHD2	9.06197e-33	-0.539787	0.146	0.231	1.72803e-28
CKAP5	9.24224e-33	-0.615247	0.139	0.222	1.7624e-28
CAMK2G	9.42824e-33	-0.356826	0.037	0.102	1.79787e-28
CLSPN	9.94365e-33	-0.552863	0.073	0.149	1.89616e-28
PTBP1	1.0207e-32	-0.435127	0.07	0.147	1.94638e-28
CCNY	1.1339e-32	-0.561774	0.161	0.248	2.16223e-28
TBC1D9B	1.2305e-32	-0.451175	0.08	0.16	2.34644e-28
CCDC167	1.47274e-32	-0.456665	0.062	0.136	2.80837e-28
SRSF2	1.77764e-32	-0.479507	0.093	0.174	3.38979e-28
PANK3	2.01814e-32	-0.462696	0.092	0.174	3.84839e-28
PPIH	2.76128e-32	-0.450434	0.078	0.155	5.26548e-28
HMOX1	2.84627e-32	-0.705069	0.287	0.354	5.42755e-28
SPG7	3.33654e-32	-0.433254	0.062	0.136	6.36245e-28
EDF1	4.1826e-32	-0.58183	0.199	0.282	7.9758e-28
C20orf194	4.64867e-32	-0.676762	0.331	0.384	8.86454e-28
AHCTF1	5.50001e-32	-0.449899	0.064	0.137	1.0488e-27
FTL	5.84976e-32	-0.321878	1	1	1.11549e-27
CYP20A1	6.1291e-32	-0.569066	0.123	0.206	1.16876e-27
PHC2	6.45179e-32	-0.543836	0.148	0.233	1.23029e-27
MRPL54	6.61547e-32	-0.604522	0.183	0.264	1.2615e-27
UQCRC1	8.19066e-32	-0.526164	0.111	0.193	1.56188e-27
ARL4C	8.86569e-32	-0.618857	0.267	0.345	1.6906e-27
ARMC9	1.03607e-31	-0.656825	0.154	0.239	1.97568e-27
BRK1	1.04309e-31	-0.540457	0.617	0.567	1.98906e-27
ABHD2	1.54359e-31	-0.455277	0.097	0.176	2.94348e-27
CAP1	1.68034e-31	-0.450293	0.731	0.648	3.20424e-27
IL17RA	2.45989e-31	-0.61943	0.207	0.285	4.69077e-27
NDUFB9	2.51698e-31	-0.675315	0.318	0.367	4.79963e-27
LSM2	4.02089e-31	-0.387799	0.042	0.107	7.66743e-27
TRAK1	4.62584e-31	-0.581323	0.157	0.238	8.82102e-27
CD300A	6.11189e-31	-0.496587	0.101	0.18	1.16548e-26
SLC36A1	7.89359e-31	-0.522741	0.122	0.203	1.50523e-26
GDI2	9.1003e-31	-0.6369	0.325	0.375	1.73534e-26
MRPL17	1.00417e-30	-0.427595	0.069	0.143	1.91485e-26
PRDX3	1.61881e-30	-0.628014	0.392	0.421	3.08692e-26
PCBD2	1.64622e-30	-0.353549	0.05	0.117	3.13918e-26
CSRP1	1.72139e-30	-0.512452	0.121	0.201	3.28252e-26
FAM13A	2.79439e-30	-0.419554	0.044	0.108	5.32863e-26
EVI5	5.4044e-30	-0.616829	0.231	0.304	1.03056e-25
CYTH4	5.51043e-30	-0.647116	0.287	0.349	1.05078e-25
ATRAID	6.80935e-30	-0.421435	0.07	0.142	1.29848e-25
FARS2	7.39698e-30	-0.469568	0.11	0.191	1.41053e-25
CMPK1	1.05325e-29	-0.486012	0.097	0.174	2.00843e-25
MELK	1.11315e-29	-0.394309	0.046	0.111	2.12267e-25
EFCAB14	1.29526e-29	-0.573467	0.171	0.249	2.46993e-25
EPAS1	1.47759e-29	-0.420122	0.063	0.133	2.81761e-25
RCOR1	1.92904e-29	-0.461284	0.09	0.165	3.67848e-25
EEA1	2.01285e-29	-0.56441	0.175	0.254	3.8383e-25
CFDP1	2.80096e-29	-0.460119	0.084	0.157	5.34114e-25
MGST2	2.83132e-29	-0.524861	0.118	0.194	5.39904e-25
CDC37	4.41986e-29	-0.376131	0.047	0.111	8.42823e-25
TMEM126A	6.02038e-29	-0.434182	0.078	0.151	1.14803e-24
GLO1	6.91619e-29	-0.396711	0.064	0.133	1.31885e-24
CD151	9.50585e-29	-0.395482	0.068	0.138	1.81267e-24
CDC42	9.95373e-29	-0.407412	0.803	0.702	1.89808e-24
ALDH3A2	1.25209e-28	-0.384688	0.052	0.117	2.38761e-24
PXK	1.27158e-28	-0.419485	0.057	0.123	2.42478e-24
ACTN1	2.719e-28	-0.428095	0.091	0.165	5.18487e-24
HIP1	2.86881e-28	-0.366847	0.046	0.109	5.47054e-24
UBA2	3.76428e-28	-0.426889	0.076	0.146	7.17811e-24
PIK3R1	4.79581e-28	-0.614388	0.201	0.272	9.14512e-24
SLC25A13	5.05649e-28	-0.438575	0.087	0.16	9.64222e-24
AUP1	5.64666e-28	-0.489969	0.123	0.2	1.07676e-23
NDUFB1	5.9895e-28	-0.533071	0.579	0.543	1.14214e-23
ZNF609	8.51485e-28	-0.620519	0.223	0.293	1.6237e-23
AIG1	9.27841e-28	-0.348821	0.041	0.1	1.7693e-23
HERC2	9.35635e-28	-0.471896	0.109	0.185	1.78416e-23
EFTUD2	1.35956e-27	-0.496485	0.121	0.196	2.59254e-23
ZCRB1	1.86447e-27	-0.568491	0.151	0.225	3.55535e-23
UPF3A	2.46015e-27	-0.328303	0.042	0.102	4.69125e-23
RPL26L1	3.09605e-27	-0.577375	0.155	0.228	5.90385e-23
CCT2	3.15682e-27	-0.507607	0.142	0.218	6.01973e-23
ATP1B3	4.69682e-27	-0.58739	0.194	0.266	8.95637e-23
FDFT1	4.70741e-27	-0.448913	0.086	0.156	8.97657e-23
DOK3	5.10735e-27	-0.394209	0.065	0.131	9.7392e-23
SSH2	5.40991e-27	-0.608838	0.338	0.382	1.03162e-22
PTPN6	6.20062e-27	-0.539718	0.169	0.244	1.1824e-22
ANAPC16	7.79115e-27	-0.624243	0.287	0.341	1.48569e-22
ZNF106	1.20326e-26	-0.558484	0.245	0.311	2.2945e-22
SNX17	1.2133e-26	-0.415759	0.066	0.132	2.31365e-22
ARL6IP1	1.30724e-26	-0.75678	0.408	0.424	2.49277e-22
CENPN	1.34525e-26	-0.375467	0.051	0.113	2.56526e-22
LZIC	1.46643e-26	-0.469662	0.094	0.165	2.79634e-22
CCT3	1.72973e-26	-0.569701	0.197	0.265	3.29842e-22
QKI	1.82757e-26	-0.449734	0.764	0.676	3.485e-22
LSM3	1.88908e-26	-0.625187	0.379	0.408	3.60229e-22
SRRM2	1.9584e-26	-0.614792	0.282	0.339	3.73446e-22
SNRNP200	2.02824e-26	-0.434233	0.089	0.159	3.86766e-22
RUBCNL	2.23396e-26	-0.380495	0.051	0.113	4.25994e-22
NDUFC2	2.51149e-26	-0.365932	0.051	0.112	4.78915e-22
ACLY	4.16634e-26	-0.469585	0.104	0.175	7.9448e-22
SUCLG1	4.37862e-26	-0.379655	0.066	0.131	8.34959e-22
RBMX	4.66022e-26	-0.478603	0.114	0.186	8.88657e-22
TFDP1	4.67341e-26	-0.416529	0.071	0.137	8.91172e-22
PRKACA	5.59416e-26	-0.485266	0.104	0.175	1.06675e-21
ATP6AP2	6.12696e-26	-0.566301	0.211	0.278	1.16835e-21
FAM204A	6.82571e-26	-0.583286	0.191	0.259	1.30159e-21
SLC12A7	6.95588e-26	-0.384479	0.043	0.101	1.32642e-21
OSBPL3	6.98698e-26	-0.438453	0.097	0.168	1.33235e-21
LENG8	9.5939e-26	-0.453015	0.093	0.162	1.82946e-21
PCM1	1.0322e-25	-0.604311	0.24	0.303	1.96831e-21
RPS6KA2	1.20405e-25	-0.453598	0.086	0.154	2.29599e-21
EEF1D	1.76977e-25	-0.541071	0.497	0.488	3.37477e-21
IDH1	2.65229e-25	-0.654704	0.282	0.332	5.05765e-21
GALNT1	3.17868e-25	-0.517295	0.17	0.241	6.06142e-21
ZFP36	3.42592e-25	-0.683186	0.232	0.293	6.53288e-21
CNPY3	3.62908e-25	-0.435372	0.084	0.151	6.92029e-21
CNTRL	4.05056e-25	-0.532033	0.134	0.203	7.72401e-21
SRFBP1	4.05925e-25	-0.348286	0.056	0.118	7.74059e-21
SPCS3	6.53621e-25	-0.493139	0.127	0.198	1.24639e-20
PI4KA	7.29958e-25	-0.498429	0.149	0.222	1.39196e-20
ZFP36L2	7.53957e-25	-0.570372	0.136	0.205	1.43772e-20
PIGX	8.62317e-25	-0.359067	0.047	0.105	1.64435e-20
SRA1	1.03428e-24	-0.524406	0.102	0.17	1.97226e-20
SMC4	1.03976e-24	-0.687382	0.172	0.236	1.98272e-20
MAST2	1.34644e-24	-0.327136	0.053	0.113	2.56753e-20
FERMT3	1.44103e-24	-0.467425	0.111	0.18	2.7479e-20
AC011603.2	1.44292e-24	-0.404467	0.074	0.138	2.7515e-20
COA4	2.24083e-24	-0.442163	0.093	0.16	4.27304e-20
ARF6	2.81171e-24	-0.541927	0.182	0.249	5.36165e-20
MPHOSPH6	3.04618e-24	-0.411325	0.074	0.138	5.80875e-20
HIST1H4C	3.05648e-24	-1.88789	0.512	0.489	5.8284e-20
ST3GAL6	3.73156e-24	-0.543545	0.215	0.283	7.11572e-20
HDLBP	4.26338e-24	-0.5717	0.285	0.337	8.12984e-20
LST1	4.57312e-24	-0.36924	0.826	0.739	8.72049e-20
PDSS2	5.17944e-24	-0.419129	0.092	0.158	9.87668e-20
CHP1	5.39648e-24	-0.495541	0.126	0.194	1.02906e-19
RCBTB2	5.91261e-24	-0.59291	0.27	0.327	1.12748e-19
SPECC1	6.42818e-24	-0.425684	0.102	0.17	1.22579e-19
SELPLG	7.57989e-24	-0.394081	0.064	0.125	1.44541e-19
ST13	8.28237e-24	-0.522434	0.159	0.226	1.57937e-19
COX5A	8.73555e-24	-0.480221	0.13	0.2	1.66578e-19
ENG	8.77049e-24	-0.500758	0.14	0.207	1.67244e-19
GGA2	8.99226e-24	-0.492323	0.117	0.185	1.71473e-19
MPHOSPH9	9.0962e-24	-0.339364	0.049	0.105	1.73456e-19
SCP2	1.023e-23	-0.6277	0.292	0.335	1.95076e-19
QARS	1.10023e-23	-0.408715	0.077	0.141	2.09803e-19
SUMF1	1.30068e-23	-0.589796	0.259	0.317	2.48026e-19
ARL5A	1.36284e-23	-0.352581	0.047	0.103	2.59879e-19
CDK6	1.37667e-23	-0.533171	0.133	0.201	2.62518e-19
TNFRSF1B	1.46505e-23	-0.607299	0.355	0.387	2.7937e-19
MTCH2	1.64999e-23	-0.474805	0.15	0.219	3.14637e-19
KIAA0100	1.72076e-23	-0.351521	0.063	0.124	3.28131e-19
GLOD4	1.9061e-23	-0.368789	0.068	0.129	3.63474e-19
ARHGAP22	2.1613e-23	-0.569743	0.253	0.31	4.12139e-19
COPS7A	2.74795e-23	-0.355456	0.057	0.116	5.24007e-19
KLF7	3.69616e-23	-0.505612	0.144	0.211	7.0482e-19
EIF2S3	4.67046e-23	-0.571816	0.215	0.275	8.9061e-19
ZMIZ1	5.89306e-23	-0.545251	0.191	0.255	1.12375e-18
RPA1	6.96784e-23	-0.316915	0.052	0.109	1.3287e-18
GSPT1	8.04656e-23	-0.425598	0.104	0.17	1.5344e-18
NPL	8.08511e-23	-0.480355	0.641	0.578	1.54175e-18
MTHFR	8.40454e-23	-0.36982	0.056	0.113	1.60266e-18
NFKBID	8.43277e-23	-0.360089	0.05	0.105	1.60804e-18
FAM120A	9.89527e-23	-0.562792	0.243	0.299	1.88693e-18
USP10	1.1933e-22	-0.381476	0.085	0.149	2.2755e-18
PABPN1	1.449e-22	-0.520257	0.177	0.243	2.76309e-18
RAP1A	1.5194e-22	-0.563373	0.405	0.422	2.89734e-18
BRI3	1.63871e-22	-0.576769	0.348	0.383	3.12486e-18
RWDD1	1.63884e-22	-0.520997	0.16	0.224	3.1251e-18
SMARCA4	1.72982e-22	-0.330674	0.054	0.111	3.2986e-18
PNP	2.05691e-22	-0.440938	0.091	0.153	3.92232e-18
EIF4H	2.14149e-22	-0.437797	0.104	0.169	4.08361e-18
TGOLN2	2.47415e-22	-0.572706	0.319	0.355	4.71797e-18
STIP1	3.05028e-22	-0.41073	0.09	0.153	5.81658e-18
PPP1CC	3.34943e-22	-0.436561	0.112	0.177	6.38702e-18
LDLR	4.86286e-22	-0.507026	0.128	0.194	9.27299e-18
MSH3	4.96919e-22	-0.406316	0.083	0.144	9.47575e-18
KPNA2	9.2572e-22	-0.786417	0.2	0.253	1.76526e-17
LSP1	9.79529e-22	-0.523329	0.21	0.275	1.86786e-17
ESF1	1.03532e-21	-0.443231	0.12	0.185	1.97425e-17
SPI1	1.09153e-21	-0.667741	0.187	0.249	2.08144e-17
PPA2	1.13652e-21	-0.436403	0.101	0.164	2.16724e-17
KXD1	1.22791e-21	-0.515372	0.147	0.21	2.3415e-17
PCNA	1.25805e-21	-0.467527	0.081	0.141	2.39898e-17
SEC63	1.64168e-21	-0.485745	0.17	0.235	3.13052e-17
ATRX	1.65014e-21	-0.586333	0.397	0.409	3.14665e-17
ATP6V0D1	1.69362e-21	-0.559794	0.347	0.376	3.22956e-17
CPVL	1.8166e-21	-0.577716	0.23	0.285	3.46408e-17
RNPS1	1.8574e-21	-0.402145	0.097	0.16	3.54188e-17
TPRKB	1.88087e-21	-0.43406	0.088	0.149	3.58663e-17
POLR2I	2.26373e-21	-0.404435	0.08	0.14	4.31672e-17
MOB3A	2.84494e-21	-0.439864	0.091	0.151	5.42502e-17
STK10	3.60067e-21	-0.585106	0.34	0.373	6.86611e-17
TIMP2	4.40525e-21	-0.549147	0.422	0.429	8.40037e-17
MLLT10	4.58011e-21	-0.478606	0.148	0.213	8.73382e-17
HMGCS1	5.86501e-21	-0.466819	0.104	0.166	1.1184e-16
EIF2A	6.00497e-21	-0.489708	0.14	0.202	1.14509e-16
HK1	6.0872e-21	-0.472704	0.148	0.211	1.16077e-16
SIGLEC7	6.26563e-21	-0.374048	0.07	0.126	1.19479e-16
HDAC2	6.52776e-21	-0.399668	0.086	0.146	1.24478e-16
HMGCR	6.81318e-21	-0.3279	0.052	0.105	1.2992e-16
CD99	9.20147e-21	-0.543336	0.403	0.418	1.75463e-16
RBBP7	9.97907e-21	-0.352201	0.068	0.125	1.90291e-16
ZXDC	1.01662e-20	-0.328568	0.057	0.111	1.93858e-16
METAP2	1.03368e-20	-0.557192	0.242	0.294	1.97113e-16
SREK1	1.22265e-20	-0.530869	0.177	0.237	2.33146e-16
SF3A3	1.5053e-20	-0.41492	0.096	0.157	2.87045e-16
MAPKAPK3	1.53167e-20	-0.382834	0.085	0.144	2.92074e-16
GEN1	1.81476e-20	-0.307982	0.049	0.1	3.46057e-16
PITHD1	2.25503e-20	-0.347371	0.051	0.103	4.30011e-16
FOCAD	2.34242e-20	-0.320981	0.063	0.118	4.46675e-16
DYNC1H1	2.39089e-20	-0.578918	0.356	0.383	4.55918e-16
TMED2	2.44282e-20	-0.452972	0.115	0.176	4.65822e-16
RTN3	2.54979e-20	-0.546153	0.255	0.304	4.8622e-16
ACVR2A	2.69265e-20	-0.423378	0.091	0.151	5.13462e-16
SKA2	2.75498e-20	-0.562465	0.166	0.224	5.25347e-16
SF3B3	2.89722e-20	-0.355822	0.072	0.128	5.5247e-16
ATP1A1	3.70465e-20	-0.444188	0.148	0.21	7.0644e-16
BLOC1S6	3.87852e-20	-0.454746	0.129	0.19	7.39595e-16
TMTC2	4.546e-20	-0.409978	0.062	0.116	8.66878e-16
SSR4	4.80948e-20	-0.467177	0.154	0.216	9.17119e-16
SRP9	6.70199e-20	-0.575235	0.405	0.408	1.278e-15
RNF168	7.16626e-20	-0.350405	0.063	0.117	1.36653e-15
AGAP3	1.0371e-19	-0.467011	0.149	0.21	1.97764e-15
RASAL2	2.07846e-19	-0.537697	0.235	0.288	3.96342e-15
HS2ST1	2.28293e-19	-0.301172	0.057	0.109	4.35331e-15
NAP1L1	2.81579e-19	-0.533737	0.467	0.45	5.36943e-15
EIF3I	2.99556e-19	-0.554054	0.233	0.283	5.71222e-15
PCCA	3.14199e-19	-0.426601	0.135	0.196	5.99147e-15
ADNP	3.47007e-19	-0.433085	0.105	0.163	6.61707e-15
TEX14	3.55866e-19	-0.482857	0.082	0.137	6.78601e-15
EIF3H	3.71508e-19	-0.531593	0.479	0.456	7.08428e-15
PRDX5	4.77782e-19	-0.34427	0.052	0.102	9.11082e-15
CHD1L	4.79841e-19	-0.298216	0.051	0.101	9.1501e-15
CMTM3	4.88398e-19	-0.418042	0.105	0.163	9.31326e-15
CTDSP1	5.66551e-19	-0.323094	0.057	0.108	1.08036e-14
ZMYND11	1.05579e-18	-0.340367	0.07	0.124	2.01328e-14
ATP5F1B	1.1898e-18	-0.539734	0.346	0.369	2.26883e-14
ITPA	1.20362e-18	-0.375824	0.073	0.126	2.29519e-14
ELAVL1	1.2367e-18	-0.330009	0.059	0.11	2.35826e-14
LBR	1.45428e-18	-0.377649	0.078	0.133	2.77317e-14
DDB1	1.49662e-18	-0.411115	0.114	0.172	2.8539e-14
NAMPT	1.627e-18	-0.679165	0.842	0.681	3.10252e-14
TIAL1	1.64877e-18	-0.437922	0.104	0.16	3.14403e-14
TMBIM4	1.81218e-18	-0.486294	0.153	0.211	3.45565e-14
TMEM65	1.8661e-18	-0.36829	0.077	0.132	3.55847e-14
TCP1	2.29601e-18	-0.340214	0.073	0.127	4.37827e-14
KLHDC3	2.33669e-18	-0.31221	0.053	0.102	4.45583e-14
DNM2	2.64887e-18	-0.485246	0.16	0.217	5.05114e-14
P4HB	2.77302e-18	-0.533257	0.272	0.314	5.28788e-14
EIF1AX	2.85825e-18	-0.443328	0.149	0.207	5.4504e-14
UHMK1	3.01545e-18	-0.436378	0.134	0.192	5.75015e-14
RANBP2	3.70025e-18	-0.507874	0.181	0.236	7.056e-14
LMAN1	3.85427e-18	-0.361896	0.077	0.13	7.3497e-14
DIS3L2	4.2067e-18	-0.373544	0.08	0.134	8.02176e-14
PSME4	4.34138e-18	-0.475477	0.158	0.215	8.27859e-14
STRAP	4.49694e-18	-0.376266	0.09	0.146	8.57522e-14
SLC23A2	4.90677e-18	-0.54736	0.202	0.256	9.35671e-14
PAXBP1	5.43535e-18	-0.327162	0.055	0.104	1.03647e-13
RSL1D1	5.63377e-18	-0.557645	0.265	0.309	1.0743e-13
HSPA4	5.93322e-18	-0.406746	0.112	0.169	1.13141e-13
SUZ12	7.49802e-18	-0.453823	0.143	0.199	1.4298e-13
NHSL1	1.00081e-17	-0.452095	0.131	0.188	1.90845e-13
R3HDM2	1.1251e-17	-0.441267	0.139	0.195	2.14545e-13
CLPTM1L	1.14059e-17	-0.350183	0.062	0.112	2.175e-13
LSM6	1.30051e-17	-0.370478	0.084	0.138	2.47994e-13
CAMK1D	1.5586e-17	-0.493577	0.199	0.255	2.9721e-13
SUPT16H	1.57629e-17	-0.467164	0.149	0.205	3.00582e-13
EHMT1	1.74051e-17	-0.415802	0.124	0.18	3.31897e-13
PPP2R1A	1.88881e-17	-0.439248	0.137	0.192	3.60178e-13
PTPN11	2.09288e-17	-0.395606	0.101	0.157	3.99092e-13
ELL	2.27128e-17	-0.309011	0.055	0.103	4.33111e-13
PHB2	2.57014e-17	-0.311712	0.055	0.102	4.90101e-13
R3HDM1	2.76067e-17	-0.380035	0.107	0.164	5.26431e-13
SPATA5	3.25935e-17	-0.327688	0.072	0.124	6.21525e-13
HIST1H1C	4.1907e-17	-0.670127	0.145	0.197	7.99125e-13
ADAM9	4.21571e-17	-0.546764	0.357	0.372	8.03893e-13
PHTF2	5.01136e-17	-0.401876	0.107	0.161	9.55616e-13
PLCG2	5.19689e-17	-0.432429	0.136	0.192	9.90994e-13
ANAPC5	5.72735e-17	-0.344383	0.086	0.139	1.09215e-12
ACO2	5.85298e-17	-0.43039	0.128	0.183	1.1161e-12
RNPEP	6.09499e-17	-0.39472	0.106	0.16	1.16225e-12
TFAM	6.24725e-17	-0.286104	0.054	0.101	1.19129e-12
AC244090.1	6.6174e-17	-0.317622	0.054	0.101	1.26187e-12
TNS1	8.75494e-17	-0.497862	0.157	0.21	1.66948e-12
FRMD4A	9.54168e-17	-0.363177	0.598	0.573	1.8195e-12
JPT1	1.10747e-16	-0.303569	0.056	0.103	2.11183e-12
STMP1	1.22938e-16	-0.516736	0.238	0.281	2.3443e-12
APPL1	1.48242e-16	-0.455787	0.156	0.21	2.82682e-12
UBAP2	1.60784e-16	-0.382988	0.098	0.151	3.06599e-12
MAPRE2	1.82592e-16	-0.385905	0.109	0.162	3.48184e-12
NAA20	1.82986e-16	-0.294605	0.057	0.103	3.48935e-12
ABL1	1.85181e-16	-0.462596	0.143	0.197	3.53121e-12
RAB31	2.06713e-16	-0.323252	0.769	0.68	3.94181e-12
WDR26	2.07638e-16	-0.566142	0.285	0.316	3.95945e-12
EIF4EBP2	2.19171e-16	-0.39356	0.103	0.155	4.17937e-12
CSNK2B	2.23322e-16	-0.380894	0.092	0.144	4.25853e-12
PHF14	2.36626e-16	-0.375624	0.098	0.151	4.51222e-12
EIF3M	3.49959e-16	-0.513311	0.244	0.286	6.67337e-12
SEC14L1	3.62525e-16	-0.461289	0.161	0.213	6.913e-12
TOPBP1	3.79893e-16	-0.356873	0.078	0.127	7.24418e-12
2024-09-02	3.90183e-16	-0.525858	0.415	0.412	7.44039e-12
ARFGEF2	3.94799e-16	-0.452668	0.139	0.191	7.52843e-12
BCCIP	4.10491e-16	-0.319394	0.071	0.12	7.82765e-12
VDAC2	4.28495e-16	-0.357701	0.09	0.141	8.17097e-12
MRPL20	4.38123e-16	-0.451269	0.13	0.182	8.35457e-12
SLC43A3	6.94542e-16	-0.46132	0.174	0.225	1.32442e-11
ASNA1	8.24842e-16	-0.446913	0.134	0.184	1.57289e-11
TUBB6	9.34306e-16	-0.289359	0.064	0.111	1.78163e-11
PDCD6	1.08171e-15	-0.348453	0.093	0.144	2.06271e-11
USP3	1.11703e-15	-0.453457	0.153	0.205	2.13007e-11
AC118549.1	1.13485e-15	-0.35258	0.084	0.134	2.16404e-11
GCLC	1.24987e-15	-0.482631	0.124	0.174	2.38338e-11
ZNF83	1.30103e-15	-0.413948	0.115	0.167	2.48093e-11
SNHG8	1.34197e-15	-0.382543	0.093	0.144	2.559e-11
NUDT5	1.36347e-15	-0.492197	0.199	0.245	2.59999e-11
TRIB1	1.92942e-15	-0.380695	0.072	0.119	3.67921e-11
PLEKHB2	2.20159e-15	-0.50722	0.46	0.442	4.19821e-11
WNK1	2.42654e-15	-0.497988	0.411	0.41	4.62717e-11
PLPBP	2.52563e-15	-0.335749	0.068	0.114	4.81613e-11
SMIM30	2.66291e-15	-0.526785	0.211	0.254	5.0779e-11
IL10	3.05229e-15	-0.403459	0.077	0.125	5.82041e-11
VDAC3	3.34527e-15	-0.519246	0.233	0.271	6.3791e-11
FUCA1	3.5345e-15	-0.690999	0.35	0.374	6.73994e-11
HNRNPR	3.98013e-15	-0.480415	0.198	0.244	7.58971e-11
TYW1	4.2007e-15	-0.302231	0.061	0.106	8.01032e-11
DUSP3	4.92339e-15	-0.425085	0.118	0.168	9.38842e-11
YLPM1	4.93089e-15	-0.330223	0.086	0.135	9.40271e-11
RPL7L1	5.25996e-15	-0.446889	0.163	0.212	1.00302e-10
REV3L	5.42034e-15	-0.404257	0.129	0.18	1.03361e-10
NANS	5.67772e-15	-0.304916	0.062	0.107	1.08268e-10
UBE2M	5.85746e-15	-0.296413	0.057	0.1	1.11696e-10
KAT6B	7.10132e-15	-0.385198	0.108	0.158	1.35415e-10
TIMM8B	7.102e-15	-0.502322	0.262	0.299	1.35428e-10
TTLL5	7.50531e-15	-0.34511	0.083	0.131	1.43119e-10
MRPS21	8.28859e-15	-0.496794	0.388	0.389	1.58055e-10
RASA2	8.45533e-15	-0.464958	0.169	0.217	1.61235e-10
PIK3C2A	9.14585e-15	-0.485089	0.178	0.224	1.74402e-10
MTR	1.003e-14	-0.329283	0.071	0.117	1.91262e-10
SF1	1.19411e-14	-0.429952	0.141	0.191	2.27705e-10
SRSF10	1.21453e-14	-0.389163	0.105	0.153	2.31599e-10
MGAT4A	1.22068e-14	-0.42915	0.169	0.22	2.32771e-10
NAA38	1.24198e-14	-0.351374	0.082	0.129	2.36834e-10
YWHAG	1.91741e-14	-0.427782	0.159	0.207	3.65632e-10
BARD1	2.01824e-14	-0.335974	0.068	0.112	3.84858e-10
SRRM1	2.87398e-14	-0.475138	0.5	0.461	5.48039e-10
CAPN2	3.13514e-14	-0.363033	0.078	0.123	5.97839e-10
EXOC6B	3.17132e-14	-0.429284	0.136	0.184	6.04739e-10
RIF1	3.73356e-14	-0.430851	0.138	0.186	7.11953e-10
IMMT	4.17813e-14	-0.404238	0.16	0.208	7.96728e-10
ALDOA	4.83107e-14	-0.317379	0.076	0.122	9.21237e-10
EIF4G2	4.92993e-14	-0.364213	0.679	0.587	9.40089e-10
ACBD6	4.97083e-14	-0.343892	0.098	0.146	9.47887e-10
RBM26	5.19021e-14	-0.406506	0.15	0.199	9.89721e-10
ELMO1	5.59473e-14	-0.527182	0.427	0.413	1.06686e-09
SLBP	5.82988e-14	-0.326488	0.068	0.112	1.1117e-09
PHKB	5.8352e-14	-0.533203	0.299	0.324	1.11271e-09
IPO9	5.86622e-14	-0.354407	0.1	0.147	1.11863e-09
HSPA9	5.97886e-14	-0.466017	0.212	0.253	1.14011e-09
ASXL1	6.73699e-14	-0.350154	0.088	0.134	1.28468e-09
LGALS3	6.8423e-14	-0.599047	0.33	0.341	1.30476e-09
C8orf59	7.43269e-14	-0.533218	0.377	0.377	1.41734e-09
TIMM9	7.85704e-14	-0.292555	0.065	0.107	1.49826e-09
SDCCAG8	8.12619e-14	-0.530376	0.394	0.387	1.54958e-09
GBE1	8.22136e-14	-0.421531	0.148	0.196	1.56773e-09
FCN1	8.97411e-14	-0.374046	0.066	0.108	1.71127e-09
UGGT1	9.50768e-14	-0.328129	0.075	0.119	1.81302e-09
URI1	1.11808e-13	-0.308676	0.073	0.117	2.13206e-09
CNBP	1.16046e-13	-0.502253	0.3	0.326	2.21289e-09
DCTN1	1.16454e-13	-0.329217	0.074	0.118	2.22067e-09
EIF4G1	1.17272e-13	-0.391602	0.124	0.171	2.23625e-09
IKZF1	1.24902e-13	-0.510851	0.234	0.271	2.38176e-09
TANGO2	1.37179e-13	-0.330564	0.082	0.127	2.61587e-09
AGO2	1.3835e-13	-0.281986	0.071	0.115	2.63819e-09
RBM39	1.41493e-13	-0.517064	0.363	0.37	2.69814e-09
TAF1D	1.52949e-13	-0.487461	0.191	0.233	2.91658e-09
NDUFS1	1.64275e-13	-0.407413	0.116	0.162	3.13256e-09
TUBGCP3	1.64984e-13	-0.326455	0.083	0.128	3.14607e-09
EXOC4	1.75018e-13	-0.461778	0.507	0.471	3.33742e-09
COMMD1	1.85892e-13	-0.425626	0.178	0.223	3.54477e-09
CWC15	2.00785e-13	-0.499229	0.301	0.323	3.82878e-09
MTOR	2.29703e-13	-0.310407	0.072	0.115	4.3802e-09
CMIP	2.40178e-13	-0.496424	0.355	0.364	4.57995e-09
DGUOK	2.49375e-13	-0.325438	0.084	0.129	4.75534e-09
MRPS23	2.78778e-13	-0.32136	0.083	0.127	5.31602e-09
EXOSC10	2.86225e-13	-0.344972	0.087	0.131	5.45802e-09
CENPP	3.2525e-13	-0.527768	0.205	0.247	6.2022e-09
AKR1A1	3.4113e-13	-0.476128	0.5	0.464	6.50501e-09
HNRNPD	3.66376e-13	-0.454779	0.219	0.259	6.98643e-09
DST	3.78255e-13	-0.353109	0.121	0.169	7.21294e-09
CCT8	4.14485e-13	-0.470922	0.195	0.236	7.90381e-09
PLA2G4A	4.75705e-13	-0.317804	0.073	0.116	9.07121e-09
ITPR2	4.79337e-13	-0.417742	0.644	0.578	9.14048e-09
TPP2	4.82038e-13	-0.439844	0.158	0.203	9.19198e-09
SNRPC	5.54778e-13	-0.502479	0.337	0.346	1.05791e-08
TLN1	6.35082e-13	-0.483651	0.413	0.403	1.21104e-08
LY96	6.77475e-13	-0.455834	0.561	0.51	1.29188e-08
CREB5	7.76172e-13	-0.34431	0.096	0.141	1.48008e-08
CDK5RAP2	7.99968e-13	-0.344614	0.085	0.128	1.52546e-08
DAP	8.24164e-13	-0.305219	0.075	0.118	1.5716e-08
UBE2D2	8.35954e-13	-0.434221	0.171	0.215	1.59408e-08
PDIA6	8.59172e-13	-0.493084	0.233	0.266	1.63836e-08
SDAD1	1.26182e-12	-0.372347	0.12	0.165	2.40616e-08
HM13	2.07272e-12	-0.446129	0.196	0.235	3.95248e-08
LRRC25	2.10856e-12	-0.313384	0.076	0.117	4.02081e-08
SLC38A7	2.14619e-12	-0.418398	0.133	0.177	4.09257e-08
AP2M1	2.88806e-12	-0.477584	0.475	0.44	5.50724e-08
FHIT	3.30717e-12	-0.550874	0.296	0.317	6.30643e-08
TMEM245	3.53694e-12	-0.272349	0.064	0.104	6.74459e-08
GIGYF2	3.61865e-12	-0.445164	0.174	0.214	6.90041e-08
SNX29	3.78708e-12	-0.506886	0.312	0.33	7.22158e-08
IDH2	4.08747e-12	-0.293897	0.075	0.116	7.7944e-08
COMMD8	5.02966e-12	-0.302523	0.065	0.103	9.59106e-08
KIAA0232	5.36923e-12	-0.3916	0.131	0.173	1.02386e-07
MARCO	5.73777e-12	-0.601746	0.192	0.23	1.09414e-07
COMMD9	5.78101e-12	-0.46084	0.206	0.24	1.10238e-07
AP1S1	6.25847e-12	-0.357269	0.099	0.141	1.19343e-07
METTL5	6.41269e-12	-0.317634	0.073	0.113	1.22284e-07
SETD3	6.94566e-12	-0.343932	0.095	0.136	1.32447e-07
GNAQ	9.77324e-12	-0.460165	0.52	0.473	1.86366e-07
EVI2A	1.00316e-11	-0.309655	0.076	0.116	1.91293e-07
MBP	1.04968e-11	-0.421274	0.21	0.248	2.00164e-07
UBE3C	1.10637e-11	-0.35949	0.153	0.197	2.10974e-07
COMMD4	1.28444e-11	-0.372873	0.107	0.148	2.44929e-07
USP24	1.34065e-11	-0.357159	0.104	0.145	2.55648e-07
SLC12A6	1.45291e-11	-0.362008	0.118	0.16	2.77056e-07
SPIN1	1.7669e-11	-0.339419	0.091	0.132	3.36931e-07
CCDC12	1.81131e-11	-0.304835	0.082	0.122	3.454e-07
MBTD1	2.06239e-11	-0.265813	0.066	0.104	3.93277e-07
TCEAL4	2.36168e-11	-0.460329	0.184	0.22	4.50348e-07
ID2	2.43546e-11	-0.445238	0.22	0.257	4.64418e-07
SMAD5	2.4825e-11	-0.275143	0.067	0.105	4.73387e-07
OSBPL11	2.64865e-11	-0.348578	0.104	0.145	5.05071e-07
PDE4D	2.95377e-11	-0.312919	0.064	0.102	5.63255e-07
RPN1	3.13629e-11	-0.437434	0.192	0.229	5.9806e-07
MAPK1	3.21544e-11	-0.433336	0.223	0.256	6.13151e-07
ZNF710	3.51186e-11	-0.473744	0.256	0.283	6.69677e-07
CWC27	3.77746e-11	-0.3616	0.133	0.174	7.20323e-07
SRPK2	4.88238e-11	-0.467234	0.248	0.276	9.31021e-07
NPIPB5	5.05867e-11	-0.368092	0.079	0.116	9.64638e-07
IKBKB	5.10505e-11	-0.321408	0.097	0.138	9.73482e-07
ANXA11	5.18726e-11	-0.468503	0.255	0.282	9.89158e-07
CEP170	5.70956e-11	-0.520037	0.371	0.366	1.08876e-06
MEF2D	6.00808e-11	-0.293525	0.073	0.111	1.14568e-06
TATDN1	6.97578e-11	-0.280725	0.066	0.102	1.33021e-06
LAMTOR5	7.03648e-11	-0.494986	0.338	0.341	1.34179e-06
HSD17B4	7.06267e-11	-0.37847	0.131	0.171	1.34678e-06
NBAS	7.33861e-11	-0.356175	0.115	0.156	1.3994e-06
SPRED2	8.51555e-11	-0.262349	0.07	0.108	1.62383e-06
TXN2	8.52707e-11	-0.46322	0.235	0.261	1.62603e-06
NDUFA13	8.89453e-11	-0.455624	0.2	0.232	1.6961e-06
MAEA	1.00007e-10	-0.351264	0.09	0.128	1.90703e-06
FAM49B	1.09422e-10	-0.371107	0.662	0.571	2.08657e-06
TAF9	1.25786e-10	-0.454198	0.217	0.247	2.39861e-06
PIGN	1.26209e-10	-0.31381	0.095	0.134	2.40668e-06
VPS28	1.28545e-10	-0.414413	0.149	0.185	2.45123e-06
STAG1	1.29749e-10	-0.47411	0.325	0.336	2.47418e-06
COMMD10	1.31485e-10	-0.486444	0.297	0.313	2.50729e-06
VGLL4	1.33769e-10	-0.284663	0.076	0.114	2.55083e-06
ELOC	1.55572e-10	-0.475815	0.277	0.295	2.9666e-06
JTB	1.63536e-10	-0.386859	0.121	0.159	3.11847e-06
RABEP1	1.72294e-10	-0.405872	0.177	0.214	3.28547e-06
WDFY3	1.86441e-10	-0.480516	0.441	0.42	3.55525e-06
CS	1.89701e-10	-0.341638	0.113	0.152	3.6174e-06
PSMA7	2.02298e-10	-0.484664	0.261	0.284	3.85762e-06
RREB1	2.06448e-10	-0.48653	0.26	0.282	3.93677e-06
EIF3G	2.15433e-10	-0.275502	0.068	0.104	4.10809e-06
GGA1	2.16097e-10	-0.353219	0.115	0.155	4.12076e-06
RBM17	2.31876e-10	-0.39345	0.161	0.198	4.42164e-06
GNL2	3.1428e-10	-0.315668	0.088	0.125	5.993e-06
VSIR	3.5773e-10	-0.301134	0.067	0.101	6.82155e-06
ACP1	3.79236e-10	-0.472232	0.207	0.236	7.23166e-06
STX8	4.0665e-10	-0.469264	0.31	0.32	7.75441e-06
RCC2	4.17812e-10	-0.324769	0.109	0.148	7.96725e-06
SRSF9	5.12991e-10	-0.357196	0.119	0.157	9.78223e-06
MYO9A	5.71642e-10	-0.337168	0.112	0.151	1.09006e-05
TFCP2	5.90676e-10	-0.379943	0.141	0.179	1.12636e-05
HIKESHI	6.24465e-10	-0.3577	0.127	0.164	1.19079e-05
RASA1	6.30625e-10	-0.456127	0.213	0.243	1.20254e-05
RFWD3	6.62307e-10	-0.289269	0.075	0.111	1.26295e-05
POLR2H	6.745e-10	-0.283049	0.073	0.108	1.2862e-05
NDUFA6	6.85823e-10	-0.437724	0.497	0.447	1.3078e-05
VPS35	6.93598e-10	-0.468919	0.299	0.31	1.32262e-05
DARS	6.9565e-10	-0.462892	0.245	0.268	1.32653e-05
SYAP1	7.37626e-10	-0.314995	0.082	0.118	1.40658e-05
AC007952.4	7.42904e-10	-0.486345	0.124	0.16	1.41664e-05
MAN1A2	7.67087e-10	-0.395761	0.137	0.174	1.46276e-05
EIF2B3	7.84795e-10	-0.279036	0.069	0.103	1.49653e-05
GNA15	8.20933e-10	-0.379791	0.114	0.15	1.56544e-05
KPNA6	1.0414e-09	-0.385021	0.143	0.179	1.98584e-05
TMED9	1.16025e-09	-0.374989	0.162	0.198	2.21248e-05
TPR	1.18639e-09	-0.458659	0.24	0.263	2.26232e-05
HPS1	1.19398e-09	-0.413669	0.144	0.179	2.27681e-05
NIPSNAP2	1.54354e-09	-0.364632	0.141	0.177	2.94337e-05
HBEGF	1.59319e-09	-0.344854	0.082	0.117	3.03806e-05
NDUFV2	1.73111e-09	-0.472896	0.237	0.26	3.30106e-05
PIBF1	1.7346e-09	-0.352181	0.127	0.162	3.3077e-05
AFG3L2	1.95306e-09	-0.325965	0.097	0.133	3.72429e-05
CTBP2	2.02161e-09	-0.396077	0.162	0.196	3.855e-05
CDC123	2.30269e-09	-0.369276	0.153	0.187	4.39099e-05
ADAM10	2.46956e-09	-0.482623	0.318	0.321	4.7092e-05
MTMR10	2.50081e-09	-0.298464	0.082	0.117	4.76879e-05
TAF1	3.11444e-09	-0.308745	0.094	0.129	5.93892e-05
SSU72	3.11463e-09	-0.311854	0.09	0.125	5.93929e-05
EIF2AK4	3.99787e-09	-0.32564	0.088	0.122	7.62353e-05
C2CD5	5.06261e-09	-0.378351	0.149	0.182	9.65389e-05
HDAC9	5.23602e-09	-0.420972	0.16	0.195	9.98457e-05
ARHGEF6	5.29059e-09	-0.342195	0.099	0.132	0.000100886
TIMMDC1	5.48361e-09	-0.318731	0.109	0.144	0.000104567
NUP58	5.50157e-09	-0.400014	0.148	0.18	0.000104909
ADI1	7.04158e-09	-0.334367	0.124	0.159	0.000134276
BDP1	7.15101e-09	-0.433727	0.193	0.222	0.000136363
PREX1	7.67923e-09	-0.433027	0.275	0.291	0.000146435
LRRC59	7.76087e-09	-0.257424	0.069	0.101	0.000147992
IBTK	8.41673e-09	-0.452365	0.206	0.232	0.000160499
YTHDC2	9.53809e-09	-0.330323	0.096	0.129	0.000181882
MRPL33	9.61626e-09	-0.456147	0.259	0.274	0.000183372
GLYR1	1.01814e-08	-0.3946	0.162	0.194	0.000194149
EIF3J	1.20328e-08	-0.27074	0.076	0.108	0.000229454
LONP2	1.38042e-08	-0.342859	0.124	0.157	0.000263233
USP1	1.43325e-08	-0.304438	0.084	0.116	0.000273306
ZYG11B	1.50723e-08	-0.268359	0.077	0.109	0.000287414
COX7A2	1.83984e-08	-0.258467	0.832	0.691	0.000350838
CLTA	1.86145e-08	-0.418098	0.362	0.359	0.00035496
UBE4B	1.94084e-08	-0.375365	0.15	0.182	0.000370098
HPS3	1.97672e-08	-0.350387	0.102	0.134	0.000376941
MACF1	2.09693e-08	-0.262165	0.763	0.656	0.000399863
SLC2A13	2.124e-08	-0.271353	0.076	0.108	0.000405026
SEC61G	2.30581e-08	-0.365178	0.647	0.548	0.000439695
PBX3	2.45606e-08	-0.434481	0.227	0.251	0.000468346
MRPL18	2.46112e-08	-0.405546	0.181	0.208	0.00046931
PGS1	2.47514e-08	-0.282332	0.073	0.105	0.000471984
FAM45A	2.83875e-08	-0.321186	0.083	0.114	0.000541322
RFX7	2.87094e-08	-0.299927	0.116	0.15	0.000547459
NFATC3	2.90151e-08	-0.411774	0.181	0.21	0.000553289
NNT	2.94311e-08	-0.313338	0.12	0.154	0.000561221
SLC39A11	3.19194e-08	-0.442371	0.299	0.309	0.000608671
TBC1D5	3.64144e-08	-0.430915	0.488	0.44	0.000694386
PPP3CB	3.91258e-08	-0.284731	0.099	0.132	0.00074609
HNRNPF	4.09351e-08	-0.464253	0.357	0.346	0.000780591
CPNE3	4.51535e-08	-0.37268	0.141	0.171	0.000861032
TMEM14C	4.64313e-08	-0.339965	0.119	0.151	0.000885399
NPC1	4.95157e-08	-0.576458	0.332	0.326	0.000944215
RBM6	5.40996e-08	-0.419753	0.281	0.295	0.00103163
MTDH	5.68275e-08	-0.450294	0.379	0.361	0.00108364
SNX4	6.55028e-08	-0.291894	0.098	0.13	0.00124907
ADIPOR2	6.624e-08	-0.323481	0.12	0.151	0.00126313
CCT7	7.07054e-08	-0.3699	0.15	0.179	0.00134828
ZNF407	7.22379e-08	-0.387516	0.173	0.202	0.0013775
BNIP3L	7.50007e-08	-0.527703	0.361	0.349	0.00143019
SHLD2	8.24161e-08	-0.423105	0.206	0.229	0.00157159
IWS1	9.00245e-08	-0.30471	0.103	0.135	0.00171668
COG4	1.02903e-07	-0.281346	0.081	0.11	0.00196226
KHDRBS1	1.13566e-07	-0.387454	0.219	0.243	0.00216558
CAPNS1	1.22278e-07	-0.39902	0.207	0.23	0.00233172
FAM111A	1.55443e-07	-0.494015	0.194	0.214	0.00296415
GNB1	1.70419e-07	-0.380604	0.534	0.468	0.00324972
ROCK1	1.90373e-07	-0.432134	0.467	0.417	0.00363022
KMT2C	2.09481e-07	-0.415616	0.482	0.435	0.00399459
HMGN3	2.23153e-07	-0.448448	0.266	0.275	0.0042553
MAPKAP1	2.25459e-07	-0.397102	0.247	0.266	0.00429928
FAM133B	2.27627e-07	-0.432582	0.214	0.234	0.00434061
MAPKAPK2	2.33084e-07	-0.369461	0.148	0.177	0.00444467
TRRAP	2.5572e-07	-0.289116	0.101	0.132	0.00487633
FN1	2.67436e-07	-0.833522	0.157	0.186	0.00509974
EIF4A1	2.87206e-07	-0.427712	0.241	0.256	0.00547673
TUT4	3.1103e-07	-0.25933	0.075	0.104	0.00593104
OPA1	3.27214e-07	-0.316384	0.128	0.158	0.00623965
TOP2B	3.33172e-07	-0.303835	0.111	0.141	0.00635327
TCF25	3.56154e-07	-0.35764	0.166	0.193	0.0067915
DOCK5	3.79113e-07	-0.3842	0.204	0.226	0.0072293
MRPL47	3.99421e-07	-0.381118	0.152	0.179	0.00761656
UBE2E3	4.01642e-07	-0.314686	0.111	0.14	0.00765892
ATE1	4.25818e-07	-0.279066	0.091	0.12	0.00811993
POLR1D	4.52344e-07	-0.409723	0.224	0.242	0.00862574
PIAS2	5.74404e-07	-0.253254	0.075	0.103	0.0109533
TRIO	6.31201e-07	-0.427497	0.468	0.424	0.0120364
NAP1L4	7.11953e-07	-0.313058	0.11	0.138	0.0135762
GTF3C6	7.85058e-07	-0.368257	0.151	0.177	0.0149703
HECTD1	8.27126e-07	-0.382825	0.2	0.22	0.0157725
TRA2B	9.29023e-07	-0.371038	0.194	0.217	0.0177155
GUSB	9.3777e-07	-0.336213	0.134	0.16	0.0178823
ERGIC1	9.60809e-07	-0.26483	0.082	0.109	0.0183217
POM121	9.69173e-07	-0.275331	0.096	0.124	0.0184812
PRRC2B	1.14085e-06	-0.346613	0.161	0.187	0.0217549
ATXN1	1.23057e-06	-0.416873	0.473	0.426	0.0234658
AK6	1.29723e-06	-0.306071	0.108	0.135	0.0247369
MTIF2	1.35094e-06	-0.262319	0.082	0.109	0.0257611
THOC7	1.39186e-06	-0.33071	0.123	0.149	0.0265413
ATP6V0A1	1.82463e-06	-0.399592	0.211	0.229	0.0347939
PDIA4	2.08325e-06	-0.26219	0.083	0.11	0.0397254
SHMT2	2.16759e-06	-0.285978	0.104	0.13	0.0413337
PTGES3	2.32562e-06	-0.402385	0.271	0.277	0.0443472
PET100	2.41134e-06	-0.44104	0.281	0.283	0.0459818
FTO	2.46087e-06	-0.340212	0.147	0.173	0.0469263
JARID2	2.48052e-06	-0.457747	0.399	0.374	0.0473011

## Sheet: TableS5
Table S5	Common DEGs in comparisons between infected compared to uninfected control, and bystander compared to uninfected control.
Common upregulated genes	Common downregulated genes
ABCG1	A2M
ABI1	AATK
ABL2	AC068724.3
ABTB2	AC074327.1
AC004988.1	ACACA
AC006978.2	ACAT2
AC007991.3	ACER3
AC009133.1	ACLY
AC009313.1	ACTB
AC015849.1	ACTG1
AC022816.1	ACTR2
AC023590.1	ADAM9
AC025048.4	ADGRE2
AC025580.2	ADK
AC098613.1	ADORA3
AC100849.1	AGFG1
AC116366.3	AHCY
AC120193.1	AHNAK
ACO1	AIF1
ACOD1	AIG1
ACP2	AL138963.3
ACSL1	ALDOA
ADAM17	ALOX5AP
ADAM28	ANAPC11
ADAMDEC1	ANAPC15
ADD3	ANAPC5
ADGRE1	ANKH
ADM	ANKRD36C
ADPGK	ANKS1A
AF117829.1	ANLN
AIFM2	ANP32B
AIM2	ANXA11
AK8	ANXA6
AKT3	AP1B1
AL162414.1	AP1S2
ALAS1	AP2A2
AMPD3	AP2M1
ANKRD22	AP2S1
ANKRD33B	AP3D1
ANKRD44	APBB1IP
ANKUB1	APLP2
ANXA1	APPL1
ANXA4	APPL2
ANXA7	ARHGAP18
AOAH	ARHGAP22
AP002884.3	ARHGAP26
AP003086.2	ARHGAP9
AP5M1	ARHGDIB
APOBEC3A	ARL4C
APOL1	ARL6IP1
APOL2	ARL6IP4
APOL3	ARPC1B
APOL6	ARPC2
AQP9	ARPC3
ARAP2	ARPC4
ARHGEF3	ARPC5
ARID4B	ARRB2
ARID5B	ASPH
ARL4A	ASPM
ARL6IP5	ATAD2
ARMCX3	ATP5F1A
ARNTL2	ATP5F1B
ATF3	ATP5F1C
ATF5	ATP5F1E
ATOX1	ATP5MC1
ATP6V0E1	ATP5MC2
ATP6V1G1	ATP5MC3
ATP6V1H	ATP5MD
ATXN7L1	ATP5ME
B2M	ATP5MF
B4GALT1	ATP5MG
B4GALT5	ATP5MPL
BAALC	ATP5PB
BANP	ATP5PD
BASP1	ATP5PF
BAZ1A	ATP5PO
BCAS3	ATP6AP2
BCL2A1	ATP6V0D1
BCL2L14	ATP8B4
BHLHE41	AURKB
BIRC3	BANF1
BLZF1	BARD1
BMT2	BCAT1
BRIP1	BIRC5
BTG1	BLOC1S1
BTN2A1	BLVRB
BTN2A2	BMP2K
BTN3A3	BNC2
C14orf119	BNIP3L
C15orf48	BRCA1
C1orf54	BRI3
C1QB	BRI3BP
C1RL	BTF3
C1S	C12orf45
C2	C19orf53
C3	C19orf70
C3AR1	C1orf162
C4orf3	C20orf194
C5orf15	C2CD5
C5orf51	C5orf17
CALCOCO2	CACNA2D3
CALHM6	CALM2
CAPG	CALM3
CASP1	CALR
CASP4	CAMK2G
CASP7	CANX
CASP8	CAP1
CBWD2	CAPZB
CCL18	CAT
CCL23	CBX5
CCL3	CCDC88A
CCL3L1	CCNB1
CCL4	CCNI
CCL4L2	CCT4
CCL5	CCT6A
CCL7	CD14
CCL8	CD163L1
CCPG1	CD28
CCR5	CD300A
CCR7	CD9
CCRL2	CD93
CD274	CD99
CD38	CDC42
CD40	CDK1
CD44	CDK2AP2
CD48	CDKN3
CD53	CEMIP2
CD58	CENPE
CD74	CENPF
CD80	CENPK
CD83	CENPN
CD86	CENPP
CDC26	CENPW
CDC42SE1	CENPX
CDC42SE2	CEP128
CDK14	CEP55
CDKN1A	CFL1
CELF1	CHCHD2
CFB	CHID1
CFLAR	CIT
CHD2	CKAP2
CHMP5	CKLF
CHST11	CKS1B
CIR1	CKS2
CLEC2B	CLSPN
CLEC4E	CLTA
CLIC2	CLTC
CLIC4	CMIP
CMKLR1	CMTM7
CMPK2	COL23A1
CNIH4	COLEC12
CNOT4	COLGALT1
COA1	COMMD6
CREBRF	CORO1A
CRIM1	COTL1
CRYBG1	COX20
CSF2RB	COX4I1
CTNNBL1	COX5A
CTSL	COX6A1
CTSS	COX6B1
CUL1	COX6C
CXCL10	COX7C
CXCL11	COX8A
CXCL8	CPVL
CXCL9	CRTAP
CYB561A3	CRYL1
CYLD	CSE1L
CYP1B1	CSF1R
CYP27B1	CYFIP1
DAPP1	DAB2
DAXX	DBI
DCP1A	DCAF12
DDIT3	DDX46
DDX58	DEF8
DDX60	DENND4B
DDX60L	DHCR24
DECR1	DHFR
DEFB1	DHX15
DENND1B	DIAPH3
DENV2	DIP2A
DENV2neg	DLGAP5
DHX58	DNM2
DICER1	DNMT1
DIP2B	DOCK2
DLD	DUSP1
DNAAF1	DUT
DNAJA1	EDF1
DOCK4	EEF1A1
DOCK8	EEF1B2
DOPEY1	EEF1D
DRAM1	EEF2
DSE	EEF2K
DUSP10	EEPD1
DYNLT1	EFCAB14
EIF1AY	EFHD2
EIF1B	EIF1AX
EIF5	EIF3A
ELF1	EIF3F
ELMO2	EIF3K
ELOVL7	EIF3L
EMC2	EIF4B
ENPP2	EIF4G3
EPG5	EIF5B
EPSTI1	ELMO1
EREG	ELOB
FAM129A	EMB
FAM168A	EMILIN2
FAM20A	EMP3
FAM49A	ENC1
FAR2	ENG
FAS	ENO1
FCER1G	ENOSF1
FILIP1L	EPS8
FIRRE	ERCC1
FMNL2	ETV5
FNDC3B	F13A1
FNIP2	FABP5
FOXO3	FADS1
FTX	FADS2
GABARAP	FAM120A
GBP1	FAM13A
GBP2	FAM162A
GBP3	FAM198B
GBP4	FAM200B
GBP5	FAM49B
GCA	FAM96A
GCC2	FANCI
GCH1	FAU
GIMAP5	FBL
GIMAP8	FCGBP
GK	FCGRT
GLA	FCHSD2
GLIS3	FCN1
GLRX	FDFT1
GM2A	FDPS
GNS	FERMT3
GPBP1	FGD4
GPD2	FKBP1A
GPR132	FKBP2
GRAMD1A	FLI1
GSDME	FOS
GTF2B	FOXK2
H1F0	FOXM1
HARS	FOXN3
HBP1	FRMD4A
HDX	FRMD4B
HELB	FTL
HERC5	FUCA1
HERC6	FXYD5
HIF1A-AS2	GAPDH
HIST1H2AC	GAPLINC
HIST1H2BJ	GAS2L3
HIVEP1	GAS7
HIVEP2	GATM
HK2	GDI2
HLA-A	GGA2
HLA-B	GGCT
HLA-C	GLIPR1
HLA-DMA	GLO1
HLA-DPA1	GMFG
HLA-DPB1	GNA15
HLA-DQA1	GNAI2
HLA-DQA2	GNAQ
HLA-DRA	GNAS
HLA-DRB1	GNB1
HLA-DRB5	GNG2
HLA-F	GNPDA1
HS3ST3B1	GOLGA3
ICAM1	GPI
IDO1	GPR34
IDO2	GPX4
IFI27	GRAMD4
IFI35	GSN
IFI44	GSTP1
IFI44L	GTF2A2
IFI6	GTF3A
IFIH1	GTSE1
IFIT1	GUSB
IFIT2	H2AFV
IFIT3	H2AFY
IFITM1	H2AFZ
IFITM3	H3F3A
IGF2R	HADH
IGSF6	HADHA
IKBKE	HBEGF
IL10RA	HCST
IL15	HEATR3
IL15RA	HERPUD1
IL18	HES1
IL18BP	HGSNAT
IL1RN	HIF1A
IL2RA	HIST1H1B
IL32	HIST1H1D
IL4I1	HIST1H4C
IL6	HIVEP3
IL6ST	HMGA1
INSIG2	HMGB1
IRF1	HMGB2
IRF2	HMGN2
ISG20	HMMR
ITGA5	HMOX1
ITGB8	HNRNPA1
JAK2	HNRNPA2B1
JAK3	HNRNPAB
KANSL1L	HNRNPH1
KCNE1	HNRNPL
KCNJ2	HOOK3
KCNMA1	HP1BP3
KDM6A	HPCAL1
KDM7A	HPRT1
KIAA0040	HSP90AA1
KLF6	HSP90AB1
KLHL28	HSP90B1
KMO	HSPA8
KYNU	HSPB1
LACTB	HSPD1
LAP3	HSPE1
LCP2	HSPH1
LHFPL2	ID2
LILRB4	IDH1
LIMK2	IDH2
LINC00847	IGF1
LINC00937	IL10
LINC01181	ILF3
LINC01268	IMPDH2
LINC01358	INPP4A
LINC02541	INPP5D
LPXN	INSIG1
LRCH1	IPCEF1
LRRFIP2	IPO5
LRRK2	IPO7
LSS	IQGAP1
LYN	ITGA4
LYSMD2	ITGAM
MALAT1	ITGB5
MAML2	ITPR2
MAT2B	ITSN1
MBD2	IVNS1ABP
MBNL1	JPT1
MCL1	KCNAB2
MCOLN2	KCTD12
MCTP1	KIAA0930
MDM2	KIF11
MFN1	KIF20B
MGAT1	KLF10
MGST1	KLHL18
MIA3	KNL1
MICU1	LAMTOR1
MIR155HG	LAMTOR4
MIR29B2CHG	LAT2
MIR3945HG	LBR
MITF	LDHA
MN1	LDHB
MR1	LDLR
MRAS	LDLRAD4
MRPS18C	LGALS1
MSANTD3	LGI2
MSC-AS1	LILRB5
MT1E	LINC01572
MT1F	LMNA
MT1G	LPIN1
MT1H	LRMDA
MT1M	LRP1
MT1X	LRRC58
MT2A	LSM2
MTF1	LSM3
MX1	LSM4
MX2	LSM5
MXD1	LSP1
MYL12A	LST1
MYO10	LUC7L3
MYO1G	LY96
MYOF	LYPLA1
N4BP1	MAF
N4BP2L1	MAML3
N4BP2L2	MAP3K1
NBDY	MAP3K3
NBN	MAPK13
NBPF19	MAZ
NCF1	MCM3
NCF2	MCM4
NCK1	MCM6
NCOA2	MCM7
NCOA4	MDFIC
NCSTN	MDH2
NECTIN2	ME1
NEURL3	ME2
NFAT5	MEF2C
NFE2L3	MELK
NFKB1	MERTK
NFKBIA	MGAT4A
NHLRC3	MGAT5
NKG7	MINOS1
NLRC5	MIOS
NMI	MIR646HG
NOTCH2	MIR99AHG
NR1H3	MKI67
NR3C1	MKNK1
NR4A3	MLEC
NRIR	MMD
NT5C3A	MRC1
NUB1	MRO
NUPR1	MRPL17
OAS1	MRPL20
OAS2	MRPL54
OAS3	MS4A6A
OASL	MSMO1
OPTN	MT-ATP6
OSCAR	MT-CO1
OSER1	MT-CO2
OTUD1	MT-CO3
P2RX4	MT-CYB
P2RX7	MT-ND1
PARP14	MT-ND2
PARP15	MT-ND3
PARP9	MT-ND4
PATL1	MT-ND5
PATL2	MT-ND6
PCGF5	MTRNR2L12
PCNX1	MTSS1
PDE4B	MYBL2
PDE4DIP	MYH9
PELI1	MYO1F
PHF21A	MYO5A
PILRA	MYO7A
PLA2G4C	MYO9B
PLA2G7	NAA10
PLAUR	NACA
PLCB4	NAIP
PLCL1	NAMPT
PLD1	NAP1L1
PLEK	NCAPD2
PLEKHM3	NCAPG
PLIN2	NCAPG2
PLSCR1	NCAPH
PLXNC1	NCF4
PML	NCKAP1L
PNRC1	NCL
PPM1K	NCOR2
PPP2R2A	NDUFA1
PPP3CC	NDUFA2
PRKAG2	NDUFA3
PRKCH	NDUFA4
PRPF3	NDUFAF2
PRR13	NDUFB1
PSD3	NDUFB2
PSMA3	NDUFB5
PSMA4	NDUFB6
PSMA5	NDUFC2
PSMA6	NDUFS5
PSMB7	NDUFV2
PSMB8	NDUFV3
PSMC1	NEDD8
PSMC2	NEK10
PSMD11	NEK6
PSME2	NFIA
PSTPIP2	NFIC
PTAFR	NIPSNAP2
PTGER2	NISCH
PTGER4	NLN
PTGIR	NME1
PTPN2	NOP56
PTPRC	NPC2
PTPRJ	NPL
RAB12	NPM1
RAB13	NRP1
RAB8B	NSA2
RAP2C	NSD2
RAPGEF2	NUCKS1
RARRES3	NUDT1
RBM43	NUSAP1
RBM47	NUTF2
RBMS2	OAZ1
RCAN1	OST4
RDX	P2RY8
RFTN1	P4HB
RIPK1	PA2G4
RIPK2	PABPC1
RIPOR2	PAICS
RNF13	PANK3
RNF144B	PARK7
RNF19A	PARP1
RNF19B	PARVB
RNF213	PARVG
RNF24	PATJ
RSAD2	PCBD1
RTP4	PCBP2
RUBCN	PCLAF
RUFY3	PCNA
RUNX2	PDE3A
S100A11	PDIA6
SAMD4A	PEBP1
SAMD9	PEPD
SAMD9L	PFDN5
SAMSN1	PFN1
SAT1	PHC2
SAV1	PHKB
SCPEP1	PHPT1
SDCBP	PHTF2
SEC22B	PID1
SELENOK	PIK3R1
SEMA3C	PITPNC1
SERINC1	PKIB
SERPINA1	PKM
SERPINB9	PLAU
SERPING1	PLCB2
SGPP2	PLEKHA7
SIK3	PLXDC2
SIPA1L1	PLXND1
SIRPA	PMP22
SKP1	POLA1
SLAMF7	POLR2J
SLC16A6	POLR2L
SLC1A3	PPARD
SLC2A6	PPIA
SLC30A1	PPIB
SLC31A1	PPIP5K2
SLC31A2	PPP1CA
SLC39A8	PPT1
SLC41A2	PRKACA
SLC7A11	PRKACB
SLC7A7	PRKCA
SLCO3A1	PRKCB
SLFN5	PRKDC
SLU7	PRNP
SMAP2	PRR11
SMCHD1	PSTPIP1
SMIM26	PTBP1
SNHG15	PTK2
SNX10	PTMA
SOAT1	PTPN22
SOD2	PTTG1
SOS1	PVT1
SP100	PYGL
SP110	QKI
SP140	RAB31
SPPL2A	RAB32
SQOR	RAB5C
SRC	RAC1
SRD5A1	RAC2
SRGN	RACK1
SRP54	RAD23A
SRSF5	RAN
ST3GAL1	RAP1A
STAG2	RAP2B
STAT1	RAPH1
STAT2	RASSF1
STAT4	RB1
STK17A	RBBP7
STOM	RCBTB2
STX11	RGS10
SUPT3H	RGS18
SUPT4H1	RGS2
SUSD6	RHOA
TAGAP	RIN3
TANK	RNASE1
TAP1	RNASE6
TAPBP	RNF130
TAX1BP1	RNF141
TBC1D9	RPA3
TBK1	RPL10
TCN2	RPL10A
TDRD7	RPL11
TFEC	RPL12
TIA1	RPL13
TLR1	RPL13A
TLR8	RPL14
TMBIM1	RPL15
TMBIM6	RPL17
TMEM138	RPL18
TMEM140	RPL18A
TMEM176A	RPL19
TMEM176B	RPL21
TMEM212-AS1	RPL22
TMEM219	RPL22L1
TMEM268	RPL23
TMSB10	RPL23A
TNF	RPL24
TNFAIP3	RPL26
TNFAIP6	RPL27
TNFAIP8	RPL27A
TNFRSF9	RPL29
TNFSF10	RPL3
TNFSF13B	RPL30
TNIK	RPL31
TNIP1	RPL32
TOX4	RPL34
TP53BP2	RPL35
TP53INP2	RPL35A
TRAF1	RPL36
TRAF3IP2	RPL36A
TRAFD1	RPL37
TRANK1	RPL37A
TRIM21	RPL38
TRIM22	RPL39
TRIM38	RPL4
TRIM69	RPL41
TSC22D1	RPL5
TSC22D2	RPL6
TTC28	RPL7
TTC39B	RPL7A
TVP23B	RPL8
TXN	RPL9
TXNIP	RPLP0
TYMP	RPLP1
U62317.2	RPLP2
UBB	RPS10
UBC	RPS11
UBE2E1	RPS12
UBE2E2	RPS13
UBE2L6	RPS14
UBE2Z	RPS15
UGCG	RPS15A
UGP2	RPS16
UNC5C	RPS17
UPB1	RPS18
USP15	RPS19
USP6NL	RPS2
VAMP5	RPS20
VMP1	RPS21
VOPP1	RPS23
VRK2	RPS24
WARS	RPS25
WDFY1	RPS26
WTAP	RPS27
XAF1	RPS27A
XRN1	RPS28
YPEL5	RPS29
ZBTB43	RPS3
ZC3H12C	RPS3A
ZC3HAV1	RPS4X
ZFAS1	RPS4Y1
ZHX2	RPS5
ZNF267	RPS6
ZNF277	RPS7
ZNF281	RPS8
ZNFX1	RPS9
ZNRF2	RPSA
ZP3	RRM1
	RRM2
	RUBCNL
	RUNX1
	RXRA
	S100A10
	S100A4
	S100A6
	S100A9
	SAE1
	SAMHD1
	SCAMP2
	SCD
	SCFD2
	SELENOP
	SEPT11
	SEPT2
	SEPT9
	SERBP1
	SERF2
	SERPINB6
	SET
	SFMBT2
	SFPQ
	SGK1
	SGO2
	SH3BGRL3
	SH3BP2
	SH3PXD2A
	SH3TC1
	SHCBP1
	SIGLEC7
	SKA2
	SLA
	SLC11A1
	SLC16A10
	SLC20A1
	SLC25A3
	SLC25A39
	SLC25A5
	SLC25A6
	SLC26A3
	SLC2A9
	SLC36A1
	SLC4A7
	SLC7A8
	SLF2
	SLIRP
	SMC1A
	SMC2
	SMC4
	SMIM25
	SMS
	SMYD3
	SNCA
	SNRPD2
	SNRPF
	SNRPG
	SNX24
	SNX5
	SNX6
	SOD1
	SPCS3
	SPG21
	SPG7
	SPIDR
	SPRED1
	SPTSSA
	SREBF2
	SRRM2
	SRSF1
	SSR4
	SSRP1
	ST3GAL6
	ST6GAL1
	STAB1
	STARD13
	STK10
	STK17B
	STMN1
	STMP1
	SUGP2
	SULT1A1
	SYK
	SYNCRIP
	SYNE1
	SYT1
	TACC1
	TACC3
	TAF15
	TANC2
	TBC1D14
	TBC1D4
	TBC1D9B
	TBL1XR1
	TBXAS1
	TCERG1
	TCF12
	TECR
	TFRC
	TGFBI
	TGFBR1
	TGFBR2
	THBD
	TIMM8B
	TIMP2
	TK1
	TKT
	TMA7
	TMEM106C
	TMEM141
	TMEM14B
	TMSB4X
	TNFRSF11A
	TNFRSF1B
	TNFRSF21
	TNRC18
	TNS1
	TOMM22
	TOMM7
	TOP2A
	TPCN1
	TPI1
	TPM3
	TPRG1
	TPST2
	TPT1
	TPX2
	TRAK1
	TRAPPC1
	TREM2
	TRERF1
	TRMT112
	TROAP
	TRPS1
	TTC3
	TTYH3
	TUBA1A
	TUBA1B
	TUBB
	TUBB4B
	TXNL4A
	TYMS
	TYROBP
	UBA52
	UBAC1
	UBE2G2
	UBL5
	UCP2
	UQCC2
	UQCR10
	UQCRB
	UQCRC1
	UQCRH
	UQCRQ
	USP36
	UXT
	VAMP8
	VAV3
	VDAC1
	VSIG4
	WDFY3
	WDR26
	WWP1
	XRN2
	YBX1
	YBX3
	YWHAB
	YWHAE
	YWHAH
	ZCRB1
	ZFHX3
	ZFP36L1
	ZMIZ1
	ZNF106
	ZNF331
	ZNF652
	ZNF710
	ZSWIM6
	ZWINT
	ZYX

## Sheet: TableS6
Table S6	DEGs unique to the infected vs uninfected control comparison.
gene	p_val	avg_log2FC	pct.1	pct.2	p_val_adj
IL7R	0	1.53715	0.469	0.013	0
LAMA3	0	1.30697	0.449	0.003	0
RANBP3L	0	2.90632	0.425	0	0
TNIP3	0	2.5277	0.499	0.003	0
PMAIP1	1.06e-306	1.73206	0.462	0.012	2.01e-302
UBD	3.34e-269	1.1647	0.319	0	6.36e-265
GRB10	1.77e-238	1.58285	0.447	0.023	3.38e-234
MT1A	1.4e-219	1.25662	0.269	0.001	2.66e-215
LINC02015	1.21e-217	0.953776	0.264	0.001	2.31e-213
IL1A	1.68e-207	1.48801	0.291	0.005	3.2e-203
CCL20	2.8e-201	3.39157	0.311	0.009	5.33e-197
IL31RA	1.02e-194	0.550736	0.235	0	1.95e-190
SCG3	2.08e-180	0.868718	0.215	0	3.96e-176
AC012368.1	1.67e-178	1.0279	0.321	0.014	3.18e-174
IGFBP6	5.86e-174	1.05683	0.242	0.004	1.12e-169
RASGRP1	6.38e-169	0.562712	0.22	0.002	1.22e-164
AFAP1	5.24e-159	1.314	0.22	0.003	9.98e-155
CFAP58-DT	2.31e-148	0.7225	0.202	0.003	4.41e-144
SAR1A	3.01e-147	1.43543	0.659	0.137	5.74e-143
AL157871.4	4.3e-144	0.43498	0.202	0.003	8.2e-140
PRSS23	8.82e-142	0.671722	0.188	0.002	1.68e-137
AC092723.4	8.2e-141	0.81513	0.168	0	1.56e-136
CCL15	1.15e-136	0.450949	0.163	0	2.2e-132
NRG2	4.54e-136	0.786683	0.168	0.001	8.67e-132
AC099063.1	1.36e-134	0.418839	0.16	0	2.6e-130
IFNL1	2.6e-126	1.50735	0.151	0	4.96e-122
FAM124A	1.59e-125	0.421207	0.173	0.002	3.02e-121
AL356234.2	2.57e-125	0.811808	0.173	0.002	4.91e-121
SDC4	5.16e-125	0.597561	0.249	0.014	9.84e-121
SLC6A12	2.7e-124	0.420445	0.195	0.005	5.14e-120
RORB	1.24e-123	0.532929	0.153	0.001	2.36e-119
IFNB1	5.55e-116	2.46266	0.138	0	1.06e-111
PLEKHA4	5.55e-116	0.662874	0.138	0	1.06e-111
FNDC3A	3.66e-112	1.71115	0.785	0.272	6.98e-108
HSCB	6.8e-109	0.751428	0.351	0.043	1.3e-104
SEMA3A	7.07e-109	0.989951	0.249	0.019	1.35e-104
AC092327.2	9.81e-108	1.02523	0.128	0	1.87e-103
TCF7L1	9.1e-107	0.527553	0.138	0.001	1.73e-102
EXT1	1.52e-104	3.36238	0.484	0.104	2.89e-100
CFAP54	1.34e-102	0.489461	0.136	0.001	2.55e-98
XBP1	6.48e-102	1.08721	0.514	0.107	1.24e-97
MTMR11	2.79e-101	0.385486	0.148	0.003	5.32e-97
NTN1	1.33e-100	0.490926	0.133	0.001	2.53e-96
ADPGK-AS1	1.73e-100	0.367724	0.136	0.002	3.29e-96
SEMA3D	1.67e-99	0.719216	0.119	0	3.19e-95
CTSB	4.58e-99	-1.15608	0.884	0.994	8.74e-95
HEATR9	1.9e-97	0.419308	0.116	0	3.63e-93
CRYM	4.23e-97	0.487155	0.16	0.005	8.07e-93
LINC00309	9.43e-97	0.626263	0.136	0.002	1.8e-92
RGS9	1.05e-96	0.448217	0.151	0.004	2.01e-92
INHBA	1.24e-96	0.81628	0.131	0.002	2.37e-92
BET1	7.21e-95	0.744057	0.358	0.053	1.37e-90
PLA1A	1.35e-92	0.434724	0.128	0.002	2.57e-88
HTR2C	1.6e-92	0.383794	0.119	0.001	3.05e-88
CITED2	2.14e-90	0.894558	0.375	0.064	4.07e-86
TMEM38B	4.37e-89	0.554677	0.269	0.03	8.33e-85
CYB5A	4.47e-89	0.453137	0.272	0.03	8.53e-85
AL031590.1	2.32e-88	0.422238	0.119	0.001	4.43e-84
C19orf12	1.36e-87	0.562068	0.257	0.028	2.6e-83
CCL2	2.46e-87	-1.27845	0.449	0.921	4.69e-83
RHCG	3.51e-87	0.461709	0.104	0	6.7e-83
CHEK2	5.73e-87	1.0336	0.375	0.066	1.09e-82
ALDH1A2	1.24e-86	0.682551	0.249	0.026	2.36e-82
GSTM3	1.32e-86	0.686907	0.257	0.029	2.52e-82
SLC1A2	1.91e-86	0.522892	0.116	0.001	3.65e-82
TRGV5	2.08e-86	0.261583	0.121	0.002	3.96e-82
RETREG1	2.25e-86	0.433126	0.143	0.005	4.28e-82
PPP4R2	2.29e-85	1.03772	0.526	0.131	4.36e-81
MREG	2.4e-85	0.526088	0.242	0.025	4.58e-81
FZD4	3.95e-85	0.313558	0.101	0	7.53e-81
OR2I1P	3.95e-85	0.274638	0.101	0	7.53e-81
VWA5A	4.86e-84	0.47559	0.232	0.023	9.28e-80
SLC2A13	1.1e-82	1.19496	0.464	0.108	2.09e-78
ROR2	2.74e-80	0.454567	0.111	0.002	5.22e-76
AEBP2	3.83e-80	1.08926	0.444	0.101	7.31e-76
RPL28	3.44e-79	-0.951849	0.798	0.975	6.56e-75
LAPTM5	1.12e-77	-1.11672	0.681	0.913	2.13e-73
MET	1.91e-74	0.379031	0.106	0.002	3.65e-70
SLC2A14	3.15e-72	0.364551	0.101	0.002	6.01e-68
PLS3	6.48e-72	0.614273	0.193	0.019	1.24e-67
DENND5A	1.44e-71	0.947305	0.583	0.172	2.75e-67
INSL6	6.46e-71	0.303708	0.133	0.006	1.23e-66
PGAP2	7.83e-71	0.561843	0.212	0.024	1.49e-66
LINC00243	9.36e-71	0.798112	0.19	0.018	1.78e-66
SPAG9	4.2e-70	1.24188	0.686	0.263	8.01e-66
PTGS2	1.06e-69	1.35409	0.427	0.106	2.03e-65
ANKRD28	4.64e-69	0.859132	0.375	0.081	8.85e-65
LINC00513	1.28e-67	0.611081	0.269	0.043	2.44e-63
C12orf40	1.97e-67	0.298213	0.119	0.005	3.75e-63
TMEM217	3.51e-67	0.281478	0.123	0.006	6.68e-63
HRH1	4.69e-66	0.518906	0.264	0.041	8.95e-62
PSENEN	1.67e-64	0.487386	0.432	0.105	3.19e-60
C21orf91	3.83e-63	0.323932	0.148	0.011	7.3e-59
LGMN	6.53e-63	-1.56657	0.504	0.736	1.25e-58
IL1R1	1.45e-62	0.373415	0.151	0.012	2.76e-58
DNAJB4	3.94e-62	0.589714	0.17	0.017	7.51e-58
MT-ATP8	4.88e-62	0.944115	0.923	0.486	9.3e-58
IRAK2	5.01e-62	0.698414	0.42	0.105	9.55e-58
SLAMF8	1.7e-61	0.731619	0.41	0.106	3.25e-57
ECE1	3.45e-61	0.304929	0.119	0.006	6.58e-57
TTC33	7.43e-61	0.996069	0.249	0.041	1.42e-56
AK4	3.04e-60	0.269532	0.165	0.016	5.8e-56
CST3	4.16e-60	-1.67326	0.294	0.618	7.94e-56
DNAJB5	5.04e-60	0.283764	0.131	0.009	9.6e-56
GPR84	7.45e-60	0.576957	0.341	0.074	1.42e-55
LINC00862	3.98e-59	0.44466	0.131	0.009	7.59e-55
BACH1	4.15e-58	0.772666	0.746	0.296	7.91e-54
HLA-DQB1	4.89e-57	0.295141	0.148	0.013	9.33e-53
ARF4	5.2e-57	0.624945	0.588	0.196	9.91e-53
AC008892.1	6.21e-57	0.283104	0.101	0.004	1.18e-52
COLQ	2.32e-56	0.343605	0.175	0.02	4.43e-52
NIT1	7.19e-56	0.29032	0.291	0.057	1.37e-51
KLF4	2.95e-55	0.46492	0.267	0.049	5.62e-51
AL357060.1	8.2e-55	0.622448	0.106	0.006	1.56e-50
SLC25A48	2.77e-54	0.497912	0.111	0.007	5.28e-50
PIM1	1.04e-53	0.264024	0.151	0.015	1.99e-49
MIR3142HG	1.93e-53	0.526505	0.138	0.013	3.69e-49
ESYT2	7.06e-53	0.637745	0.333	0.081	1.35e-48
LINC01588	1.59e-52	0.465702	0.168	0.021	3.03e-48
SMCO4	6.63e-52	0.443854	0.173	0.022	1.26e-47
CTSD	6.42e-49	-1.62606	0.126	0.477	1.22e-44
RPS6KC1	6.86e-49	0.997003	0.543	0.201	1.31e-44
MECP2	7.71e-49	0.731302	0.356	0.096	1.47e-44
FGR	7.02e-48	0.381365	0.316	0.076	1.34e-43
KDM5B	1.47e-47	0.377752	0.212	0.037	2.81e-43
S100A8	2.18e-47	1.57565	0.469	0.172	4.15e-43
PPP1R11	1.55e-46	0.382091	0.442	0.134	2.96e-42
EIF6	1.65e-46	0.430205	0.447	0.139	3.14e-42
AC243829.4	2.14e-46	0.271857	0.151	0.018	4.07e-42
EZH2	2.83e-45	0.791599	0.398	0.121	5.4e-41
MIR222HG	3.78e-45	0.568321	0.141	0.017	7.22e-41
NEDD1	4.76e-45	0.463483	0.232	0.047	9.09e-41
AP003354.2	2.49e-44	0.974807	0.61	0.243	4.75e-40
GIMAP7	3.34e-44	0.464291	0.314	0.08	6.37e-40
CAMK2D	4.46e-44	0.626087	0.365	0.106	8.5e-40
WDR60	2.1e-43	0.534356	0.198	0.036	4e-39
MMP2-AS1	3.81e-43	0.436029	0.225	0.045	7.26e-39
PBDC1	1.8e-42	0.38915	0.496	0.168	3.43e-38
REV3L	1.94e-42	1.10609	0.477	0.18	3.69e-38
LONRF1	8.16e-42	0.271279	0.19	0.034	1.56e-37
CD55	1.03e-41	0.454873	0.262	0.062	1.97e-37
PEF1	3.38e-41	0.315866	0.296	0.076	6.44e-37
ADAP2	1.83e-40	-1.20773	0.417	0.622	3.49e-36
ABCA5	1.89e-40	0.313841	0.148	0.021	3.61e-36
THUMPD3-AS1	1e-39	0.509596	0.373	0.118	1.92e-35
DPF2	2.24e-39	0.266664	0.205	0.041	4.27e-35
XPNPEP1	6.68e-39	0.319894	0.343	0.1	1.27e-34
SSR2	7.39e-39	0.69434	0.659	0.314	1.41e-34
FDX1	1.37e-38	0.387946	0.264	0.066	2.62e-34
VIM-AS1	2.07e-38	0.389903	0.111	0.012	3.95e-34
TMEM135	3.57e-37	0.508047	0.44	0.154	6.81e-33
TMEM208	6.07e-37	0.385552	0.432	0.149	1.16e-32
TMOD2	8.44e-37	0.274824	0.146	0.023	1.61e-32
CTSZ	2.38e-36	-0.988033	0.583	0.725	4.54e-32
ERICH1	2.96e-36	0.682609	0.319	0.097	5.65e-32
MAP4K4	1.25e-35	0.981501	0.496	0.213	2.39e-31
TUBA4A	2.75e-35	0.302643	0.119	0.016	5.24e-31
FUNDC2	5.68e-35	0.375103	0.457	0.166	1.08e-30
SLCO2B1	1.23e-34	-1.03644	0.109	0.422	2.34e-30
NAV2	1.25e-34	0.604978	0.128	0.019	2.38e-30
NOD2	1.26e-34	0.259844	0.163	0.03	2.41e-30
SPP1	4.18e-34	-1.50626	0.521	0.704	7.97e-30
RPS6KA3	6.46e-34	0.471293	0.528	0.211	1.23e-29
TTC23	6.72e-34	0.521801	0.205	0.048	1.28e-29
AC008105.3	1.72e-33	0.281065	0.18	0.038	3.27e-29
ETV3	1.81e-33	0.326997	0.262	0.072	3.45e-29
AC243829.1	7.93e-33	0.29065	0.123	0.018	1.51e-28
SNX2	8.95e-33	-1.19464	0.447	0.595	1.71e-28
NOCT	1.4e-32	0.393134	0.128	0.02	2.67e-28
ZCCHC7	5.45e-32	0.527767	0.506	0.21	1.04e-27
RALA	5.66e-32	0.608193	0.496	0.209	1.08e-27
RFX3	1.04e-31	0.583927	0.323	0.107	1.98e-27
DUSP16	1.38e-31	0.3571	0.178	0.039	2.63e-27
METTL6	1.47e-31	0.26481	0.2	0.047	2.8e-27
PDK3	1.71e-31	0.350344	0.244	0.067	3.25e-27
SESTD1	1.88e-31	0.817366	0.425	0.167	3.59e-27
MEGF9	2.16e-31	0.434456	0.294	0.091	4.13e-27
AC016831.1	8.6e-31	0.267047	0.106	0.014	1.64e-26
NRP2	1.11e-30	0.582659	0.649	0.3	2.12e-26
AC012447.1	2.04e-30	0.981156	0.106	0.015	3.9e-26
ZNRD1	5.47e-30	0.255495	0.212	0.055	1.04e-25
SLC9A9	8.67e-30	-0.677209	0.519	0.688	1.65e-25
JAG1	8.8e-30	0.262787	0.138	0.025	1.68e-25
AL138720.1	5.35e-29	0.387258	0.121	0.021	1.02e-24
AC245014.3	6.04e-29	1.26246	0.225	0.064	1.15e-24
GTPBP4	6.88e-29	0.290499	0.348	0.122	1.31e-24
TCEAL9	1.06e-28	0.258166	0.328	0.111	2.01e-24
RNLS	1.16e-28	0.309234	0.173	0.04	2.2e-24
ALCAM	2.38e-28	0.992517	0.538	0.255	4.53e-24
KLHL6	3.21e-28	0.308521	0.331	0.116	6.12e-24
TNFSF15	5.76e-28	0.757483	0.183	0.047	1.1e-23
CD300E	6.95e-28	0.528918	0.262	0.083	1.33e-23
C12orf57	9.65e-28	0.542649	0.217	0.061	1.84e-23
UBN2	1.74e-27	0.340014	0.217	0.061	3.32e-23
BRCA2	1.91e-27	0.755665	0.356	0.138	3.64e-23
CD163	1.94e-27	-1.17339	0.398	0.559	3.7e-23
ARHGEF2	5.17e-27	0.332812	0.37	0.138	9.86e-23
AFF4	7.08e-27	0.577576	0.523	0.235	1.35e-22
PDSS1	1.11e-26	0.669532	0.165	0.04	2.11e-22
ZFX	1.57e-26	0.623775	0.321	0.12	2.99e-22
SLC30A7	2.49e-26	0.306722	0.343	0.126	4.76e-22
PPP1R10	3.1e-26	0.329025	0.316	0.112	5.91e-22
CCDC50	2.01e-25	0.585249	0.264	0.09	3.84e-21
ITGAV	2.36e-25	0.466706	0.38	0.155	4.5e-21
MAFB	3.09e-25	-1.10259	0.259	0.466	5.9e-21
C1QA	6.23e-25	-1.00214	0.444	0.599	1.19e-20
NEMP1	8.51e-25	0.252565	0.183	0.049	1.62e-20
TLK1	1.28e-24	0.458115	0.467	0.207	2.44e-20
RASAL2	1.99e-24	0.665122	0.585	0.288	3.8e-20
PNISR	3.27e-24	0.384913	0.716	0.353	6.24e-20
SELENOF	3.37e-24	0.341055	0.568	0.267	6.42e-20
RFX3-AS1	8.29e-24	0.252571	0.121	0.025	1.58e-19
LRRC28	8.45e-24	0.31139	0.222	0.069	1.61e-19
MSR1	1.67e-23	-1.01269	0.363	0.534	3.18e-19
ASB3	2.7e-23	0.255812	0.101	0.018	5.14e-19
NFKBIZ	4.46e-23	0.711967	0.39	0.169	8.5e-19
EPRS	5.56e-23	0.409078	0.375	0.157	1.06e-18
NEAT1	9.28e-23	0.6844	0.99	0.839	1.77e-18
FMN1	1.11e-22	-0.755169	0.481	0.607	2.11e-18
DTNB	1.36e-22	0.286149	0.323	0.125	2.59e-18
CAST	7.59e-22	0.542814	0.748	0.417	1.45e-17
LY86	3.74e-21	-1.06465	0.175	0.368	7.14e-17
DYNLL1	3.78e-21	-0.920098	0.546	0.606	7.2e-17
CCDC6	4.88e-21	0.453894	0.244	0.088	9.31e-17
TUBA1C	5.55e-21	-1.32625	0.506	0.567	1.06e-16
WDR74	7.52e-21	0.501917	0.158	0.044	1.43e-16
PLA2G4A	1.09e-20	0.707749	0.286	0.116	2.08e-16
CLASP1	1.2e-20	0.350258	0.365	0.155	2.28e-16
RNF115	2.58e-20	0.313018	0.338	0.139	4.93e-16
EXOC5	8.02e-20	0.361463	0.336	0.142	1.53e-15
AC091808.1	1.22e-19	0.302465	0.104	0.022	2.33e-15
MAP4K5	3.74e-19	0.270948	0.24	0.088	7.13e-15
SLC2A3	4.68e-19	0.253737	0.447	0.208	8.93e-15
USP34	4.93e-19	0.341582	0.602	0.31	9.4e-15
CELF2	6.98e-19	-0.917259	0.274	0.439	1.33e-14
ATP2B1	8.59e-19	0.400008	0.484	0.239	1.64e-14
MADD	8.83e-19	0.316442	0.254	0.097	1.68e-14
NUMB	9.48e-19	0.31575	0.684	0.363	1.81e-14
RYBP	1.02e-18	0.364633	0.294	0.12	1.95e-14
JAZF1	3.13e-18	0.536783	0.38	0.178	5.96e-14
AC007952.4	7e-18	0.562169	0.356	0.16	1.33e-13
JAKMIP2	1.29e-17	0.505092	0.363	0.173	2.46e-13
GHITM	1.6e-17	0.290357	0.595	0.318	3.06e-13
SIGLEC1	1.95e-17	-0.930984	0.284	0.439	3.71e-13
PLCG2	2.3e-17	0.311802	0.405	0.192	4.38e-13
IGFBP4	4.48e-17	-0.950234	0.067	0.237	8.55e-13
LITAF	5.21e-17	0.424842	0.812	0.52	9.94e-13
LGALS9	5.67e-17	-0.953878	0.23	0.382	1.08e-12
MYL6	8.26e-17	-0.371171	0.825	0.974	1.58e-12
C1QC	2.31e-16	-0.963102	0.37	0.478	4.41e-12
HCK	2.6e-16	0.296733	0.556	0.292	4.96e-12
PHF20L1	3.16e-16	0.464072	0.338	0.157	6.02e-12
ARID2	5.39e-16	0.253378	0.358	0.166	1.03e-11
DIRC3	5.86e-16	0.661483	0.212	0.086	1.12e-11
AL034397.3	5.95e-16	0.252395	0.133	0.04	1.13e-11
PICALM	9.07e-16	0.355864	0.681	0.385	1.73e-11
OGDH	1.06e-15	0.30453	0.4	0.194	2.01e-11
RNF181	1.18e-15	0.354989	0.704	0.44	2.24e-11
TIMP1	1.68e-15	-1.01836	0.348	0.467	3.21e-11
LYZ	1.83e-15	1.33775	0.721	0.738	3.5e-11
USP12	2.09e-15	0.285257	0.316	0.145	3.98e-11
MKL1	3.98e-15	0.740612	0.41	0.216	7.59e-11
TRAF3IP2-AS1	5.63e-15	0.288175	0.193	0.073	1.07e-10
AC007384.1	6.82e-15	0.369076	0.119	0.035	1.3e-10
PSMB1	7.01e-15	0.268247	0.642	0.366	1.34e-10
ZNF586	7.86e-15	0.268759	0.158	0.055	1.5e-10
FCGR1A	8.09e-15	0.553437	0.511	0.305	1.54e-10
GRB2	1.02e-14	-0.674863	0.437	0.533	1.94e-10
ITM2B	1.14e-14	-0.903728	0.519	0.542	2.18e-10
HEXB	1.6e-14	-0.925072	0.215	0.349	3.06e-10
FKBP15	7.86e-14	0.331129	0.57	0.32	1.5e-09
ABR	8.68e-14	0.616762	0.637	0.384	1.66e-09
CD4	1.45e-13	-0.874067	0.272	0.387	2.76e-09
PTK2B	1.68e-13	0.662306	0.326	0.169	3.21e-09
HNRNPC	1.99e-13	0.313998	0.857	0.571	3.79e-09
MAP3K4	2.17e-13	0.250959	0.21	0.088	4.14e-09
MYO1E	3.88e-13	0.692456	0.506	0.286	7.4e-09
IL1B	4.49e-13	0.782499	0.617	0.421	8.56e-09
FOXP1	8.7e-13	-0.578759	0.222	0.37	1.66e-08
PSAP	8.71e-13	-0.444566	0.859	0.916	1.66e-08
LRRFIP1	1.97e-12	-0.681618	0.553	0.56	3.76e-08
TNFAIP2	3.19e-12	0.296602	0.689	0.429	6.08e-08
ERP29	3.77e-12	-0.720713	0.096	0.231	7.19e-08
RGS1	3.93e-12	-0.710593	0.042	0.17	7.49e-08
LARP4B	4.39e-12	0.251539	0.467	0.254	8.38e-08
USP13	1.21e-11	0.303638	0.131	0.048	2.31e-07
DUSP6	1.26e-11	-0.789396	0.138	0.27	2.4e-07
AC016831.7	1.53e-11	0.250453	0.499	0.281	2.91e-07
RHOG	1.65e-11	-0.8181	0.306	0.394	3.15e-07
SNTB1	1.72e-11	0.265352	0.407	0.221	3.28e-07
PTPRE	1.79e-11	-0.684695	0.474	0.53	3.42e-07
REL	2.21e-11	0.264631	0.425	0.231	4.21e-07
MSN	4.11e-11	-0.696304	0.578	0.561	7.84e-07
RAD18	4.46e-11	0.427593	0.133	0.051	8.51e-07
SRPK2	1.44e-10	0.57748	0.454	0.276	2.74e-06
DNAJC5	1.51e-10	-0.596845	0.072	0.195	2.89e-06
HPSE	2.11e-10	-0.548237	0.022	0.127	4.02e-06
EGR1	2.77e-10	0.65771	0.158	0.07	5.28e-06
SDC3	3.13e-10	-0.560309	0.037	0.146	5.98e-06
GRAMD1B	3.79e-10	0.280605	0.123	0.048	7.23e-06
CPNE8	5.11e-10	0.303214	0.541	0.317	9.75e-06
AES	1.02e-09	-0.554017	0.035	0.137	1.95e-05
AL390036.1	1.05e-09	-0.466009	0.025	0.127	2e-05
CD209	1.46e-09	-0.575215	0.03	0.129	2.78e-05
NASP	1.78e-09	-0.818579	0.158	0.266	3.4e-05
THBS1	3.17e-09	-0.866629	0.012	0.101	6.05e-05
ITGB2	3.25e-09	-0.726484	0.188	0.289	6.2e-05
JUND	3.65e-09	-0.57026	0.042	0.142	6.95e-05
LAIR1	3.98e-09	-0.696942	0.163	0.27	7.58e-05
AC110995.1	5.22e-09	-0.603818	0.052	0.154	9.96e-05
TAOK3	1.33e-08	-0.579527	0.625	0.58	0.000253081
RGL1	1.34e-08	-0.405159	0.472	0.528	0.000255985
SUMO2	1.37e-08	-0.548156	0.659	0.612	0.000260934
DOCK10	1.4e-08	-0.559564	0.353	0.431	0.000267487
MAT2A	1.72e-08	0.294114	0.321	0.183	0.000327918
LIMS1	1.87e-08	-0.474879	0.672	0.645	0.000356057
CLEC7A	2.03e-08	-0.671224	0.232	0.329	0.000387003
FNBP1	2.32e-08	-0.59037	0.402	0.454	0.000441955
SNX3	2.65e-08	-0.734605	0.2	0.29	0.000506259
VPS13B	3.06e-08	0.278167	0.541	0.333	0.000584429
TPD52L2	3.36e-08	-0.680344	0.126	0.224	0.000639791
KMT2C	3.36e-08	0.537585	0.662	0.435	0.000639954
ARAP1	3.51e-08	-0.670359	0.146	0.242	0.000669403
TEX14	5.3e-08	1.61866	0.237	0.137	0.00101051
DENND4A	5.71e-08	0.394997	0.351	0.211	0.00108819
CARD8	9.49e-08	-0.633017	0.146	0.238	0.00181035
SASH3	9.59e-08	-0.534257	0.057	0.147	0.00182912
PRDX6	9.8e-08	-0.776313	0.264	0.329	0.00186952
SSH1	1.05e-07	-0.599422	0.146	0.241	0.00200056
ZFAND3	1.17e-07	0.342557	0.677	0.443	0.00223869
C6orf62	1.27e-07	-0.782792	0.348	0.386	0.00241506
DPYSL2	1.65e-07	-0.630995	0.146	0.237	0.00315469
SGPL1	1.95e-07	-0.689802	0.175	0.261	0.00371119
SFT2D1	2.2e-07	-0.500726	0.067	0.157	0.00419411
SRSF7	2.3e-07	-0.765567	0.351	0.391	0.00438702
UBASH3B	2.68e-07	-0.576061	0.173	0.268	0.00511296
DDX17	3.17e-07	-0.666981	0.38	0.411	0.00603648
PLIN3	3.64e-07	-0.579799	0.111	0.202	0.00694827
FKBP3	6.96e-07	-0.523858	0.074	0.158	0.0132702
LINC00854	7e-07	1.3007	0.212	0.121	0.0133397
RAB1B	8.35e-07	-0.622983	0.123	0.207	0.0159195
EVL	8.72e-07	-0.356258	0.032	0.108	0.0166343
OSTF1	9.48e-07	-0.544155	0.138	0.224	0.018084
CYTOR	1.13e-06	0.388568	0.41	0.274	0.0214758
GRN	1.19e-06	-0.737105	0.237	0.3	0.022647
ANP32A	1.32e-06	-0.72081	0.291	0.341	0.025262
SDS	1.49e-06	-0.552503	0.089	0.177	0.0283338
IFITM2	1.61e-06	-0.433981	0.163	0.253	0.0307316
RPS27L	1.64e-06	0.252685	0.81	0.682	0.0312288
EPB41L2	1.65e-06	-0.507129	0.138	0.226	0.0314097
MYL12B	1.77e-06	-0.580611	0.551	0.515	0.0337023
HMGN1	1.9e-06	-0.689263	0.195	0.262	0.036249
SON	1.99e-06	-0.554075	0.691	0.586	0.03789
PTDSS1	1.99e-06	-0.35704	0.032	0.104	0.0379989
TALDO1	2.07e-06	-0.703713	0.319	0.361	0.0395472
GTDC1	2.12e-06	0.331008	0.286	0.173	0.0404413

## Sheet: TableS7
Table S7	DEGs unique to the bystander vs uninfected control comparison.
gene	p_val	avg_log2FC	pct.1	pct.2	p_val_adj
ADA2	0	1.10563	0.723	0.202	0
ADAR	0	1.31763	0.818	0.235	0
APOBEC3G	0	1.34539	0.594	0.038	0
ARHGAP25	0	0.949516	0.711	0.22	0
BST2	0	2.23032	0.952	0.338	0
CARD16	0	1.83044	0.936	0.289	0
CCR1	0	1.48567	0.846	0.284	0
CD68	0	1.53389	0.995	0.916	0
CREG1	0	1.01221	0.89	0.452	0
CTSC	0	1.53612	0.873	0.349	0
CXCL12	0	1.23192	0.329	0	0
DTX3L	0	1.04348	0.565	0.099	0
EIF2AK2	0	1.46163	0.791	0.158	0
FGL2	0	1.61709	0.577	0.039	0
FPR3	0	1.46554	0.9	0.352	0
FTH1	0	1.09912	0.998	0.964	0
GIMAP4	0	1.40471	0.787	0.203	0
GLUL	0	1.16334	0.943	0.645	0
GOLGA4	0	1.23256	0.881	0.402	0
HESX1	0	1.94439	0.744	0.011	0
HIST1H2BC	0	1.08097	0.491	0.066	0
HLA-E	0	1.75058	0.976	0.453	0
HSH2D	0	1.09951	0.412	0.001	0
HSPBAP1	0	1.16837	0.561	0.068	0
IFITM2	0	3.11125	0.984	0.253	0
ISG15	0	0.95366	0.334	0.007	0
LGALS2	0	1.20629	0.317	0	0
LGALS3BP	0	1.49872	0.608	0.033	0
LINC02328	0	1.00139	0.503	0.095	0
LY6E	0	1.66103	0.624	0.013	0
MARCKS	0	1.59197	0.989	0.664	0
MNDA	0	1.14362	0.829	0.33	0
NAGK	0	1.14041	0.809	0.287	0
OAZ2	0	1.08031	0.645	0.151	0
RABGAP1L	0	1.8096	0.921	0.287	0
RPL28	0	1.04836	0.998	0.975	0
RTCB	0	1.59071	0.806	0.157	0
SCARB2	0	1.61527	0.852	0.218	0
SDHB	0	1.7287	0.713	0.13	0
SEMA4A	0	1.51835	0.728	0.103	0
SLC8A1	0	1.12014	0.826	0.387	0
STAP1	0	1.10262	0.428	0.004	0
TLR2	0	1.0341	0.752	0.289	0
TMEM60	0	1.14753	0.571	0.082	0
TOR1B	0	0.935517	0.393	0.018	0
USP18	0	2.03643	0.777	0.016	0
ZBP1	0	0.926831	0.352	0.001	0
MT-ND4L	0	-1.31994	0.906	0.927	0
CXCL16	2.45e-307	1.02854	0.447	0.068	4.68e-303
ZNF804A	3.34e-305	1.05448	0.602	0.171	6.37e-301
LILRB1	1.17e-301	0.883117	0.523	0.11	2.24e-297
SSB	7.8e-301	0.961059	0.731	0.28	1.49e-296
DUSP5	9.03e-301	0.934099	0.357	0.021	1.72e-296
TRIM5	7.85e-298	0.8171	0.413	0.048	1.5e-293
CYTIP	8.43e-297	1.04213	0.437	0.067	1.61e-292
PARP12	5.32e-295	0.850651	0.5	0.099	1.01e-290
GMPR	2.14e-292	0.828656	0.341	0.016	4.09e-288
LARP7	2.58e-291	0.828472	0.635	0.189	4.92e-287
GPR65	7.76e-290	1.01154	0.565	0.153	1.48e-285
DMXL1	3.14e-288	0.920408	0.613	0.178	5.98e-284
JUP	5.55e-288	0.811885	0.323	0.01	1.06e-283
ANXA2	2.3e-286	-0.861193	0.919	0.929	4.39e-282
IFI16	1.43e-283	0.842563	0.857	0.436	2.74e-279
SPATS2L	7.47e-283	0.845716	0.565	0.145	1.42e-278
SLC15A3	2.4e-278	0.835605	0.592	0.168	4.58e-274
NADK	3.36e-278	0.802887	0.55	0.134	6.41e-274
SDHD	4.08e-278	0.866655	0.614	0.189	7.77e-274
CTSZ	8.39e-276	0.875225	0.94	0.725	1.6e-271
DLAT	4.41e-275	0.81684	0.383	0.044	8.4e-271
ST8SIA4	1.57e-274	0.860857	0.595	0.171	3e-270
RBM3	1.95e-274	-1.4284	0.14	0.455	3.73e-270
ETV6	2.14e-274	0.849394	0.902	0.509	4.09e-270
CASP3	3.9e-268	0.811952	0.435	0.075	7.44e-264
ART3	1.96e-262	0.828276	0.276	0	3.73e-258
CD37	2.52e-259	0.923848	0.717	0.299	4.81e-255
CLIC1	2.74e-259	0.641177	0.979	0.809	5.23e-255
PNPT1	5.03e-259	0.767383	0.407	0.063	9.59e-255
PDGFRL	2.24e-257	0.719826	0.275	0.002	4.28e-253
PARP4	6.85e-255	0.806839	0.645	0.222	1.31e-250
KIAA1958	9.49e-255	0.805947	0.327	0.026	1.81e-250
PHACTR4	6.89e-251	0.799398	0.696	0.267	1.31e-246
RICTOR	7.69e-249	0.765417	0.573	0.172	1.47e-244
CNP	1.67e-248	0.796003	0.368	0.049	3.19e-244
CSAG3	1.24e-247	0.876156	0.262	0	2.37e-243
ARHGEF11	1.69e-247	0.74135	0.54	0.148	3.23e-243
POLDIP3	1e-244	0.706871	0.407	0.07	1.91e-240
ANPEP	3.32e-242	0.737465	0.62	0.208	6.33e-238
ACOT9	2.59e-241	0.755187	0.485	0.118	4.95e-237
PSAP	3.2e-241	0.557643	0.994	0.916	6.1e-237
CTSH	4.25e-241	0.780756	0.595	0.191	8.11e-237
SRGAP2	2.63e-240	0.815628	0.749	0.324	5.01e-236
SELL	1.7e-239	0.727662	0.301	0.019	3.25e-235
RNF114	3.01e-239	0.779216	0.459	0.103	5.74e-235
MOV10	5.07e-239	0.722305	0.354	0.045	9.67e-235
RBX1	2.35e-235	0.739373	0.885	0.498	4.48e-231
GOPC	3.39e-235	0.695687	0.364	0.052	6.46e-231
EDEM1	7.1e-233	0.718011	0.418	0.082	1.35e-228
TENT5A	3.09e-230	0.725097	0.415	0.083	5.89e-226
SYNGR2	5.5e-229	0.724014	0.404	0.078	1.05e-224
FCGR3A	5e-226	1.00532	0.717	0.374	9.54e-222
FGD2	3.01e-224	0.675728	0.378	0.063	5.74e-220
LINC01146	3.09e-224	0.728258	0.299	0.026	5.89e-220
THEMIS2	1.4e-220	0.704851	0.695	0.282	2.67e-216
APOBEC3H	2.01e-220	0.640659	0.243	0.003	3.83e-216
CD82	3.57e-218	0.75885	0.55	0.177	6.81e-214
SLFN12L	5.24e-218	0.657502	0.238	0.002	9.99e-214
ICAM2	1.37e-215	0.628537	0.271	0.016	2.62e-211
TGM1	4.33e-215	0.587559	0.234	0.001	8.26e-211
BMPR2	5.71e-215	0.709538	0.56	0.184	1.09e-210
HNMT	1.06e-214	0.941062	0.861	0.603	2.02e-210
CREM	1.68e-214	0.757666	0.602	0.217	3.2e-210
2024-03-01	7.91e-213	0.863105	0.717	0.362	1.51e-208
RGL1	6.9e-212	0.669004	0.901	0.528	1.32e-207
VCPIP1	7.76e-212	0.624669	0.386	0.074	1.48e-207
C1GALT1	2.61e-211	0.668036	0.385	0.076	4.99e-207
HAVCR2	4.17e-211	0.720358	0.611	0.223	7.94e-207
CDA	9.88e-211	-1.08261	0.021	0.25	1.88e-206
IFIT5	1.33e-210	0.63336	0.273	0.02	2.54e-206
PLEKHO1	1.95e-209	0.70759	0.531	0.168	3.72e-205
TLE4	3.67e-209	0.662821	0.516	0.155	6.99e-205
CXorf21	3.24e-206	0.628589	0.338	0.054	6.19e-202
MMP19	8.94e-206	0.724758	0.467	0.127	1.71e-201
AXL	2.1e-205	0.6252	0.225	0.001	4.01e-201
AC009948.1	5.04e-204	0.627557	0.334	0.052	9.6e-200
RUFY4	5.31e-204	0.604824	0.239	0.007	1.01e-199
FAM177A1	7.19e-204	0.651368	0.341	0.055	1.37e-199
GIMAP2	2.8e-203	0.618583	0.383	0.077	5.34e-199
SPTLC2	5.91e-203	0.679155	0.543	0.179	1.13e-198
CGAS	6.04e-203	0.64487	0.355	0.063	1.15e-198
AP001610.1	9.37e-200	0.562327	0.22	0.002	1.79e-195
ZBED1	1.08e-199	0.623266	0.36	0.067	2.05e-195
TRIM25	9.79e-198	0.640838	0.375	0.076	1.87e-193
LILRB2	4.39e-197	0.705586	0.651	0.271	8.38e-193
BATF2	2.14e-195	0.568809	0.221	0.003	4.08e-191
TMEM50A	3.96e-195	0.648201	0.519	0.168	7.55e-191
VPS29	1.97e-194	0.656527	0.792	0.395	3.75e-190
PCMT1	6e-194	0.632811	0.443	0.121	1.14e-189
ATP10A	9.03e-192	0.619566	0.27	0.025	1.72e-187
LRP10	1.43e-190	0.597382	0.315	0.049	2.72e-186
FOXN2	2.37e-189	0.659751	0.484	0.149	4.52e-185
RELA	2.58e-188	0.627968	0.329	0.059	4.91e-184
MYD88	1.19e-187	0.618711	0.319	0.053	2.26e-183
TAP2	4.59e-187	0.585113	0.286	0.036	8.76e-183
ZCCHC2	1.64e-186	0.601131	0.355	0.071	3.13e-182
ATP6AP1	1.94e-186	0.638368	0.522	0.176	3.71e-182
BCL2L13	8.86e-186	0.587387	0.399	0.097	1.69e-181
KPNB1	1.65e-185	0.646134	0.83	0.437	3.15e-181
LINC01094	2.07e-184	0.806194	0.495	0.167	3.94e-180
SMCR8	1.21e-183	0.569644	0.328	0.059	2.3e-179
APOO	2.81e-183	0.702061	0.337	0.066	5.35e-179
AKIRIN2	3e-183	0.616612	0.401	0.101	5.72e-179
PSMB9	1.12e-182	0.562972	0.295	0.043	2.13e-178
TENT2	4.59e-182	0.73171	0.846	0.496	8.76e-178
CNDP2	9.36e-182	0.612741	0.656	0.275	1.78e-177
TMEM123	6.43e-181	0.58582	0.671	0.286	1.23e-176
KIAA0319L	6.3e-180	0.679405	0.459	0.141	1.2e-175
CLEC5A	6.93e-180	-0.852865	0.006	0.193	1.32e-175
ARL8B	2.59e-178	0.615876	0.692	0.31	4.94e-174
APOBEC3F	4.07e-178	0.529136	0.233	0.016	7.77e-174
AC087857.1	7.37e-178	0.5916	0.241	0.02	1.41e-173
LGMN	2.92e-177	0.75541	0.929	0.736	5.57e-173
HIST1H4H	8.74e-177	0.621602	0.255	0.026	1.67e-172
TIMD4	2.93e-176	0.679587	0.195	0.001	5.59e-172
RIC1	1.03e-173	0.617917	0.484	0.159	1.96e-169
ATG3	1.27e-173	0.651502	0.615	0.253	2.42e-169
IL2RG	1.84e-173	0.581206	0.251	0.027	3.52e-169
LAMP2	4.58e-172	0.568278	0.554	0.205	8.73e-168
BBX	6.79e-172	0.594973	0.574	0.224	1.29e-167
NFE2L2	1.69e-171	0.574149	0.845	0.471	3.23e-167
PIWIL4	3.4e-171	0.525509	0.219	0.013	6.49e-167
MIR4435-2HG	1.14e-170	-0.922359	0.043	0.255	2.17e-166
OS9	1.34e-169	0.559084	0.623	0.253	2.56e-165
BUD31	2.72e-167	0.539927	0.512	0.179	5.18e-163
CADM1	8.34e-166	0.710598	0.338	0.079	1.59e-161
AC004551.1	3.11e-165	0.468857	0.189	0.003	5.93e-161
MDK	4.84e-165	0.522298	0.182	0	9.23e-161
FFAR2	4.86e-164	0.58627	0.204	0.009	9.27e-160
NOL8	1.34e-163	0.637165	0.446	0.145	2.55e-159
SRGAP2B	4.06e-163	0.570056	0.546	0.205	7.75e-159
SIGLEC14	1.4e-162	0.51147	0.26	0.035	2.68e-158
HPS5	2.35e-162	0.547025	0.445	0.141	4.48e-158
TTC9C	2.57e-161	0.519997	0.309	0.061	4.9e-157
AL591468.1	3.16e-161	0.462317	0.18	0.001	6.03e-157
IQGAP2	1.26e-160	0.631508	0.811	0.456	2.41e-156
MFSD1	1.99e-160	0.621812	0.775	0.421	3.79e-156
GTF2I	5.65e-160	0.59641	0.596	0.251	1.08e-155
GRINA	9.74e-160	0.551926	0.385	0.106	1.86e-155
IL1B	4.45e-159	-1.61175	0.184	0.421	8.48e-155
PDCD1LG2	7.03e-159	0.498847	0.218	0.018	1.34e-154
SNX20	7.91e-159	0.529006	0.276	0.045	1.51e-154
TCF4	2.31e-158	0.542812	0.488	0.171	4.41e-154
TRIM56	2.72e-158	0.528241	0.397	0.114	5.18e-154
SLC25A28	2.73e-158	0.550426	0.267	0.041	5.2e-154
NFE2L1	1.58e-157	0.51346	0.348	0.086	3.01e-153
WIPF1	3.8e-157	0.561196	0.747	0.375	7.25e-153
GPSM3	4.41e-157	0.602957	0.713	0.358	8.42e-153
RASGRP3	6.2e-157	0.61589	0.532	0.208	1.18e-152
PSME1	6.71e-157	0.570584	0.625	0.271	1.28e-152
FCGR2A	1.05e-156	-1.14341	0.278	0.486	2.01e-152
MGLL	2.58e-155	0.540105	0.59	0.243	4.91e-151
NINJ1	3.72e-155	0.544234	0.581	0.235	7.1e-151
GRN	1.4e-154	0.613336	0.656	0.3	2.67e-150
NBPF9	3.12e-154	0.534086	0.275	0.047	5.96e-150
RIT1	1.72e-153	0.49138	0.39	0.111	3.27e-149
WBP11	7.5e-153	0.56454	0.472	0.169	1.43e-148
SULT1C2	9.02e-152	0.537887	0.178	0.004	1.72e-147
SDF2	7.57e-151	0.470986	0.334	0.08	1.44e-146
LNPEP	8.21e-151	0.517473	0.405	0.124	1.56e-146
STAC3	2.8e-150	0.460551	0.266	0.044	5.35e-146
STX17	1.06e-149	0.463413	0.26	0.043	2.03e-145
TRPC4AP	1.15e-149	0.525859	0.481	0.172	2.2e-145
SIGLEC1	3.33e-149	0.502247	0.833	0.439	6.35e-145
ALPK1	8.5e-149	0.511013	0.491	0.178	1.62e-144
TLK2	8.88e-149	0.528044	0.418	0.135	1.69e-144
CKAP4	8.38e-148	0.524398	0.356	0.097	1.6e-143
NBPF14	1.01e-146	0.536717	0.56	0.233	1.92e-142
MAGED2	1.95e-146	0.473244	0.247	0.037	3.71e-142
TMEM106A	3.07e-146	0.509236	0.419	0.136	5.86e-142
ENY2	3.83e-146	0.540927	0.834	0.487	7.31e-142
HIST1H2BD	1.23e-144	0.468026	0.187	0.01	2.34e-140
CMC2	2.03e-144	0.498553	0.384	0.115	3.88e-140
UBE2L3	3.54e-144	0.501005	0.787	0.42	6.75e-140
PIK3AP1	4.18e-144	0.559815	0.816	0.466	7.96e-140
BPGM	8.42e-144	0.494966	0.214	0.022	1.61e-139
TRAPPC2L	1.29e-143	-0.952889	0.072	0.272	2.46e-139
UBA3	2.39e-143	0.46396	0.36	0.101	4.55e-139
MPZL1	8.58e-143	0.504035	0.327	0.083	1.64e-138
ERN1	4.76e-142	0.503393	0.344	0.091	9.07e-138
SECISBP2L	6.95e-141	0.494753	0.36	0.103	1.33e-136
ARL5B	8.27e-141	0.483949	0.316	0.076	1.58e-136
DYNLRB1	8.96e-141	0.492952	0.806	0.44	1.71e-136
MRPL40	9.54e-141	0.484058	0.432	0.149	1.82e-136
ADAM19	3e-140	0.595411	0.162	0.002	5.73e-136
EDARADD	4.37e-140	0.487148	0.164	0.003	8.34e-136
TENT4A	1.19e-139	0.495136	0.336	0.089	2.27e-135
DMXL2	1.53e-139	0.546295	0.886	0.59	2.92e-135
MMP14	2.1e-139	0.502477	0.279	0.059	4.01e-135
SQSTM1	3.73e-139	0.495844	0.675	0.323	7.11e-135
CCL2	2.97e-138	0.837368	0.937	0.921	5.66e-134
GPR141	3.86e-138	0.422308	0.205	0.021	7.37e-134
PAX5	9.54e-138	0.421099	0.156	0.001	1.82e-133
SPATA13	2.41e-137	0.456013	0.24	0.039	4.6e-133
SEMA4D	3.73e-137	0.492821	0.263	0.05	7.11e-133
USP25	3.98e-137	0.509447	0.48	0.182	7.6e-133
IFNGR2	9.32e-137	0.523441	0.642	0.299	1.78e-132
SHOC2	1.23e-136	0.463498	0.57	0.242	2.34e-132
CD81	2.02e-136	0.515354	0.505	0.203	3.85e-132
EDN1	3.63e-136	0.460861	0.152	0	6.92e-132
PTCHD1-AS	5.98e-136	0.487078	0.16	0.003	1.14e-131
CDC73	1.11e-135	0.485545	0.41	0.137	2.11e-131
PANX1	1.31e-135	0.437614	0.205	0.023	2.5e-131
IFNAR2	3.28e-135	0.474012	0.311	0.078	6.26e-131
SLFN12	1.07e-134	0.428451	0.279	0.059	2.03e-130
SAP18	3.27e-134	0.549981	0.797	0.459	6.24e-130
STARD4	7.16e-134	0.466115	0.363	0.109	1.36e-129
SNX11	1.89e-133	0.492208	0.324	0.086	3.6e-129
ZNF350	1.94e-133	0.402787	0.223	0.032	3.71e-129
LAPTM4A	7.36e-133	0.481079	0.662	0.309	1.4e-128
PTP4A1	1.12e-132	0.451659	0.408	0.137	2.14e-128
SLAMF1	2.13e-132	0.450754	0.155	0.003	4.06e-128
TMTC1	3.44e-132	0.519514	0.181	0.014	6.55e-128
LINC01506	4.78e-132	0.409014	0.186	0.015	9.12e-128
CKB	5.97e-132	0.461987	0.152	0.002	1.14e-127
C19orf66	8.21e-132	0.437119	0.194	0.019	1.57e-127
CMTR1	9.64e-132	0.432019	0.238	0.04	1.84e-127
RHBDF2	1.06e-131	0.440101	0.338	0.094	2.03e-127
NAPA	3.79e-131	0.424805	0.423	0.146	7.23e-127
KCNMB1	9.64e-131	0.440714	0.228	0.036	1.84e-126
MAP3K13	3.56e-129	0.612992	0.431	0.162	6.8e-125
TOR3A	2e-128	0.46281	0.259	0.054	3.82e-124
C1orf122	2.46e-128	0.462947	0.2	0.024	4.69e-124
TATDN3	5.07e-128	0.404921	0.293	0.071	9.68e-124
POGLUT1	7.18e-128	0.563296	0.227	0.039	1.37e-123
TMEM171	7.39e-128	0.389125	0.143	0	1.41e-123
NFIL3	7.4e-128	0.453477	0.257	0.053	1.41e-123
FXYD6	4.85e-127	0.470683	0.32	0.088	9.26e-123
SRSF3	5.54e-127	-1.05858	0.224	0.413	1.06e-122
NCEH1	5.71e-127	0.535209	0.502	0.214	1.09e-122
RIN2	6.17e-127	0.512884	0.717	0.381	1.18e-122
MED13	6.63e-127	0.446539	0.535	0.225	1.26e-122
RBMS1	8.5e-127	0.51962	0.697	0.362	1.62e-122
RAB39A	1.15e-126	0.437382	0.265	0.056	2.19e-122
SLC1A4	1.17e-126	0.458035	0.239	0.045	2.23e-122
C1orf21	1.38e-126	0.531033	0.355	0.112	2.64e-122
FBXO6	2.12e-126	0.405982	0.159	0.006	4.03e-122
APOBEC3B	1.14e-125	0.437855	0.267	0.059	2.16e-121
RAB9A	1.63e-125	0.424539	0.289	0.071	3.1e-121
LPAR6	1.09e-124	0.608334	0.475	0.196	2.07e-120
ANTXR2	1.24e-124	0.462087	0.481	0.193	2.36e-120
JPX	1.55e-124	0.427624	0.408	0.141	2.96e-120
TBL1X	2.04e-124	0.507531	0.354	0.111	3.9e-120
NEXN	2.5e-124	0.493761	0.18	0.017	4.78e-120
IRF7	3.16e-124	0.424965	0.163	0.009	6.02e-120
BRD2	1.1e-123	0.409048	0.507	0.208	2.09e-119
RRM2B	2.38e-123	0.460173	0.319	0.09	4.54e-119
DTNA	2.95e-123	-0.701002	0.021	0.172	5.62e-119
ETV7	3.15e-123	0.372141	0.141	0.001	6.01e-119
UXS1	7.34e-123	0.421527	0.237	0.045	1.4e-118
GPRIN3	8.15e-123	-0.926242	0.092	0.278	1.55e-118
TIFAB	1.04e-122	0.391254	0.143	0.002	1.99e-118
KIAA1109	1.39e-122	0.458341	0.422	0.153	2.66e-118
CYTH1	1.49e-122	0.485724	0.651	0.317	2.85e-118
LCP1	2.07e-122	0.603624	0.827	0.549	3.95e-118
DDX21	2.28e-122	-0.91854	0.108	0.301	4.34e-118
FIS1	5.55e-122	-0.985637	0.19	0.378	1.06e-117
CSRNP1	8.34e-122	0.410449	0.222	0.037	1.59e-117
MAP1LC3A	1.03e-121	0.393119	0.142	0.002	1.96e-117
OSBPL9	1.36e-121	0.463318	0.555	0.246	2.59e-117
GRIN3A	1.45e-121	0.38958	0.153	0.006	2.76e-117
AC026167.1	1.96e-121	0.431343	0.16	0.01	3.74e-117
LAMP3	8.66e-121	0.485943	0.137	0.001	1.65e-116
LINC01093	4.56e-120	0.381159	0.135	0	8.69e-116
HIST2H2BE	7.46e-120	0.410738	0.171	0.015	1.42e-115
DDX52	2.37e-119	0.407942	0.352	0.112	4.52e-115
SGPP1	3.21e-119	0.451525	0.271	0.067	6.13e-115
BAK1	7.64e-119	0.41699	0.254	0.056	1.46e-114
KLF9	1.28e-118	0.390612	0.262	0.061	2.44e-114
SSTR2	1.75e-118	0.390009	0.141	0.003	3.34e-114
CD47	2.81e-118	0.44898	0.436	0.167	5.36e-114
EPHB2	7.17e-118	0.38712	0.378	0.128	1.37e-113
AZI2	2.13e-117	0.397055	0.4	0.142	4.06e-113
BAZ2A	2.35e-117	0.405876	0.35	0.111	4.47e-113
MICB	4.19e-117	0.373752	0.21	0.034	7.98e-113
ANKIB1	2.21e-116	0.441053	0.419	0.16	4.21e-112
MS4A4A	2.93e-116	-1.01838	0.245	0.43	5.58e-112
ODF2L	3.23e-116	0.420665	0.259	0.061	6.16e-112
BAG1	2.3e-114	0.396437	0.307	0.089	4.39e-110
IRF4	4.25e-114	0.425836	0.134	0.002	8.11e-110
MVB12B	3.77e-113	0.438926	0.238	0.051	7.18e-109
TNKS2	1.76e-112	0.385878	0.455	0.182	3.36e-108
CD164	5.58e-112	0.405005	0.626	0.3	1.06e-107
UBE2D3	5.6e-112	0.429991	0.759	0.42	1.07e-107
UBE2D1	6.94e-112	0.392091	0.282	0.075	1.32e-107
SPART	9.24e-112	0.359955	0.388	0.138	1.76e-107
PRCP	1.3e-111	0.413755	0.308	0.093	2.48e-107
HERPUD2	1.45e-111	0.38569	0.267	0.068	2.76e-107
RAB3GAP1	2.17e-110	0.392728	0.457	0.187	4.13e-106
AC079630.1	4.09e-110	0.345062	0.128	0.002	7.81e-106
LINC01137	5.19e-110	0.344791	0.141	0.006	9.89e-106
PSEN1	1.11e-109	0.344827	0.539	0.236	2.13e-105
LEPROT	1.5e-109	0.370295	0.409	0.157	2.86e-105
L2HGDH	2.85e-109	0.409705	0.164	0.017	5.43e-105
FAM122C	3.67e-109	0.344006	0.16	0.014	7e-105
LILRB3	6.01e-109	0.377677	0.266	0.069	1.15e-104
TRAPPC4	9.87e-109	0.374208	0.275	0.075	1.88e-104
C3orf38	1.79e-108	0.374489	0.311	0.095	3.41e-104
LXN	2.16e-108	0.348292	0.194	0.031	4.12e-104
BTN3A1	3.16e-108	0.333089	0.184	0.026	6.03e-104
TRIM26	4.66e-108	0.387366	0.274	0.074	8.89e-104
ZMIZ2	1.37e-107	0.40069	0.266	0.07	2.61e-103
CCDC32	1.5e-107	0.327777	0.296	0.086	2.86e-103
AC007036.1	1.71e-107	0.351136	0.124	0.001	3.25e-103
SLC17A5	2.98e-107	0.369874	0.358	0.124	5.68e-103
TINF2	5.26e-107	0.386615	0.237	0.055	1e-102
GBP7	7.2e-107	0.417009	0.121	0	1.37e-102
GTPBP2	1.18e-106	0.387336	0.213	0.043	2.25e-102
SLC38A5	2.21e-106	0.325267	0.125	0.002	4.21e-102
MTHFD2	4.49e-106	0.383676	0.425	0.168	8.56e-102
HNRNPA3	5.46e-106	-0.94016	0.21	0.383	1.04e-101
TAB2	7.87e-106	0.406784	0.481	0.209	1.5e-101
LAG3	8.88e-106	0.314796	0.12	0	1.69e-101
RASGEF1B	1.56e-105	0.465263	0.749	0.428	2.98e-101
TBC1D1	1.81e-105	0.404158	0.361	0.131	3.45e-101
GCNT2	2.27e-105	0.376851	0.337	0.113	4.32e-101
BLNK	3.21e-105	0.371415	0.398	0.15	6.12e-101
RAB8A	8.71e-105	0.345152	0.459	0.189	1.66e-100
RRAGC	1.65e-104	0.362575	0.376	0.136	3.15e-100
TMEM30A	1.68e-104	0.376698	0.44	0.181	3.2e-100
ITM2B	2.16e-104	0.444812	0.846	0.542	4.13e-100
HIST1H2BG	4.17e-104	0.357559	0.146	0.011	7.96e-100
DHRSX	7.15e-104	0.398323	0.551	0.259	1.36e-99
ATP6V1A	9.06e-104	0.408367	0.618	0.309	1.73e-99
MSR1	4.84e-103	0.435416	0.822	0.534	9.24e-99
CD72	4.96e-103	0.32746	0.148	0.013	9.45e-99
ELF4	2.29e-102	0.345349	0.225	0.051	4.37e-98
ITPRIP	2.85e-102	0.364287	0.223	0.051	5.44e-98
TLR3	3.3e-101	0.30724	0.128	0.005	6.29e-97
IER5	3.57e-101	0.340031	0.257	0.069	6.81e-97
AKAP2	7.35e-101	0.286018	0.12	0.002	1.4e-96
BLVRA	9.74e-101	0.462129	0.685	0.377	1.86e-96
B3GNT2	1.34e-100	0.412463	0.294	0.093	2.55e-96
FMR1	1.34e-100	0.367213	0.278	0.082	2.56e-96
SND1	1.59e-100	-0.915757	0.212	0.381	3.03e-96
NRIP3	1.7e-100	0.417804	0.219	0.051	3.24e-96
AP1S3	2.33e-100	0.360292	0.156	0.017	4.44e-96
GNPTAB	5.93e-100	0.355095	0.522	0.241	1.13e-95
MKRN1	1.41e-99	0.335247	0.309	0.1	2.69e-95
DPYD	1.74e-99	-0.798896	0.698	0.701	3.32e-95
DCTN4	3.19e-99	0.35662	0.483	0.214	6.07e-95
AHR	4.05e-99	0.347256	0.272	0.079	7.71e-95
ITGAX	4.78e-99	-1.00359	0.161	0.329	9.11e-95
EAPP	5.48e-99	0.350706	0.32	0.109	1.04e-94
DNAJB6	6.89e-99	0.380351	0.533	0.25	1.31e-94
PNRC2	9.72e-99	0.338401	0.52	0.239	1.85e-94
THADA	2.08e-98	-0.722661	0.057	0.208	3.97e-94
MLLT6	4.28e-98	0.347402	0.245	0.065	8.16e-94
PHF3	5.6e-98	0.347005	0.429	0.178	1.07e-93
SRGAP2C	1.39e-97	0.348076	0.513	0.234	2.65e-93
ZNF107	2.59e-97	0.344728	0.19	0.036	4.94e-93
SESN2	2.65e-97	0.321193	0.186	0.033	5.05e-93
VAT1	3.1e-97	-0.781809	0.072	0.227	5.92e-93
NDUFB3	5.71e-97	0.432293	0.712	0.399	1.09e-92
MRPL27	6.7e-97	0.366379	0.517	0.237	1.28e-92
ARRDC3	8.41e-97	0.359177	0.299	0.097	1.6e-92
BTK	1.48e-96	0.33997	0.375	0.145	2.82e-92
NFKBIE	2.48e-96	0.360412	0.201	0.042	4.72e-92
TOR1AIP1	3.85e-96	0.322059	0.327	0.113	7.34e-92
NEU1	7.71e-96	0.352094	0.321	0.112	1.47e-91
HIPK2	1.02e-95	0.390001	0.393	0.161	1.95e-91
EHD4	1.16e-95	0.347773	0.481	0.215	2.21e-91
EIF3E	1.86e-95	-0.936898	0.3	0.442	3.54e-91
ENPP4	2.51e-95	0.339637	0.182	0.033	4.78e-91
TRG-AS1	2.67e-95	0.32417	0.281	0.087	5.09e-91
PLA2G16	3.38e-95	0.312275	0.128	0.007	6.45e-91
GTPBP1	6.22e-95	0.344679	0.186	0.035	1.19e-90
CDS2	6.3e-95	0.344931	0.291	0.094	1.2e-90
ZFY-AS1	8.25e-95	0.298455	0.12	0.005	1.57e-90
RELB	1.27e-94	0.353076	0.326	0.115	2.43e-90
AF127936.1	2.86e-94	0.297102	0.121	0.005	5.45e-90
HMGB3	3.24e-94	-0.67173	0.034	0.166	6.18e-90
PTPRM	3.82e-94	-0.746948	0.058	0.204	7.28e-90
PARP11	3.82e-94	0.317513	0.257	0.074	7.28e-90
CYBB	1.24e-93	-0.628015	0.736	0.77	2.37e-89
AFF1	1.7e-93	0.407865	0.578	0.29	3.25e-89
LINC01055	1.96e-93	0.392522	0.106	0	3.74e-89
PLP2	3.14e-93	-0.706868	0.062	0.208	5.99e-89
CPEB2	3.17e-93	0.35262	0.277	0.088	6.04e-89
TMEM258	3.24e-93	-0.745941	0.626	0.642	6.17e-89
GTF2H3	3.7e-93	0.337671	0.264	0.08	7.06e-89
HINT1	5.25e-93	-0.845299	0.47	0.554	1e-88
WNT5A	5.28e-93	0.31343	0.106	0	1.01e-88
MBD5	5.81e-93	0.373226	0.509	0.242	1.11e-88
FAM135A	6.19e-93	0.381029	0.287	0.095	1.18e-88
YME1L1	6.96e-93	0.323245	0.524	0.243	1.33e-88
SCAPER	1.04e-92	0.328265	0.457	0.202	1.98e-88
BISPR	1.19e-92	0.329302	0.163	0.025	2.28e-88
TSPAN33	1.75e-92	0.356805	0.209	0.049	3.34e-88
MOB1A	1.79e-92	0.324186	0.567	0.275	3.42e-88
NCOA7	2.75e-92	0.300298	0.456	0.197	5.25e-88
CACYBP	3.12e-92	-0.636844	0.043	0.179	5.94e-88
CCDC69	4.11e-92	0.323632	0.2	0.044	7.83e-88
OSBPL1A	9.82e-92	0.362307	0.478	0.218	1.87e-87
SLC3A2	1.21e-91	0.330454	0.28	0.09	2.31e-87
AC004241.1	1.51e-91	0.303458	0.142	0.016	2.88e-87
AL035681.1	3.95e-91	0.267972	0.108	0.002	7.53e-87
CCDC82	4.74e-91	0.315174	0.325	0.117	9.03e-87
TSPAN3	6.02e-91	0.355013	0.313	0.112	1.15e-86
TRIP4	6.09e-91	0.306295	0.267	0.082	1.16e-86
OLFML2B	6.54e-91	0.389683	0.286	0.095	1.25e-86
CASP10	6.77e-91	0.314938	0.27	0.083	1.29e-86
DIAPH2-AS1	1.87e-90	0.303611	0.133	0.012	3.57e-86
CHMP2A	2e-90	-0.781197	0.084	0.234	3.81e-86
C12orf65	3.41e-90	0.299281	0.179	0.034	6.49e-86
UVRAG	3.44e-90	0.334444	0.478	0.218	6.55e-86
LMO4	3.6e-90	0.333921	0.297	0.1	6.86e-86
SRP72	3.74e-90	-0.86376	0.159	0.32	7.14e-86
BDH2	4.14e-90	0.298745	0.2	0.045	7.89e-86
CLLU1OS	4.66e-90	0.445309	0.108	0.002	8.89e-86
OTUB1	5.02e-90	0.307542	0.383	0.154	9.57e-86
PTPN1	5.49e-90	0.30272	0.413	0.174	1.05e-85
UBR2	1.81e-89	0.332004	0.371	0.149	3.44e-85
SSBP2	2.13e-89	-0.725592	0.058	0.2	4.07e-85
RAB29	3.57e-89	0.31904	0.266	0.084	6.81e-85
TMPO	4.22e-89	-0.656811	0.045	0.179	8.05e-85
ATG12	4.45e-89	0.296075	0.397	0.164	8.48e-85
AC009226.1	7.52e-89	0.319555	0.141	0.016	1.43e-84
CD2AP	1.08e-88	0.31011	0.382	0.155	2.06e-84
RBM23	1.18e-88	0.30751	0.346	0.133	2.26e-84
TIPARP	1.65e-88	0.336254	0.231	0.063	3.14e-84
RILPL2	2.37e-88	0.292603	0.482	0.218	4.52e-84
BLOC1S2	7.23e-88	0.339098	0.302	0.107	1.38e-83
ABCE1	7.75e-88	-0.510604	0.018	0.132	1.48e-83
POMZP3	7.89e-88	0.289942	0.126	0.01	1.5e-83
LINC01857	1.16e-87	0.283255	0.135	0.014	2.22e-83
PHF11	1.55e-87	0.308393	0.265	0.084	2.96e-83
JKAMP	1.83e-87	0.289943	0.274	0.089	3.5e-83
RSF1	1.96e-87	0.32618	0.48	0.224	3.74e-83
TMEM62	3.01e-87	0.310753	0.203	0.049	5.75e-83
NSUN7	6.46e-87	0.264003	0.104	0.002	1.23e-82
RFX5	7.64e-87	0.296468	0.205	0.051	1.46e-82
CISD2	9.21e-87	0.292809	0.322	0.119	1.76e-82
CHRNB1	1.07e-86	0.26199	0.134	0.014	2.05e-82
SH3PXD2B	1.31e-86	0.365233	0.225	0.062	2.49e-82
SRI	1.37e-86	0.290376	0.231	0.065	2.62e-82
ARID1B	1.68e-86	0.398963	0.571	0.299	3.2e-82
FAM3C	1.79e-86	0.313002	0.208	0.053	3.41e-82
ZC3H12A	4.23e-86	0.304351	0.121	0.009	8.07e-82
C19orf38	4.26e-86	0.283589	0.205	0.051	8.12e-82
NT5C2	6.6e-86	0.352237	0.604	0.317	1.26e-81
MANBA	7.6e-86	0.342264	0.616	0.328	1.45e-81
HAX1	1.29e-85	0.319678	0.384	0.16	2.46e-81
CREB3	1.43e-85	0.291532	0.162	0.029	2.72e-81
MAD2L1BP	1.44e-85	0.287142	0.17	0.032	2.75e-81
NRIP1	1.59e-85	0.306446	0.392	0.165	3.03e-81
DIRC2	2.49e-85	0.334828	0.355	0.142	4.74e-81
FLOT2	2.86e-85	0.350348	0.221	0.061	5.46e-81
RCC1	3.01e-85	-0.657353	0.046	0.176	5.75e-81
MANBAL	3.11e-85	0.272532	0.17	0.033	5.93e-81
TRAF3	9.89e-85	0.339409	0.485	0.229	1.89e-80
LGALS8	1.13e-84	0.291856	0.392	0.166	2.15e-80
MAFB	1.14e-84	0.404054	0.756	0.466	2.18e-80
TMEM167B	3.97e-84	0.279073	0.246	0.075	7.57e-80
GRIPAP1	5.19e-84	0.295256	0.275	0.093	9.89e-80
ENDOD1	5.3e-84	0.280502	0.122	0.01	1.01e-79
ATP6V1E1	7.15e-84	0.291623	0.494	0.234	1.36e-79
NUP62	7.65e-84	0.345231	0.383	0.163	1.46e-79
ZNF24	8.74e-84	0.285698	0.328	0.126	1.67e-79
MYCBP2	8.93e-84	0.362694	0.573	0.301	1.7e-79
HELZ2	1.54e-83	0.259831	0.104	0.003	2.93e-79
SCLT1	1.92e-83	0.280694	0.535	0.26	3.65e-79
IL7	2.52e-83	0.287812	0.136	0.017	4.81e-79
CLECL1	3.42e-83	0.322075	0.279	0.097	6.52e-79
RAB2B	7.58e-83	0.299488	0.197	0.049	1.45e-78
JADE2	8.21e-83	0.265732	0.134	0.016	1.57e-78
CD33	9.84e-83	-0.66399	0.057	0.19	1.88e-78
RAP1B	1.05e-82	0.354003	0.679	0.376	2.01e-78
AKR1B1	1.72e-82	0.358798	0.33	0.129	3.28e-78
NKAPD1	2.44e-82	0.301974	0.233	0.07	4.66e-78
ERP44	5.18e-82	0.28719	0.422	0.187	9.88e-78
CPM	5.25e-82	0.332925	0.352	0.143	1e-77
PCMTD1	6.79e-82	0.299816	0.306	0.113	1.3e-77
PDCD10	8.32e-82	0.291644	0.483	0.232	1.59e-77
LILRA5	9.94e-82	0.304483	0.197	0.049	1.9e-77
BIRC2	1.04e-81	0.294356	0.237	0.072	1.98e-77
MITD1	1.04e-81	0.268648	0.227	0.066	1.98e-77
JAK1	1.11e-81	0.300081	0.444	0.203	2.12e-77
SAP30BP	1.55e-81	0.265231	0.354	0.142	2.95e-77
MAX	3.69e-81	0.272047	0.373	0.156	7.04e-77
TGM2	3.9e-81	0.299896	0.122	0.013	7.44e-77
NKIRAS2	4.35e-81	0.293882	0.222	0.063	8.3e-77
TMEM131	6.1e-81	0.310004	0.382	0.163	1.16e-76
OTUD4	1.05e-80	0.311625	0.246	0.079	2.01e-76
CAB39	1.37e-80	-0.894025	0.284	0.416	2.61e-76
AL031777.3	1.98e-80	0.276621	0.11	0.007	3.78e-76
GSAP	2.1e-80	0.307891	0.406	0.182	4e-76
WASHC2A	2.48e-80	0.326679	0.313	0.119	4.72e-76
PRLR	2.59e-80	0.350364	0.115	0.009	4.95e-76
ZDHHC17	3.27e-80	0.330294	0.238	0.074	6.23e-76
CR1L	4.85e-80	0.301436	0.129	0.016	9.25e-76
AC002091.1	5.39e-80	0.279269	0.128	0.015	1.03e-75
GBA	6.39e-80	0.265156	0.371	0.155	1.22e-75
RAB11A	9.92e-80	0.288326	0.467	0.222	1.89e-75
HSD17B12	1.07e-79	-0.792739	0.144	0.293	2.04e-75
MARCKSL1	1.46e-79	0.339813	0.128	0.015	2.78e-75
TNS3	2.13e-79	0.382623	0.77	0.474	4.06e-75
DESI1	3.34e-79	0.289084	0.184	0.044	6.37e-75
PRKCE	3.96e-79	0.355262	0.255	0.086	7.55e-75
OSTC	4.47e-79	-0.792047	0.142	0.289	8.52e-75
CEP350	5.18e-79	0.312887	0.531	0.27	9.88e-75
LRPPRC	5.77e-79	-0.539408	0.028	0.141	1.1e-74
C4orf33	5.87e-79	0.25683	0.181	0.041	1.12e-74
MILR1	1.71e-78	0.297869	0.39	0.172	3.26e-74
UBE2F	1.96e-78	0.279826	0.274	0.096	3.74e-74
ATRN	2.29e-78	-0.772246	0.094	0.234	4.36e-74
RHOH	2.33e-78	0.264204	0.104	0.005	4.44e-74
TRIM14	2.56e-78	0.307854	0.291	0.107	4.88e-74
PRRC2C	3.13e-78	0.354461	0.817	0.521	5.97e-74
ACTR6	5.73e-78	0.275411	0.181	0.044	1.09e-73
SMU1	6.41e-78	0.273465	0.309	0.118	1.22e-73
PAX8	6.73e-78	0.281982	0.151	0.028	1.28e-73
FBXO8	2.06e-77	0.274746	0.199	0.054	3.93e-73
APOBEC3C	2.65e-77	0.276827	0.269	0.094	5.05e-73
CYTOR	3.15e-77	-0.747688	0.128	0.274	6.01e-73
APEX1	3.87e-77	-0.658933	0.079	0.216	7.38e-73
SYT11	7.55e-77	0.280083	0.179	0.043	1.44e-72
CYB5R4	8.85e-77	0.299468	0.41	0.189	1.69e-72
PARP8	1.36e-76	0.285004	0.531	0.266	2.6e-72
DNAJC1	1.67e-76	0.3106	0.399	0.179	3.19e-72
SLC38A6	1.92e-76	-0.88106	0.276	0.405	3.66e-72
TAGLN2	2.11e-76	-0.888984	0.402	0.491	4.02e-72
BTN3A2	3.97e-76	0.258652	0.208	0.06	7.56e-72
TOGARAM1	4.05e-76	0.321194	0.228	0.072	7.72e-72
ABCC5	4.22e-76	-0.560264	0.032	0.145	8.04e-72
PRPF8	6.18e-76	-0.670532	0.081	0.216	1.18e-71
EXT2	6.41e-76	0.298361	0.211	0.062	1.22e-71
ACOT11	1.64e-75	-0.444458	0.015	0.112	3.12e-71
PRPF4B	2e-75	0.300239	0.47	0.229	3.82e-71
CALCRL	2.59e-75	0.313602	0.121	0.014	4.95e-71
CACNA2D4	5.33e-75	-0.576861	0.044	0.162	1.02e-70
RUNX3	9.21e-75	0.272602	0.251	0.086	1.76e-70
CLDND1	9.57e-75	0.266457	0.223	0.069	1.82e-70
SCAMP1-AS1	9.87e-75	0.255223	0.128	0.018	1.88e-70
TIMM23B	1.2e-74	-0.553566	0.031	0.142	2.29e-70
TMEM165	2.03e-74	0.27514	0.471	0.23	3.87e-70
FBXO7	2.12e-74	0.269249	0.311	0.124	4.05e-70
ZNF844	2.51e-74	0.252565	0.136	0.022	4.79e-70
CLN5	4.71e-74	0.27888	0.148	0.028	8.99e-70
SP140L	6.53e-74	0.255134	0.223	0.069	1.24e-69
TEX41	7.1e-74	0.376998	0.224	0.072	1.35e-69
LMBRD1	9.41e-74	0.262866	0.327	0.134	1.79e-69
LGALS9	1.08e-73	0.288803	0.684	0.382	2.05e-69
GALC	1.37e-73	0.285607	0.204	0.06	2.62e-69
TMEM117	7.29e-73	-0.467926	0.019	0.117	1.39e-68
AGPAT4	8.39e-73	0.309108	0.25	0.089	1.6e-68
PIK3R5	1.32e-72	0.295509	0.679	0.389	2.52e-68
MB21D2	1.4e-72	0.292792	0.333	0.14	2.68e-68
POLR2A	1.5e-72	0.251813	0.345	0.146	2.85e-68
GNA13	1.54e-72	0.31558	0.52	0.269	2.93e-68
AFTPH	2.78e-72	0.267849	0.353	0.153	5.3e-68
SPG11	3.16e-72	0.301113	0.436	0.211	6.02e-68
DDX39A	3.44e-72	-0.656413	0.065	0.189	6.56e-68
MIR181A1HG	4.09e-72	0.304987	0.456	0.226	7.79e-68
LMBR1	4.33e-72	0.294646	0.254	0.091	8.27e-68
C1QA	6.05e-72	0.446701	0.82	0.599	1.15e-67
PHF19	6.31e-72	-0.4335	0.013	0.105	1.2e-67
ANO6	7.61e-72	0.267171	0.416	0.195	1.45e-67
AKAP7	8.88e-72	0.266921	0.162	0.037	1.69e-67
DAPK1	1.08e-71	0.346071	0.818	0.529	2.06e-67
C5AR1	1.2e-71	0.455484	0.605	0.363	2.29e-67
FAM69A	1.59e-71	0.273288	0.157	0.035	3.03e-67
NFAM1	1.81e-71	0.319981	0.25	0.089	3.46e-67
LARS	2.12e-71	-0.646435	0.074	0.201	4.05e-67
ARMCX1	2.61e-71	0.251722	0.179	0.047	4.98e-67
PGAP1	3.01e-71	0.274521	0.17	0.042	5.73e-67
LINC00623	3.05e-71	0.264117	0.164	0.038	5.82e-67
GPR137B	3.48e-71	0.275943	0.476	0.237	6.64e-67
UHRF1BP1	4.85e-71	0.266845	0.273	0.103	9.25e-67
ZFYVE26	1.44e-70	0.257253	0.343	0.147	2.75e-66
PPM1L	1.96e-70	-0.60271	0.054	0.172	3.73e-66
CLEC4A	2.27e-70	-0.518665	0.032	0.138	4.33e-66
TMEM150B	2.3e-70	0.265171	0.139	0.026	4.39e-66
CTTNBP2NL	2.44e-70	0.257049	0.278	0.107	4.66e-66
AC245297.3	3.4e-70	0.276628	0.169	0.042	6.48e-66
CYSTM1	6.69e-70	0.29806	0.498	0.253	1.28e-65
WSB1	8.83e-70	0.371337	0.723	0.442	1.68e-65
NRBF2	1.19e-69	0.262759	0.261	0.097	2.27e-65
PPP1R18	1.65e-69	0.251058	0.585	0.307	3.15e-65
NCOA3	1.65e-69	0.259589	0.387	0.178	3.15e-65
SPSB1	2.86e-69	0.263203	0.104	0.01	5.45e-65
FAF1	4.31e-69	-0.770369	0.141	0.278	8.21e-65
GTF2E2	5.17e-69	0.293836	0.224	0.075	9.86e-65
RBPJ	6.07e-69	-0.87929	0.288	0.404	1.16e-64
RACGAP1	6.08e-69	-0.545837	0.032	0.136	1.16e-64
NECAP1	6.11e-69	0.259318	0.159	0.037	1.17e-64
CDC42EP2	6.21e-69	0.251896	0.108	0.011	1.18e-64
CCDC186	1.01e-68	0.255438	0.238	0.083	1.93e-64
TET2	1.22e-68	0.277307	0.522	0.275	2.33e-64
MCMBP	1.4e-68	0.258176	0.255	0.093	2.68e-64
SCMH1	1.46e-68	-0.508448	0.027	0.129	2.78e-64
FYN	1.48e-68	0.289199	0.134	0.025	2.83e-64
PRDX1	2.18e-68	0.353616	0.914	0.732	4.16e-64
GAB2	2.92e-68	0.335681	0.716	0.433	5.57e-64
PKN2	7.52e-68	0.250042	0.364	0.164	1.43e-63
EIF4E3	1.08e-67	0.252381	0.131	0.024	2.05e-63
DNAJC13	1.44e-67	0.264032	0.441	0.22	2.75e-63
SMARCC1	3.52e-67	-0.619908	0.076	0.2	6.72e-63
C1QC	3.83e-67	0.424284	0.72	0.478	7.31e-63
PPA1	5.38e-67	0.295341	0.196	0.06	1.03e-62
NUBPL	6.51e-67	0.319413	0.237	0.085	1.24e-62
MRPL3	1.25e-66	-0.399911	0.013	0.1	2.38e-62
CYP27A1	2.64e-66	0.269878	0.232	0.082	5.04e-62
PIK3CD	6.12e-66	-0.524516	0.032	0.133	1.17e-61
TOMM5	6.38e-66	0.286566	0.377	0.179	1.22e-61
PGK1	8.6e-66	-0.805096	0.489	0.532	1.64e-61
SF3B5	8.61e-66	-0.820431	0.276	0.389	1.64e-61
NFKB2	1.03e-65	0.273454	0.155	0.037	1.97e-61
MYLIP	1.22e-65	0.256892	0.16	0.04	2.32e-61
ZMYM4	1.65e-65	0.260337	0.374	0.174	3.15e-61
SNRPD1	1.9e-65	-0.806269	0.179	0.307	3.61e-61
RETREG3	2.37e-65	0.257193	0.226	0.079	4.52e-61
ZNF618	4.77e-65	0.282843	0.147	0.034	9.09e-61
CHCHD3	6.49e-65	-0.740281	0.17	0.302	1.24e-60
PIAS1	6.85e-65	0.280831	0.698	0.407	1.31e-60
PEX11B	7.34e-65	0.254607	0.176	0.05	1.4e-60
BCL2	9.82e-65	0.435301	0.36	0.176	1.87e-60
MOB1B	3.92e-64	0.262921	0.334	0.149	7.47e-60
XRCC5	4.08e-64	-0.792632	0.309	0.411	7.79e-60
MRPS35	5.24e-64	-0.432474	0.026	0.122	1e-59
NOP58	6.88e-64	-0.565723	0.048	0.157	1.31e-59
FAM126B	7.96e-64	0.251898	0.25	0.095	1.52e-59
GABARAPL1	8.63e-64	0.261486	0.204	0.067	1.65e-59
LMBR1L	6.96e-63	0.250065	0.136	0.029	1.33e-58
CD36	6.97e-63	-0.829383	0.181	0.313	1.33e-58
TIMM10	1.37e-62	-0.543422	0.059	0.172	2.62e-58
MRPL24	1.53e-62	-0.40561	0.02	0.109	2.91e-58
STAT5A	1.56e-62	0.254406	0.307	0.133	2.97e-58
RAB1A	2.84e-62	0.256863	0.574	0.316	5.41e-58
KDELR2	6.47e-62	-0.558046	0.057	0.168	1.23e-57
SNN	1.47e-61	0.26287	0.198	0.065	2.81e-57
CMSS1	1.67e-61	-0.493438	0.035	0.134	3.18e-57
SEM1	2.48e-61	0.269867	0.768	0.472	4.74e-57
RAB7B	3.7e-61	-0.444033	0.02	0.107	7.06e-57
IGFBP4	4.39e-61	0.312669	0.453	0.237	8.36e-57
ZFYVE16	4.49e-61	0.29382	0.586	0.335	8.55e-57
HK3	6.06e-61	-0.462597	0.018	0.103	1.16e-56
MAP3K20	7.96e-61	-0.619397	0.087	0.206	1.52e-56
PDE7A	2.59e-60	0.281338	0.232	0.089	4.93e-56
XIAP	2.96e-60	0.259506	0.344	0.161	5.64e-56
ARSB	5.26e-60	0.266528	0.354	0.17	1e-55
FAM19A2	5.7e-60	0.257187	0.138	0.032	1.09e-55
FNBP1	8.37e-60	0.309335	0.719	0.454	1.6e-55
PLCB1	8.92e-60	0.27675	0.135	0.031	1.7e-55
FGF13	1.16e-59	-0.609887	0.024	0.113	2.22e-55
RPF2	2.35e-59	-0.464583	0.033	0.128	4.48e-55
ABRACL	3.19e-59	0.263882	0.734	0.455	6.08e-55
FBXO11	1.11e-58	0.25683	0.498	0.268	2.11e-54
OPHN1	1.73e-58	-0.439386	0.02	0.105	3.3e-54
MICAL2	1.91e-58	-0.474973	0.04	0.138	3.64e-54
OLA1	2.07e-58	-0.697994	0.153	0.276	3.94e-54
DNMT3A	2.81e-58	-0.419509	0.021	0.107	5.35e-54
H3F3B	4.38e-58	0.282939	0.794	0.509	8.35e-54
EPB41L3	4.5e-58	0.270637	0.667	0.408	8.58e-54
MRPL51	4.62e-58	-0.76962	0.212	0.326	8.81e-54
EIF3B	1.12e-57	-0.435302	0.03	0.122	2.13e-53
SERPINB2	1.21e-57	1.57058	0.199	0.079	2.32e-53
FARSB	1.32e-57	-0.377311	0.018	0.1	2.51e-53
LAMP1	8.3e-57	0.252874	0.531	0.298	1.58e-52
GLCCI1	9.16e-57	-0.402284	0.02	0.102	1.75e-52
SKAP2	1.43e-56	-0.7581	0.344	0.432	2.72e-52
ASAH1	9.25e-56	0.280267	0.737	0.476	1.76e-51
S100A8	1.61e-55	-1.07178	0.064	0.172	3.07e-51
MTRNR2L8	1.83e-55	-0.975135	0.308	0.411	3.49e-51
DSTN	2.63e-55	-0.514737	0.053	0.154	5.02e-51
SRSF6	6.16e-55	-0.463836	0.038	0.132	1.18e-50
DDX18	1.96e-54	-0.688651	0.173	0.29	3.74e-50
ITGB3BP	2.94e-54	-0.388737	0.021	0.102	5.6e-50
OXA1L	3.01e-54	-0.521039	0.061	0.164	5.74e-50
GALM	3.38e-54	0.340083	0.564	0.341	6.45e-50
NAA15	4e-54	-0.464768	0.038	0.13	7.62e-50
CLPB	4.97e-54	-0.451224	0.036	0.128	9.47e-50
PER3	2.26e-53	-0.51787	0.045	0.14	4.32e-49
SNU13	3.58e-53	-0.741421	0.295	0.392	6.83e-49
TNFSF8	1.56e-52	-0.450908	0.033	0.12	2.98e-48
SCIN	2.3e-52	0.264338	0.13	0.034	4.39e-48
RND3	7.65e-52	0.291611	0.196	0.074	1.46e-47
SERINC5	2.21e-51	-0.837034	0.182	0.292	4.21e-47
LINC00854	3.38e-51	-0.559173	0.035	0.121	6.44e-47
CALU	3.93e-51	-0.672503	0.156	0.268	7.5e-47
ZNF330	4.58e-51	-0.64674	0.105	0.214	8.73e-47
RBL1	4.82e-51	-0.460171	0.031	0.114	9.19e-47
PRKAR2A	4.16e-50	-0.519177	0.065	0.165	7.94e-46
PPP3CA	1.17e-49	-0.693386	0.174	0.286	2.24e-45
SIGLEC9	1.99e-49	-0.636385	0.121	0.23	3.79e-45
SEC13	2.72e-48	-0.623824	0.116	0.222	5.19e-44
PUM3	1.18e-47	-0.508751	0.066	0.162	2.25e-43
TUBGCP2	2.25e-47	-0.491228	0.063	0.157	4.3e-43
PRPF38B	3.3e-47	-0.600026	0.101	0.204	6.29e-43
GNL3	1.09e-46	-0.449665	0.042	0.127	2.08e-42
DPH6	1.92e-46	-0.475042	0.038	0.122	3.66e-42
RAB7A	2.41e-46	-0.688922	0.45	0.491	4.6e-42
DNAJC10	2.59e-46	-0.475979	0.048	0.135	4.95e-42
TUFM	3.33e-46	-0.42522	0.039	0.123	6.35e-42
LTA4H	9.36e-46	-0.539514	0.06	0.151	1.78e-41
SLC2A3	1.91e-45	-0.693631	0.107	0.208	3.65e-41
WDPCP	2.66e-45	-0.553954	0.087	0.187	5.08e-41
SNRPE	3.27e-45	-0.635209	0.152	0.256	6.24e-41
POLE3	5.94e-45	-0.482478	0.059	0.148	1.13e-40
CHCHD1	1.73e-44	-0.418905	0.04	0.121	3.3e-40
POMP	2.29e-44	0.253634	0.878	0.643	4.37e-40
SH3BP5	3.49e-44	-0.483442	0.059	0.148	6.66e-40
PABPC4	4.31e-44	-0.583416	0.13	0.232	8.23e-40
MRPL36	5.37e-44	-0.478741	0.056	0.144	1.02e-39
WWOX	1.43e-43	-0.642605	0.145	0.249	2.73e-39
MPV17	1.48e-43	-0.5248	0.078	0.172	2.82e-39
KRTCAP2	3.54e-43	-0.41452	0.038	0.117	6.76e-39
MRPS16	4.59e-43	-0.437612	0.038	0.116	8.75e-39
FAM126A	5.65e-43	-0.502872	0.072	0.163	1.08e-38
PLA2G15	1.14e-42	-0.436376	0.042	0.122	2.17e-38
RHOB	3.38e-42	-0.431623	0.035	0.111	6.45e-38
HTT	5.42e-42	-0.624836	0.144	0.243	1.03e-37
MRPS5	5.65e-42	-0.470755	0.061	0.148	1.08e-37
SNRPB	7.21e-42	-0.571567	0.121	0.218	1.37e-37
HSPA5	9.86e-42	-0.719094	0.153	0.25	1.88e-37
PNN	1.49e-41	-0.605981	0.149	0.249	2.84e-37
NAA50	3.09e-41	-0.510947	0.092	0.187	5.9e-37
SUB1	3.45e-41	0.307602	0.798	0.559	6.58e-37
SEC11A	3.64e-41	-0.651623	0.461	0.487	6.94e-37
HNRNPDL	6.34e-41	-0.602721	0.143	0.241	1.21e-36
ZSCAN16-AS1	7.49e-41	-0.538672	0.088	0.18	1.43e-36
VCL	2.72e-40	-0.537052	0.094	0.187	5.18e-36
ZFYVE28	2.98e-40	-0.459777	0.048	0.128	5.68e-36
SH3RF1	3.19e-40	-0.363958	0.033	0.106	6.09e-36
PDS5A	1.08e-39	-0.622488	0.198	0.291	2.05e-35
FAM213A	1.42e-39	-0.414443	0.039	0.114	2.71e-35
SETD7	1.45e-39	-0.441742	0.05	0.129	2.76e-35
SUCLG2	1.8e-39	-0.574063	0.12	0.215	3.43e-35
MPC1	1.81e-39	-0.504695	0.083	0.172	3.44e-35
MGMT	4.05e-39	-0.423568	0.059	0.142	7.72e-35
MTHFD1	4.65e-39	-0.335768	0.03	0.1	8.86e-35
SPIRE1	5.17e-39	-0.568126	0.098	0.188	9.86e-35
NEAT1	5.86e-39	-0.532271	0.945	0.839	1.12e-34
EVI2B	8.67e-39	-0.50898	0.066	0.15	1.65e-34
ATXN10	1.37e-38	-0.539643	0.099	0.19	2.62e-34
NIN	2.05e-38	-0.62155	0.15	0.242	3.9e-34
SNX8	3.1e-38	-0.473359	0.06	0.141	5.92e-34
ITGB1BP1	4.06e-38	-0.382389	0.036	0.108	7.73e-34
ECHS1	4.36e-38	-0.385519	0.04	0.113	8.31e-34
SSBP3	1.02e-37	-0.455527	0.059	0.14	1.94e-33
CTDNEP1	1.52e-37	-0.536315	0.112	0.204	2.9e-33
SEC61B	1.64e-37	-0.642992	0.202	0.291	3.12e-33
SESN3	1.83e-37	-0.45435	0.069	0.155	3.49e-33
AC027644.4	1.95e-37	-0.660187	0.167	0.257	3.72e-33
ANKRD36	3.89e-37	-0.439678	0.058	0.138	7.43e-33
TARDBP	6.59e-37	-0.44438	0.061	0.142	1.26e-32
TMEM192	1.14e-36	-0.371023	0.034	0.103	2.17e-32
FCHO2	1.39e-36	-0.686766	0.28	0.353	2.65e-32
THOC1	2.96e-36	-0.423782	0.051	0.126	5.64e-32
VASP	3.02e-36	-0.606455	0.139	0.23	5.75e-32
COPS3	3.18e-36	-0.432578	0.056	0.133	6.07e-32
NARS	3.52e-36	-0.596731	0.138	0.227	6.7e-32
CSTA	5.48e-36	0.455941	0.531	0.361	1.04e-31
RPTOR	5.5e-36	-0.403322	0.054	0.13	1.05e-31
NDUFA10	7.19e-36	-0.419759	0.053	0.129	1.37e-31
CCT5	8.22e-36	-0.67731	0.267	0.339	1.57e-31
PPM1G	9.8e-36	-0.438924	0.065	0.145	1.87e-31
WLS	1.44e-35	-0.406496	0.042	0.114	2.74e-31
BPTF	1.53e-35	-0.677653	0.295	0.363	2.92e-31
EBP	2.13e-35	-0.347475	0.034	0.1	4.07e-31
CCDC18	3.93e-35	-0.493846	0.087	0.17	7.49e-31
NUDT3	4.06e-35	-0.458391	0.069	0.149	7.74e-31
MRPS7	4.53e-35	-0.383911	0.048	0.12	8.65e-31
RBM25	5.01e-35	-0.661033	0.345	0.398	9.55e-31
REV1	1.2e-34	-0.466122	0.072	0.151	2.29e-30
KCTD20	1.4e-34	-0.531447	0.107	0.192	2.67e-30
OLR1	2.07e-34	0.292707	0.134	0.052	3.95e-30
GOLIM4	2.98e-34	-0.459697	0.069	0.147	5.68e-30
LIMA1	3.59e-34	-0.407805	0.055	0.129	6.84e-30
HNRNPM	4.51e-34	-0.520959	0.102	0.186	8.6e-30
CDK5RAP3	5.5e-34	-0.537617	0.091	0.173	1.05e-29
SSBP1	7.62e-34	-0.680468	0.32	0.376	1.45e-29
PHB	1.26e-33	-0.48868	0.093	0.175	2.4e-29
MLXIP	1.38e-33	-0.449489	0.072	0.151	2.63e-29
DHX9	3.89e-33	-0.515515	0.127	0.213	7.43e-29
DOPEY2	5.95e-33	-0.467844	0.098	0.18	1.14e-28
JAZF1	6.4e-33	-0.537924	0.097	0.178	1.22e-28
CKAP5	9.24e-33	-0.615247	0.139	0.222	1.76e-28
CCNY	1.13e-32	-0.561774	0.161	0.248	2.16e-28
CCDC167	1.47e-32	-0.456665	0.062	0.136	2.81e-28
SRSF2	1.78e-32	-0.479507	0.093	0.174	3.39e-28
PPIH	2.76e-32	-0.450434	0.078	0.155	5.27e-28
AHCTF1	5.5e-32	-0.449899	0.064	0.137	1.05e-27
CYP20A1	6.13e-32	-0.569066	0.123	0.206	1.17e-27
ARMC9	1.04e-31	-0.656825	0.154	0.239	1.98e-27
BRK1	1.04e-31	-0.540457	0.617	0.567	1.99e-27
ABHD2	1.54e-31	-0.455277	0.097	0.176	2.94e-27
IL17RA	2.46e-31	-0.61943	0.207	0.285	4.69e-27
NDUFB9	2.52e-31	-0.675315	0.318	0.367	4.8e-27
PRDX3	1.62e-30	-0.628014	0.392	0.421	3.09e-26
PCBD2	1.65e-30	-0.353549	0.05	0.117	3.14e-26
CSRP1	1.72e-30	-0.512452	0.121	0.201	3.28e-26
EVI5	5.4e-30	-0.616829	0.231	0.304	1.03e-25
CYTH4	5.51e-30	-0.647116	0.287	0.349	1.05e-25
ATRAID	6.81e-30	-0.421435	0.07	0.142	1.3e-25
FARS2	7.4e-30	-0.469568	0.11	0.191	1.41e-25
CMPK1	1.05e-29	-0.486012	0.097	0.174	2.01e-25
EPAS1	1.48e-29	-0.420122	0.063	0.133	2.82e-25
RCOR1	1.93e-29	-0.461284	0.09	0.165	3.68e-25
EEA1	2.01e-29	-0.56441	0.175	0.254	3.84e-25
CFDP1	2.8e-29	-0.460119	0.084	0.157	5.34e-25
MGST2	2.83e-29	-0.524861	0.118	0.194	5.4e-25
CDC37	4.42e-29	-0.376131	0.047	0.111	8.43e-25
TMEM126A	6.02e-29	-0.434182	0.078	0.151	1.15e-24
CD151	9.51e-29	-0.395482	0.068	0.138	1.81e-24
ALDH3A2	1.25e-28	-0.384688	0.052	0.117	2.39e-24
PXK	1.27e-28	-0.419485	0.057	0.123	2.42e-24
ACTN1	2.72e-28	-0.428095	0.091	0.165	5.18e-24
HIP1	2.87e-28	-0.366847	0.046	0.109	5.47e-24
UBA2	3.76e-28	-0.426889	0.076	0.146	7.18e-24
SLC25A13	5.06e-28	-0.438575	0.087	0.16	9.64e-24
AUP1	5.65e-28	-0.489969	0.123	0.2	1.08e-23
ZNF609	8.51e-28	-0.620519	0.223	0.293	1.62e-23
HERC2	9.36e-28	-0.471896	0.109	0.185	1.78e-23
EFTUD2	1.36e-27	-0.496485	0.121	0.196	2.59e-23
UPF3A	2.46e-27	-0.328303	0.042	0.102	4.69e-23
RPL26L1	3.1e-27	-0.577375	0.155	0.228	5.9e-23
CCT2	3.16e-27	-0.507607	0.142	0.218	6.02e-23
CTSK	3.7e-27	0.258307	0.124	0.052	7.05e-23
ATP1B3	4.7e-27	-0.58739	0.194	0.266	8.96e-23
DOK3	5.11e-27	-0.394209	0.065	0.131	9.74e-23
SSH2	5.41e-27	-0.608838	0.338	0.382	1.03e-22
PTPN6	6.2e-27	-0.539718	0.169	0.244	1.18e-22
ANAPC16	7.79e-27	-0.624243	0.287	0.341	1.49e-22
SNX17	1.21e-26	-0.415759	0.066	0.132	2.31e-22
LZIC	1.47e-26	-0.469662	0.094	0.165	2.8e-22
CCT3	1.73e-26	-0.569701	0.197	0.265	3.3e-22
SNRNP200	2.03e-26	-0.434233	0.089	0.159	3.87e-22
SUCLG1	4.38e-26	-0.379655	0.066	0.131	8.35e-22
RBMX	4.66e-26	-0.478603	0.114	0.186	8.89e-22
TFDP1	4.67e-26	-0.416529	0.071	0.137	8.91e-22
FAM204A	6.83e-26	-0.583286	0.191	0.259	1.3e-21
SLC12A7	6.96e-26	-0.384479	0.043	0.101	1.33e-21
OSBPL3	6.99e-26	-0.438453	0.097	0.168	1.33e-21
LENG8	9.59e-26	-0.453015	0.093	0.162	1.83e-21
PCM1	1.03e-25	-0.604311	0.24	0.303	1.97e-21
RPS6KA2	1.2e-25	-0.453598	0.086	0.154	2.3e-21
GALNT1	3.18e-25	-0.517295	0.17	0.241	6.06e-21
ZFP36	3.43e-25	-0.683186	0.232	0.293	6.53e-21
CNPY3	3.63e-25	-0.435372	0.084	0.151	6.92e-21
CNTRL	4.05e-25	-0.532033	0.134	0.203	7.72e-21
SRFBP1	4.06e-25	-0.348286	0.056	0.118	7.74e-21
PI4KA	7.3e-25	-0.498429	0.149	0.222	1.39e-20
ZFP36L2	7.54e-25	-0.570372	0.136	0.205	1.44e-20
PIGX	8.62e-25	-0.359067	0.047	0.105	1.64e-20
SRA1	1.03e-24	-0.524406	0.102	0.17	1.97e-20
MAST2	1.35e-24	-0.327136	0.053	0.113	2.57e-20
AC011603.2	1.44e-24	-0.404467	0.074	0.138	2.75e-20
COA4	2.24e-24	-0.442163	0.093	0.16	4.27e-20
ARF6	2.81e-24	-0.541927	0.182	0.249	5.36e-20
MPHOSPH6	3.05e-24	-0.411325	0.074	0.138	5.81e-20
HDLBP	4.26e-24	-0.5717	0.285	0.337	8.13e-20
PDSS2	5.18e-24	-0.419129	0.092	0.158	9.88e-20
CHP1	5.4e-24	-0.495541	0.126	0.194	1.03e-19
SPECC1	6.43e-24	-0.425684	0.102	0.17	1.23e-19
SELPLG	7.58e-24	-0.394081	0.064	0.125	1.45e-19
ST13	8.28e-24	-0.522434	0.159	0.226	1.58e-19
MPHOSPH9	9.1e-24	-0.339364	0.049	0.105	1.73e-19
SCP2	1.02e-23	-0.6277	0.292	0.335	1.95e-19
QARS	1.1e-23	-0.408715	0.077	0.141	2.1e-19
SUMF1	1.3e-23	-0.589796	0.259	0.317	2.48e-19
ARL5A	1.36e-23	-0.352581	0.047	0.103	2.6e-19
CDK6	1.38e-23	-0.533171	0.133	0.201	2.63e-19
MTCH2	1.65e-23	-0.474805	0.15	0.219	3.15e-19
KIAA0100	1.72e-23	-0.351521	0.063	0.124	3.28e-19
GLOD4	1.91e-23	-0.368789	0.068	0.129	3.63e-19
COPS7A	2.75e-23	-0.355456	0.057	0.116	5.24e-19
KLF7	3.7e-23	-0.505612	0.144	0.211	7.05e-19
EIF2S3	4.67e-23	-0.571816	0.215	0.275	8.91e-19
RPA1	6.97e-23	-0.316915	0.052	0.109	1.33e-18
GSPT1	8.05e-23	-0.425598	0.104	0.17	1.53e-18
MTHFR	8.4e-23	-0.36982	0.056	0.113	1.6e-18
NFKBID	8.43e-23	-0.360089	0.05	0.105	1.61e-18
SDS	9.44e-23	0.359226	0.275	0.177	1.8e-18
USP10	1.19e-22	-0.381476	0.085	0.149	2.28e-18
PABPN1	1.45e-22	-0.520257	0.177	0.243	2.76e-18
RWDD1	1.64e-22	-0.520997	0.16	0.224	3.13e-18
SMARCA4	1.73e-22	-0.330674	0.054	0.111	3.3e-18
PNP	2.06e-22	-0.440938	0.091	0.153	3.92e-18
EIF4H	2.14e-22	-0.437797	0.104	0.169	4.08e-18
TGOLN2	2.47e-22	-0.572706	0.319	0.355	4.72e-18
STIP1	3.05e-22	-0.41073	0.09	0.153	5.82e-18
PPP1CC	3.35e-22	-0.436561	0.112	0.177	6.39e-18
MSH3	4.97e-22	-0.406316	0.083	0.144	9.48e-18
KPNA2	9.26e-22	-0.786417	0.2	0.253	1.77e-17
ESF1	1.04e-21	-0.443231	0.12	0.185	1.97e-17
SPI1	1.09e-21	-0.667741	0.187	0.249	2.08e-17
PPA2	1.14e-21	-0.436403	0.101	0.164	2.17e-17
KXD1	1.23e-21	-0.515372	0.147	0.21	2.34e-17
SEC63	1.64e-21	-0.485745	0.17	0.235	3.13e-17
ATRX	1.65e-21	-0.586333	0.397	0.409	3.15e-17
RNPS1	1.86e-21	-0.402145	0.097	0.16	3.54e-17
TPRKB	1.88e-21	-0.43406	0.088	0.149	3.59e-17
POLR2I	2.26e-21	-0.404435	0.08	0.14	4.32e-17
MOB3A	2.84e-21	-0.439864	0.091	0.151	5.43e-17
MLLT10	4.58e-21	-0.478606	0.148	0.213	8.73e-17
HMGCS1	5.87e-21	-0.466819	0.104	0.166	1.12e-16
EIF2A	6e-21	-0.489708	0.14	0.202	1.15e-16
HK1	6.09e-21	-0.472704	0.148	0.211	1.16e-16
HDAC2	6.53e-21	-0.399668	0.086	0.146	1.24e-16
HMGCR	6.81e-21	-0.3279	0.052	0.105	1.3e-16
ZXDC	1.02e-20	-0.328568	0.057	0.111	1.94e-16
METAP2	1.03e-20	-0.557192	0.242	0.294	1.97e-16
SREK1	1.22e-20	-0.530869	0.177	0.237	2.33e-16
SF3A3	1.51e-20	-0.41492	0.096	0.157	2.87e-16
MAPKAPK3	1.53e-20	-0.382834	0.085	0.144	2.92e-16
GEN1	1.81e-20	-0.307982	0.049	0.1	3.46e-16
PITHD1	2.26e-20	-0.347371	0.051	0.103	4.3e-16
FOCAD	2.34e-20	-0.320981	0.063	0.118	4.47e-16
DYNC1H1	2.39e-20	-0.578918	0.356	0.383	4.56e-16
TMED2	2.44e-20	-0.452972	0.115	0.176	4.66e-16
RTN3	2.55e-20	-0.546153	0.255	0.304	4.86e-16
ACVR2A	2.69e-20	-0.423378	0.091	0.151	5.13e-16
SF3B3	2.9e-20	-0.355822	0.072	0.128	5.52e-16
ATP1A1	3.7e-20	-0.444188	0.148	0.21	7.06e-16
BLOC1S6	3.88e-20	-0.454746	0.129	0.19	7.4e-16
TMTC2	4.55e-20	-0.409978	0.062	0.116	8.67e-16
SRP9	6.7e-20	-0.575235	0.405	0.408	1.28e-15
RNF168	7.17e-20	-0.350405	0.063	0.117	1.37e-15
AGAP3	1.04e-19	-0.467011	0.149	0.21	1.98e-15
RASAL2	2.08e-19	-0.537697	0.235	0.288	3.96e-15
HS2ST1	2.28e-19	-0.301172	0.057	0.109	4.35e-15
EIF3I	3e-19	-0.554054	0.233	0.283	5.71e-15
PCCA	3.14e-19	-0.426601	0.135	0.196	5.99e-15
ADNP	3.47e-19	-0.433085	0.105	0.163	6.62e-15
TEX14	3.56e-19	-0.482857	0.082	0.137	6.79e-15
EIF3H	3.72e-19	-0.531593	0.479	0.456	7.08e-15
PRDX5	4.78e-19	-0.34427	0.052	0.102	9.11e-15
CHD1L	4.8e-19	-0.298216	0.051	0.101	9.15e-15
CMTM3	4.88e-19	-0.418042	0.105	0.163	9.31e-15
CTDSP1	5.67e-19	-0.323094	0.057	0.108	1.08e-14
ZMYND11	1.06e-18	-0.340367	0.07	0.124	2.01e-14
ITPA	1.2e-18	-0.375824	0.073	0.126	2.3e-14
ELAVL1	1.24e-18	-0.330009	0.059	0.11	2.36e-14
DDB1	1.5e-18	-0.411115	0.114	0.172	2.85e-14
TIAL1	1.65e-18	-0.437922	0.104	0.16	3.14e-14
TMBIM4	1.81e-18	-0.486294	0.153	0.211	3.46e-14
TMEM65	1.87e-18	-0.36829	0.077	0.132	3.56e-14
TCP1	2.3e-18	-0.340214	0.073	0.127	4.38e-14
KLHDC3	2.34e-18	-0.31221	0.053	0.102	4.46e-14
UHMK1	3.02e-18	-0.436378	0.134	0.192	5.75e-14
RANBP2	3.7e-18	-0.507874	0.181	0.236	7.06e-14
LMAN1	3.85e-18	-0.361896	0.077	0.13	7.35e-14
DIS3L2	4.21e-18	-0.373544	0.08	0.134	8.02e-14
PSME4	4.34e-18	-0.475477	0.158	0.215	8.28e-14
STRAP	4.5e-18	-0.376266	0.09	0.146	8.58e-14
SLC23A2	4.91e-18	-0.54736	0.202	0.256	9.36e-14
PAXBP1	5.44e-18	-0.327162	0.055	0.104	1.04e-13
RSL1D1	5.63e-18	-0.557645	0.265	0.309	1.07e-13
HSPA4	5.93e-18	-0.406746	0.112	0.169	1.13e-13
SUZ12	7.5e-18	-0.453823	0.143	0.199	1.43e-13
NHSL1	1e-17	-0.452095	0.131	0.188	1.91e-13
R3HDM2	1.13e-17	-0.441267	0.139	0.195	2.15e-13
CLPTM1L	1.14e-17	-0.350183	0.062	0.112	2.17e-13
LSM6	1.3e-17	-0.370478	0.084	0.138	2.48e-13
CAMK1D	1.56e-17	-0.493577	0.199	0.255	2.97e-13
SUPT16H	1.58e-17	-0.467164	0.149	0.205	3.01e-13
EHMT1	1.74e-17	-0.415802	0.124	0.18	3.32e-13
PPP2R1A	1.89e-17	-0.439248	0.137	0.192	3.6e-13
PTPN11	2.09e-17	-0.395606	0.101	0.157	3.99e-13
ELL	2.27e-17	-0.309011	0.055	0.103	4.33e-13
PHB2	2.57e-17	-0.311712	0.055	0.102	4.9e-13
R3HDM1	2.76e-17	-0.380035	0.107	0.164	5.26e-13
SPATA5	3.26e-17	-0.327688	0.072	0.124	6.22e-13
HIST1H1C	4.19e-17	-0.670127	0.145	0.197	7.99e-13
PLCG2	5.2e-17	-0.432429	0.136	0.192	9.91e-13
ACO2	5.85e-17	-0.43039	0.128	0.183	1.12e-12
RNPEP	6.09e-17	-0.39472	0.106	0.16	1.16e-12
TFAM	6.25e-17	-0.286104	0.054	0.101	1.19e-12
AC244090.1	6.62e-17	-0.317622	0.054	0.101	1.26e-12
UBAP2	1.61e-16	-0.382988	0.098	0.151	3.07e-12
MAPRE2	1.83e-16	-0.385905	0.109	0.162	3.48e-12
NAA20	1.83e-16	-0.294605	0.057	0.103	3.49e-12
ABL1	1.85e-16	-0.462596	0.143	0.197	3.53e-12
EIF4EBP2	2.19e-16	-0.39356	0.103	0.155	4.18e-12
CSNK2B	2.23e-16	-0.380894	0.092	0.144	4.26e-12
PHF14	2.37e-16	-0.375624	0.098	0.151	4.51e-12
EIF3M	3.5e-16	-0.513311	0.244	0.286	6.67e-12
SEC14L1	3.63e-16	-0.461289	0.161	0.213	6.91e-12
TOPBP1	3.8e-16	-0.356873	0.078	0.127	7.24e-12
ARFGEF2	3.95e-16	-0.452668	0.139	0.191	7.53e-12
BCCIP	4.1e-16	-0.319394	0.071	0.12	7.83e-12
VDAC2	4.28e-16	-0.357701	0.09	0.141	8.17e-12
SLC43A3	6.95e-16	-0.46132	0.174	0.225	1.32e-11
ASNA1	8.25e-16	-0.446913	0.134	0.184	1.57e-11
TUBB6	9.34e-16	-0.289359	0.064	0.111	1.78e-11
PDCD6	1.08e-15	-0.348453	0.093	0.144	2.06e-11
USP3	1.12e-15	-0.453457	0.153	0.205	2.13e-11
AC118549.1	1.13e-15	-0.35258	0.084	0.134	2.16e-11
GCLC	1.25e-15	-0.482631	0.124	0.174	2.38e-11
ZNF83	1.3e-15	-0.413948	0.115	0.167	2.48e-11
SNHG8	1.34e-15	-0.382543	0.093	0.144	2.56e-11
NUDT5	1.36e-15	-0.492197	0.199	0.245	2.6e-11
TRIB1	1.93e-15	-0.380695	0.072	0.119	3.68e-11
PLEKHB2	2.2e-15	-0.50722	0.46	0.442	4.2e-11
WNK1	2.43e-15	-0.497988	0.411	0.41	4.63e-11
PLPBP	2.53e-15	-0.335749	0.068	0.114	4.82e-11
SMIM30	2.66e-15	-0.526785	0.211	0.254	5.08e-11
VDAC3	3.35e-15	-0.519246	0.233	0.271	6.38e-11
HNRNPR	3.98e-15	-0.480415	0.198	0.244	7.59e-11
TYW1	4.2e-15	-0.302231	0.061	0.106	8.01e-11
DUSP3	4.92e-15	-0.425085	0.118	0.168	9.39e-11
YLPM1	4.93e-15	-0.330223	0.086	0.135	9.4e-11
RPL7L1	5.26e-15	-0.446889	0.163	0.212	1e-10
REV3L	5.42e-15	-0.404257	0.129	0.18	1.03e-10
NANS	5.68e-15	-0.304916	0.062	0.107	1.08e-10
UBE2M	5.86e-15	-0.296413	0.057	0.1	1.12e-10
KAT6B	7.1e-15	-0.385198	0.108	0.158	1.35e-10
TTLL5	7.51e-15	-0.34511	0.083	0.131	1.43e-10
MRPS21	8.29e-15	-0.496794	0.388	0.389	1.58e-10
RASA2	8.46e-15	-0.464958	0.169	0.217	1.61e-10
PIK3C2A	9.15e-15	-0.485089	0.178	0.224	1.74e-10
MTR	1e-14	-0.329283	0.071	0.117	1.91e-10
SF1	1.19e-14	-0.429952	0.141	0.191	2.28e-10
SRSF10	1.21e-14	-0.389163	0.105	0.153	2.32e-10
NAA38	1.24e-14	-0.351374	0.082	0.129	2.37e-10
YWHAG	1.92e-14	-0.427782	0.159	0.207	3.66e-10
SRRM1	2.87e-14	-0.475138	0.5	0.461	5.48e-10
CAPN2	3.14e-14	-0.363033	0.078	0.123	5.98e-10
EXOC6B	3.17e-14	-0.429284	0.136	0.184	6.05e-10
RIF1	3.73e-14	-0.430851	0.138	0.186	7.12e-10
IMMT	4.18e-14	-0.404238	0.16	0.208	7.97e-10
EIF4G2	4.93e-14	-0.364213	0.679	0.587	9.4e-10
ACBD6	4.97e-14	-0.343892	0.098	0.146	9.48e-10
RBM26	5.19e-14	-0.406506	0.15	0.199	9.9e-10
SLBP	5.83e-14	-0.326488	0.068	0.112	1.11e-09
IPO9	5.87e-14	-0.354407	0.1	0.147	1.12e-09
HSPA9	5.98e-14	-0.466017	0.212	0.253	1.14e-09
ASXL1	6.74e-14	-0.350154	0.088	0.134	1.28e-09
LGALS3	6.84e-14	-0.599047	0.33	0.341	1.3e-09
C8orf59	7.43e-14	-0.533218	0.377	0.377	1.42e-09
TIMM9	7.86e-14	-0.292555	0.065	0.107	1.5e-09
SDCCAG8	8.13e-14	-0.530376	0.394	0.387	1.55e-09
GBE1	8.22e-14	-0.421531	0.148	0.196	1.57e-09
UGGT1	9.51e-14	-0.328129	0.075	0.119	1.81e-09
URI1	1.12e-13	-0.308676	0.073	0.117	2.13e-09
CNBP	1.16e-13	-0.502253	0.3	0.326	2.21e-09
DCTN1	1.16e-13	-0.329217	0.074	0.118	2.22e-09
EIF4G1	1.17e-13	-0.391602	0.124	0.171	2.24e-09
IKZF1	1.25e-13	-0.510851	0.234	0.271	2.38e-09
TANGO2	1.37e-13	-0.330564	0.082	0.127	2.62e-09
AGO2	1.38e-13	-0.281986	0.071	0.115	2.64e-09
RBM39	1.41e-13	-0.517064	0.363	0.37	2.7e-09
TAF1D	1.53e-13	-0.487461	0.191	0.233	2.92e-09
NDUFS1	1.64e-13	-0.407413	0.116	0.162	3.13e-09
TUBGCP3	1.65e-13	-0.326455	0.083	0.128	3.15e-09
SPP1	1.7e-13	0.250852	0.797	0.704	3.24e-09
EXOC4	1.75e-13	-0.461778	0.507	0.471	3.34e-09
COMMD1	1.86e-13	-0.425626	0.178	0.223	3.54e-09
CWC15	2.01e-13	-0.499229	0.301	0.323	3.83e-09
MTOR	2.3e-13	-0.310407	0.072	0.115	4.38e-09
DGUOK	2.49e-13	-0.325438	0.084	0.129	4.76e-09
MRPS23	2.79e-13	-0.32136	0.083	0.127	5.32e-09
EXOSC10	2.86e-13	-0.344972	0.087	0.131	5.46e-09
AKR1A1	3.41e-13	-0.476128	0.5	0.464	6.51e-09
HNRNPD	3.66e-13	-0.454779	0.219	0.259	6.99e-09
DST	3.78e-13	-0.353109	0.121	0.169	7.21e-09
CCT8	4.14e-13	-0.470922	0.195	0.236	7.9e-09
PLA2G4A	4.76e-13	-0.317804	0.073	0.116	9.07e-09
TPP2	4.82e-13	-0.439844	0.158	0.203	9.19e-09
SNRPC	5.55e-13	-0.502479	0.337	0.346	1.06e-08
TLN1	6.35e-13	-0.483651	0.413	0.403	1.21e-08
CREB5	7.76e-13	-0.34431	0.096	0.141	1.48e-08
CDK5RAP2	8e-13	-0.344614	0.085	0.128	1.53e-08
DAP	8.24e-13	-0.305219	0.075	0.118	1.57e-08
UBE2D2	8.36e-13	-0.434221	0.171	0.215	1.59e-08
SDAD1	1.26e-12	-0.372347	0.12	0.165	2.41e-08
HM13	2.07e-12	-0.446129	0.196	0.235	3.95e-08
LRRC25	2.11e-12	-0.313384	0.076	0.117	4.02e-08
SLC38A7	2.15e-12	-0.418398	0.133	0.177	4.09e-08
FHIT	3.31e-12	-0.550874	0.296	0.317	6.31e-08
TMEM245	3.54e-12	-0.272349	0.064	0.104	6.74e-08
GIGYF2	3.62e-12	-0.445164	0.174	0.214	6.9e-08
SNX29	3.79e-12	-0.506886	0.312	0.33	7.22e-08
COMMD8	5.03e-12	-0.302523	0.065	0.103	9.59e-08
KIAA0232	5.37e-12	-0.3916	0.131	0.173	1.02e-07
MARCO	5.74e-12	-0.601746	0.192	0.23	1.09e-07
COMMD9	5.78e-12	-0.46084	0.206	0.24	1.1e-07
AP1S1	6.26e-12	-0.357269	0.099	0.141	1.19e-07
METTL5	6.41e-12	-0.317634	0.073	0.113	1.22e-07
SETD3	6.95e-12	-0.343932	0.095	0.136	1.32e-07
EVI2A	1e-11	-0.309655	0.076	0.116	1.91e-07
MBP	1.05e-11	-0.421274	0.21	0.248	2e-07
UBE3C	1.11e-11	-0.35949	0.153	0.197	2.11e-07
COMMD4	1.28e-11	-0.372873	0.107	0.148	2.45e-07
USP24	1.34e-11	-0.357159	0.104	0.145	2.56e-07
SLC12A6	1.45e-11	-0.362008	0.118	0.16	2.77e-07
SPIN1	1.77e-11	-0.339419	0.091	0.132	3.37e-07
CCDC12	1.81e-11	-0.304835	0.082	0.122	3.45e-07
MBTD1	2.06e-11	-0.265813	0.066	0.104	3.93e-07
TCEAL4	2.36e-11	-0.460329	0.184	0.22	4.5e-07
SMAD5	2.48e-11	-0.275143	0.067	0.105	4.73e-07
OSBPL11	2.65e-11	-0.348578	0.104	0.145	5.05e-07
PDE4D	2.95e-11	-0.312919	0.064	0.102	5.63e-07
RPN1	3.14e-11	-0.437434	0.192	0.229	5.98e-07
MAPK1	3.22e-11	-0.433336	0.223	0.256	6.13e-07
CWC27	3.78e-11	-0.3616	0.133	0.174	7.2e-07
SRPK2	4.88e-11	-0.467234	0.248	0.276	9.31e-07
NPIPB5	5.06e-11	-0.368092	0.079	0.116	9.65e-07
IKBKB	5.11e-11	-0.321408	0.097	0.138	9.73e-07
CEP170	5.71e-11	-0.520037	0.371	0.366	1.09e-06
MEF2D	6.01e-11	-0.293525	0.073	0.111	1.15e-06
TATDN1	6.98e-11	-0.280725	0.066	0.102	1.33e-06
LAMTOR5	7.04e-11	-0.494986	0.338	0.341	1.34e-06
HSD17B4	7.06e-11	-0.37847	0.131	0.171	1.35e-06
NBAS	7.34e-11	-0.356175	0.115	0.156	1.4e-06
SPRED2	8.52e-11	-0.262349	0.07	0.108	1.62e-06
TXN2	8.53e-11	-0.46322	0.235	0.261	1.63e-06
NDUFA13	8.89e-11	-0.455624	0.2	0.232	1.7e-06
MAEA	1e-10	-0.351264	0.09	0.128	1.91e-06
TAF9	1.26e-10	-0.454198	0.217	0.247	2.4e-06
PIGN	1.26e-10	-0.31381	0.095	0.134	2.41e-06
VPS28	1.29e-10	-0.414413	0.149	0.185	2.45e-06
STAG1	1.3e-10	-0.47411	0.325	0.336	2.47e-06
COMMD10	1.31e-10	-0.486444	0.297	0.313	2.51e-06
VGLL4	1.34e-10	-0.284663	0.076	0.114	2.55e-06
ELOC	1.56e-10	-0.475815	0.277	0.295	2.97e-06
JTB	1.64e-10	-0.386859	0.121	0.159	3.12e-06
RABEP1	1.72e-10	-0.405872	0.177	0.214	3.29e-06
CS	1.9e-10	-0.341638	0.113	0.152	3.62e-06
PSMA7	2.02e-10	-0.484664	0.261	0.284	3.86e-06
RREB1	2.06e-10	-0.48653	0.26	0.282	3.94e-06
EIF3G	2.15e-10	-0.275502	0.068	0.104	4.11e-06
GGA1	2.16e-10	-0.353219	0.115	0.155	4.12e-06
RBM17	2.32e-10	-0.39345	0.161	0.198	4.42e-06
GNL2	3.14e-10	-0.315668	0.088	0.125	5.99e-06
VSIR	3.58e-10	-0.301134	0.067	0.101	6.82e-06
ACP1	3.79e-10	-0.472232	0.207	0.236	7.23e-06
STX8	4.07e-10	-0.469264	0.31	0.32	7.75e-06
RCC2	4.18e-10	-0.324769	0.109	0.148	7.97e-06
SRSF9	5.13e-10	-0.357196	0.119	0.157	9.78e-06
MYO9A	5.72e-10	-0.337168	0.112	0.151	1.09e-05
TFCP2	5.91e-10	-0.379943	0.141	0.179	1.13e-05
HIKESHI	6.24e-10	-0.3577	0.127	0.164	1.19e-05
RASA1	6.31e-10	-0.456127	0.213	0.243	1.2e-05
RFWD3	6.62e-10	-0.289269	0.075	0.111	1.26e-05
POLR2H	6.75e-10	-0.283049	0.073	0.108	1.29e-05
NDUFA6	6.86e-10	-0.437724	0.497	0.447	1.31e-05
VPS35	6.94e-10	-0.468919	0.299	0.31	1.32e-05
DARS	6.96e-10	-0.462892	0.245	0.268	1.33e-05
SYAP1	7.38e-10	-0.314995	0.082	0.118	1.41e-05
AC007952.4	7.43e-10	-0.486345	0.124	0.16	1.42e-05
MAN1A2	7.67e-10	-0.395761	0.137	0.174	1.46e-05
EIF2B3	7.85e-10	-0.279036	0.069	0.103	1.5e-05
KPNA6	1.04e-09	-0.385021	0.143	0.179	1.99e-05
TMED9	1.16e-09	-0.374989	0.162	0.198	2.21e-05
TPR	1.19e-09	-0.458659	0.24	0.263	2.26e-05
HPS1	1.19e-09	-0.413669	0.144	0.179	2.28e-05
PIBF1	1.73e-09	-0.352181	0.127	0.162	3.31e-05
AFG3L2	1.95e-09	-0.325965	0.097	0.133	3.72e-05
CTBP2	2.02e-09	-0.396077	0.162	0.196	3.86e-05
CDC123	2.3e-09	-0.369276	0.153	0.187	4.39e-05
ADAM10	2.47e-09	-0.482623	0.318	0.321	4.71e-05
MTMR10	2.5e-09	-0.298464	0.082	0.117	4.77e-05
TAF1	3.11e-09	-0.308745	0.094	0.129	5.94e-05
SSU72	3.11e-09	-0.311854	0.09	0.125	5.94e-05
EIF2AK4	4e-09	-0.32564	0.088	0.122	7.62e-05
HDAC9	5.24e-09	-0.420972	0.16	0.195	9.98e-05
ARHGEF6	5.29e-09	-0.342195	0.099	0.132	0.000100886
TIMMDC1	5.48e-09	-0.318731	0.109	0.144	0.000104567
NUP58	5.5e-09	-0.400014	0.148	0.18	0.000104909
ADI1	7.04e-09	-0.334367	0.124	0.159	0.000134276
BDP1	7.15e-09	-0.433727	0.193	0.222	0.000136363
PREX1	7.68e-09	-0.433027	0.275	0.291	0.000146435
LRRC59	7.76e-09	-0.257424	0.069	0.101	0.000147992
IBTK	8.42e-09	-0.452365	0.206	0.232	0.000160499
YTHDC2	9.54e-09	-0.330323	0.096	0.129	0.000181882
MRPL33	9.62e-09	-0.456147	0.259	0.274	0.000183372
GLYR1	1.02e-08	-0.3946	0.162	0.194	0.000194149
EIF3J	1.2e-08	-0.27074	0.076	0.108	0.000229454
LONP2	1.38e-08	-0.342859	0.124	0.157	0.000263233
USP1	1.43e-08	-0.304438	0.084	0.116	0.000273306
ZYG11B	1.51e-08	-0.268359	0.077	0.109	0.000287414
COX7A2	1.84e-08	-0.258467	0.832	0.691	0.000350838
UBE4B	1.94e-08	-0.375365	0.15	0.182	0.000370098
HPS3	1.98e-08	-0.350387	0.102	0.134	0.000376941
MACF1	2.1e-08	-0.262165	0.763	0.656	0.000399863
SLC2A13	2.12e-08	-0.271353	0.076	0.108	0.000405026
SEC61G	2.31e-08	-0.365178	0.647	0.548	0.000439695
PBX3	2.46e-08	-0.434481	0.227	0.251	0.000468346
MRPL18	2.46e-08	-0.405546	0.181	0.208	0.00046931
PGS1	2.48e-08	-0.282332	0.073	0.105	0.000471984
FAM45A	2.84e-08	-0.321186	0.083	0.114	0.000541322
RFX7	2.87e-08	-0.299927	0.116	0.15	0.000547459
NFATC3	2.9e-08	-0.411774	0.181	0.21	0.000553289
NNT	2.94e-08	-0.313338	0.12	0.154	0.000561221
SLC39A11	3.19e-08	-0.442371	0.299	0.309	0.000608671
TBC1D5	3.64e-08	-0.430915	0.488	0.44	0.000694386
PPP3CB	3.91e-08	-0.284731	0.099	0.132	0.00074609
HNRNPF	4.09e-08	-0.464253	0.357	0.346	0.000780591
CPNE3	4.52e-08	-0.37268	0.141	0.171	0.000861032
TMEM14C	4.64e-08	-0.339965	0.119	0.151	0.000885399
NPC1	4.95e-08	-0.576458	0.332	0.326	0.000944215
RBM6	5.41e-08	-0.419753	0.281	0.295	0.00103163
MTDH	5.68e-08	-0.450294	0.379	0.361	0.00108364
SNX4	6.55e-08	-0.291894	0.098	0.13	0.00124907
ADIPOR2	6.62e-08	-0.323481	0.12	0.151	0.00126313
CCT7	7.07e-08	-0.3699	0.15	0.179	0.00134828
ZNF407	7.22e-08	-0.387516	0.173	0.202	0.00137751
SHLD2	8.24e-08	-0.423105	0.206	0.229	0.00157159
IWS1	9e-08	-0.30471	0.103	0.135	0.00171668
COG4	1.03e-07	-0.281346	0.081	0.11	0.00196226
KHDRBS1	1.14e-07	-0.387454	0.219	0.243	0.00216558
CAPNS1	1.22e-07	-0.39902	0.207	0.23	0.00233172
FAM111A	1.55e-07	-0.494015	0.194	0.214	0.00296415
ROCK1	1.9e-07	-0.432134	0.467	0.417	0.00363022
KMT2C	2.09e-07	-0.415616	0.482	0.435	0.00399459
HMGN3	2.23e-07	-0.448448	0.266	0.275	0.0042553
MAPKAP1	2.25e-07	-0.397102	0.247	0.266	0.00429927
FAM133B	2.28e-07	-0.432582	0.214	0.234	0.00434061
MAPKAPK2	2.33e-07	-0.369461	0.148	0.177	0.00444467
TRRAP	2.56e-07	-0.289116	0.101	0.132	0.00487633
FN1	2.67e-07	-0.833522	0.157	0.186	0.00509974
EIF4A1	2.87e-07	-0.427712	0.241	0.256	0.00547673
TUT4	3.11e-07	-0.25933	0.075	0.104	0.00593104
OPA1	3.27e-07	-0.316384	0.128	0.158	0.00623965
TOP2B	3.33e-07	-0.303835	0.111	0.141	0.00635327
TCF25	3.56e-07	-0.35764	0.166	0.193	0.0067915
DOCK5	3.79e-07	-0.3842	0.204	0.226	0.0072293
MRPL47	3.99e-07	-0.381118	0.152	0.179	0.00761656
UBE2E3	4.02e-07	-0.314686	0.111	0.14	0.00765892
ATE1	4.26e-07	-0.279066	0.091	0.12	0.00811993
POLR1D	4.52e-07	-0.409723	0.224	0.242	0.00862574
PIAS2	5.74e-07	-0.253254	0.075	0.103	0.0109533
TRIO	6.31e-07	-0.427497	0.468	0.424	0.0120364
NAP1L4	7.12e-07	-0.313058	0.11	0.138	0.0135762
GTF3C6	7.85e-07	-0.368257	0.151	0.177	0.0149703
HECTD1	8.27e-07	-0.382825	0.2	0.22	0.0157725
TRA2B	9.29e-07	-0.371038	0.194	0.217	0.0177155
ERGIC1	9.61e-07	-0.26483	0.082	0.109	0.0183217
POM121	9.69e-07	-0.275331	0.096	0.124	0.0184812
PRRC2B	1.14e-06	-0.346613	0.161	0.187	0.0217549
ATXN1	1.23e-06	-0.416873	0.473	0.426	0.0234658
AK6	1.3e-06	-0.306071	0.108	0.135	0.0247369
MTIF2	1.35e-06	-0.262319	0.082	0.109	0.0257611
THOC7	1.39e-06	-0.33071	0.123	0.149	0.0265413
ATP6V0A1	1.82e-06	-0.399592	0.211	0.229	0.0347939
PDIA4	2.08e-06	-0.26219	0.083	0.11	0.0397254
SHMT2	2.17e-06	-0.285978	0.104	0.13	0.0413337
PTGES3	2.33e-06	-0.402385	0.271	0.277	0.0443472
PET100	2.41e-06	-0.44104	0.281	0.283	0.0459818
FTO	2.46e-06	-0.340212	0.147	0.173	0.0469263
JARID2	2.48e-06	-0.457747	0.399	0.374	0.0473011

## Sheet: TableS8
Table S8	IPA analysis of differentially enriched pathways in infected cells compared to uninfected control.
Ingenuity Canonical Pathways	-log(p-value)	Ratio	z-score	Molecules
Systemic Lupus Erythematosus in T Cell Signaling Pathway	0	0.0109	-1.633	FNBP1,GRB2,HLA-DQB1,MSN,RALA,RHOG,TRGV5
Cellular Effects of Sildenafil (Viagra)	0	0.0102	-1.134	FZD4,GPR84,HRH1,HTR2C,MYL6,PPP1R10,PPP1R11
Phospholipase C Signaling	0	0.0116	0.333	ARHGEF2,FNBP1,GRB2,ITGAV,ITGB2,MYL6,PLA2G4A,PLCG2,RALA,REL,RHOG,RPS6KA3,TRGV5
Role of NFAT in Regulation of the Immune Response	0	0.00774	0.816	CD4,FCGR1A,GRB2,HLA-DQB1,PLCG2,RALA,REL,TRGV5
NFKBIE Signaling Pathway	0	0.00891	1	ANKRD28,REL,TNFSF15,TRGV5
Regulation of IL-2 Expression in Activated and Anergic T Lymphocytes	0	0.00866	1	GRB2,PLCG2,RALA,REL
IL-4 Signaling	0	0.00693	1	GRB2,HLA-DQB1,RALA,TRGV5
SAPK/JNK Signaling	0	0.012	1.342	GRB2,MAP3K4,MAP4K4,MAP4K5,RALA,TRGV5
Communication between Innate and Adaptive Immune Cells	0	0.00644	2	CCL15,CD4,IFNB1,IL1A,IL1B,TRGV5
Th17 Activation Pathway	0	0.0124	2	CCL20,IL1B,IL1R1,IRAK2,REL,TRGV5
BBSome Signaling Pathway	0	0.0123	2.236	EZH2,FZD4,GPR84,HRH1,HTR2C,XBP1
NF-κB Signaling	0	0.0123	2.449	IL1A,IL1B,IL1R1,MAP4K4,PLCG2,RALA,TRGV5
B Cell Receptor Signaling	0.276	0.0126	1.89	CAMK2D,EGR1,GRB2,MAP3K4,PLCG2,PTK2B,RALA,REL
CTLA4 Signaling in Cytotoxic T Lymphocytes	0.316	0.0132	-1.89	FGR,GRB2,HCK,HLA-DQB1,ITGB2,PLCG2,RALA,TRGV5
CREB Signaling in Neurons	0.318	0.0132	2.121	CAMK2D,FZD4,GPR84,GRB2,HRH1,HTR2C,PLCG2,RALA
Dendritic Cell Maturation	0.337	0.0134	2.646	FCGR1A,HLA-DQB1,IFNB1,IL1A,IL1B,PLCG2,REL,TRGV5
Cell Cycle Checkpoints	0.36	0.0147	1	CHEK2,CLASP1,DYNLL1,PSMB1
Mitochondrial Dysfunction	0.373	0.0145	0.447	CAMK2D,CYB5A,OGDH,PRDX6,PSENEN
Glutaminergic Receptor Signaling Pathway (Enhanced)	0.423	0.0154	1.342	CAMK2D,PLA2G4A,PLCG2,PRDX6,SLC1A2
Neurovascular Coupling Signaling Pathway	0.488	0.0172	1	PLA2G4A,PRDX6,PTGS2,SLC1A2
Class I MHC mediated antigen processing and presentation	0.492	0.016	2.449	ASB3/GPR75-ASB3,FCGR1A,LONRF1,PSMB1,RNF115,S100A8
Histone Modification Signaling Pathway	0.517	0.0169	1.342	EZH2,KDM5B,KMT2C,NEAT1,PIM1
FAK Signaling	0.518	0.0145	2.84	FZD4,GPR84,GRB2,HRH1,HTR2C,IL1R1,IL31RA,IL7R,ITGAV,ITGB2,MET,PLCG2,RALA,TCF7L1,TRGV5
Role of NFAT in Cardiac Hypertrophy	0.519	0.0179	1	CAMK2D,GRB2,PLCG2,RALA
CLEAR Signaling Pathway	0.553	0.0175	-2.236	CTSB,CTSD,HEXB,PSAP,RALA
PKCθ Signaling in T Lymphocytes	0.588	0.0161	1.134	CAMK2D,CD4,GRB2,HLA-DQB1,MAP3K4,PLCG2,RALA,REL,TRGV5
Fc epsilon receptor (FCERI) signaling	0.597	0.0194	1	GRB2,PLCG2,PSMB1,RASGRP1
ID1 Signaling Pathway	0.62	0.0199	2	EGR1,FGR,HCK,RALA
Class A/1 (Rhodopsin-like receptors)	0.694	0.0189	0.816	CCL2,CCL20,ECE1,HRH1,HTR2C,PSAP
Pancreatic Secretion Signaling Pathway	0.708	0.0202	2.236	ARHGEF2,ATP2B1,PLCG2,PPP1R10,PPP1R11
Systemic Lupus Erythematosus in B Cell Signaling Pathway	0.722	0.0166	2.714	FGR,GRB2,HCK,IFNB1,IL1A,IL1B,MAP4K4,PLCG2,RALA,RASGRP1,REL,TNFSF15
TEC Kinase Signaling	0.737	0.0173	0.816	FGR,FNBP1,HCK,ITGAV,ITGB2,PLCG2,PTK2B,REL,RHOG,TRGV5
Sertoli Cell-Germ Cell Junction Signaling Pathway (Enhanced)	0.768	0.0212	1.342	IL1A,IL1R1,LAMA3,MAP3K4,RALA
Mitotic Metaphase and Anaphase	0.773	0.0213	0.447	CLASP1,DYNLL1,PSMB1,TUBA1C,TUBA4A
Senescence Pathway	0.773	0.0201	1.633	CHEK2,EZH2,IFNB1,IL1A,PDK3,RALA
Netrin Signaling	0.774	0.0231	2	CAMK2D,DPYSL2,NTN1,PLCG2
mTOR Signaling	0.892	0.0234	0.447	FNBP1,RALA,RHOG,RPS6KA3,RPS6KC1
Factors Promoting Cardiogenesis in Vertebrates	0.91	0.0261	2	CAMK2D,FZD4,PLCG2,TCF7L1
Cell surface interactions at the vascular wall	0.911	0.0237	-0.447	GRB2,ITGAV,ITGB2,SDC3,SDC4
Coronavirus Pathogenesis Pathway	0.956	0.0245	0.447	CCL2,IFNB1,IL1B,PTGS2,REL
Mitotic Prometaphase	0.962	0.0246	0.447	CLASP1,DYNLL1,NEDD1,TUBA1C,TUBA4A
Human Embryonic Stem Cell Pluripotency	0.976	0.0249	1.342	FZD4,GRB2,INHBA,KLF4,RALA
Adrenergic Receptor Signaling Pathway (Enhanced)	0.983	0.025	-0.447	IL1A,IL1B,PLCG2,SLC1A2,TNFSF15
Oxytocin in Brain Signaling Pathway	0.989	0.0251	0.447	IL1B,PLA2G4A,PRDX6,PTGS2,RALA
TCF dependent signaling in response to WNT	0.989	0.0251	1.342	FZD4,PSMB1,TCF7L1,TLE5,USP34
Cachexia Signaling Pathway	1.05	0.0217	2.121	CCL2,IL1A,IL1B,IL1R1,INHBA,PSMB1,TNFSF15,XBP1
FXR/RXR Activation	1.08	0.0267	-1.342	GSTM3,IL1A,IL1B,PTGS2,TNFSF15
T Cell Receptor Signaling	1.08	0.0195	1.265	CD4,DUSP6,GRB2,HLA-DQB1,ITGB2,PLCG2,PTK2B,RALA,RASGRP1,REL,TCF7L1,TRGV5
ROBO SLIT Signaling Pathway	1.13	0.0315	-2	ARF4,FGR,HCK,NTN1
TCR signaling	1.14	0.0317	1	CD4,HLA-DQB1,PLCG2,PSMB1
Protein Sorting Signaling Pathway	1.15	0.0281	0.447	FGR,HCK,SAR1A,SNX2,SNX3
Glioma Signaling	1.15	0.032	1	CAMK2D,GRB2,PLCG2,RALA
Oxytocin Signaling Pathway	1.2	0.0248	0.378	ATP2B1,GRB2,MYL6,PLA2G4A,PTGS2,RALA,REL
NAFLD Signaling Pathway	1.2	0.0265	1.633	CTSB,IL1A,IL1B,PTGS2,TNFSF15,XBP1
Signaling by the B Cell Receptor (BCR)	1.21	0.0294	1.342	GRB2,PLCG2,PSMB1,RASGRP1,REL
Fc Epsilon RI Signaling	1.23	0.0339	1	GRB2,PLA2G4A,PLCG2,RALA
Virus Entry via Endocytic Pathways	1.23	0.0339	1	CD55,ITGB2,PLCG2,RALA
S100 Family Signaling Pathway	1.23	0.0194	2.84	CAMK2D,CCL20,CTSD,FCGR1A,FZD4,GPR84,HRH1,HTR2C,IFNB1,IL1B,IRAK2,PLA2G4A,PLCG2,S100A8,TCF7L1
Insulin Secretion Signaling Pathway	1.25	0.0255	2.646	CAMK2D,FGR,HCK,PLCG2,SLC2A14,SLC2A3,SSR2
Transcriptional Regulatory Network in Embryonic Stem Cells	1.27	0.0305	2.236	FZD4,INHBA,KLF4,RALA,TCF7L1
Activin Inhibin Signaling Pathway	1.32	0.0284	1.633	IL1A,IL1B,IL1R1,INHBA,PTGS2,TCF7L1
Fcgamma receptor (FCGR) dependent phagocytosis	1.33	0.0318	1.342	FCGR1A,FGR,GRB2,HCK,PLCG2
Deubiquitination	1.33	0.0266	1.89	NOD2,PSMB1,SNX3,TNIP3,USP12,USP13,USP34
HIF1α Signaling	1.33	0.0287	2.449	CAMK2D,MET,PLCG2,RALA,SLC2A14,SLC2A3
Cardiac Hypertrophy Signaling	1.35	0.0268	-0.378	FNBP1,GRB2,MAP3K4,MYL6,PLCG2,RALA,RHOG
Hematoma Resolution Signaling Pathway	1.37	0.0271	-1.89	CD163,IL1A,IL1B,THBS1,TNFSF15,TUBA1C,TUBA4A
Mouse Embryonic Stem Cell Pluripotency	1.39	0.0385	1	FZD4,GRB2,RALA,TCF7L1
Mitotic G2-G2/M phases	1.42	0.0302	0.816	CLASP1,DYNLL1,NEDD1,PSMB1,TUBA1C,TUBA4A
Wound Healing Signaling Pathway	1.42	0.0278	1.134	GRB2,IL1A,IL1B,IL1R1,LAMA3,RALA,TNFSF15
Breast Cancer Regulation by Stathmin1	1.45	0.0219	1.387	ARHGEF2,CAMK2D,FZD4,GPR84,GRB2,HRH1,HTR2C,PPP1R10,PPP1R11,RALA,RPS6KA3,TUBA1C,TUBA4A
Xenobiotic Metabolism PXR Signaling Pathway	1.45	0.0308	1.633	ALDH1A2,CAMK2D,CITED2,GSTM3,PPP1R10,PPP1R11
C-type lectin receptors (CLRs)	1.46	0.0345	0.447	CD209,CLEC7A,IL1B,PLCG2,PSMB1
VEGF Signaling	1.46	0.0404	1	GRB2,PLCG2,PTK2B,RALA
UVA-Induced MAPK Signaling	1.47	0.0408	2	PLCG2,RALA,RPS6KA3,RPS6KC1
Actin Cytoskeleton Signaling	1.48	0.0287	-0.447	GRB2,ITGAV,ITGB2,MSN,MYL6,RALA,SSH1
Insulin Receptor Signaling	1.51	0.0357	1.342	GRB10,GRB2,PPP1R10,PPP1R11,RALA
G-Protein Coupled Receptor Signaling	1.52	0.0213	2.84	CAMK2D,DUSP6,FZD4,GPR84,GRB2,HRH1,HTR2C,MAP3K4,MRTFA,MYL6,PLCG2,PTK2B,RALA,RASGRP1,REL
RHO GTPases Activate Formins	1.53	0.036	0.447	CLASP1,DYNLL1,MRTFA,TUBA1C,TUBA4A
Adipogenesis pathway	1.53	0.036	1.342	EZH2,FZD4,NOCT,RPS6KC1,XBP1
Fcγ Receptor-mediated Phagocytosis in Macrophages and Monocytes	1.53	0.0426	2	FCGR1A,FGR,HCK,PTK2B
Hereditary Breast Cancer Signaling	1.54	0.0362	-0.447	BACH1,BRCA2,CHEK2,RALA,UBD
ERBB Signaling	1.54	0.043	1	GRB2,NRG2,PLCG2,RALA
Reelin Signaling in Neurons	1.54	0.0362	2.236	ARHGEF2,CAMK2D,FGR,HCK,PDK3
IL-33 Signaling Pathway	1.55	0.0324	1.633	CCL2,IL1A,IL1B,PLCG2,PTGS2,RPS6KC1
Response to elevated platelet cytosolic Ca2+	1.61	0.0379	-0.447	PSAP,SCG3,THBS1,TIMP1,TUBA4A
Synaptic Long Term Potentiation	1.61	0.0379	0.447	CAMK2D,PLCG2,PPP1R10,PPP1R11,RALA
IL-12 Signaling and Production in Macrophages	1.62	0.0307	-0.378	FCGR1A,IFNB1,LYZ,NOD2,REL,S100A8,THBS1
Opioid Signaling Pathway	1.62	0.0286	1.89	CAMK2D,FGR,HCK,RALA,RGS1,RGS9,RPS6KA3,TCF7L1
Erythropoietin Signaling Pathway	1.64	0.0341	-1.342	GRB2,IL1A,IL1B,RALA,REL,TNFSF15
Sphingolipid metabolism	1.64	0.046	-1	ESYT2,HEXB,PSAP,SGPL1
Hepatic Cholestasis	1.66	0.0314	2.646	IL1A,IL1B,IL1R1,IRAK2,MAP3K4,REL,TNFSF15
Integrin cell surface interactions	1.67	0.0471	-1	ITGAV,ITGB2,SPP1,THBS1
Colorectal Cancer Metastasis Signaling	1.69	0.0295	0.378	FNBP1,FZD4,GRB2,PTGS2,RALA,REL,RHOG,TCF7L1
RHOGDI Signaling	1.69	0.0318	1.342	ARHGEF2,FNBP1,ITGAV,ITGB2,MSN,MYL6,RHOG
RAR Activation	1.73	0.0256	-0.905	ALDH1A2,ARID2,CAMK2D,CITED2,FNBP1,IL1A,IL1B,REL,RHOG,RORB,TNFSF15
CXCR4 Signaling	1.73	0.0357	-0.816	CD4,EGR1,FNBP1,MYL6,RALA,RHOG
IL-17A Signaling in Fibroblasts	1.76	0.05	1	CCL2,IL1B,NFKBIZ,REL
Synaptogenesis Signaling Pathway	1.76	0.0286	1.414	CAMK2D,DNAJC5,FGR,GRB2,HCK,PLCG2,RALA,RASGRP1,THBS1
Signaling by NOTCH1	1.79	0.0513	1	JAG1,NUMB,PSENEN,TLE5
Role of MAPK Signaling in Promoting the Pathogenesis of Influenza	1.86	0.0439	2	PLA2G4A,PRDX6,PTGS2,RALA,RPS6KA3
CDX Gastrointestinal Cancer Signaling Pathway	1.88	0.0347	-2.449	FZD4,IL1A,IL1B,PTGS2,REL,TCF7L1,TNFSF15
ILK Signaling	1.89	0.0348	-1.342	FNBP1,ITGB2,LIMS1,MYL6,PTGS2,REL,RHOG
Adrenomedullin signaling pathway	1.91	0.0352	1.633	GRB2,IL1A,IL1B,PLCG2,PTK2B,RALA,REL
Natural Killer Cell Signaling	1.92	0.0354	1.633	GRB2,LAIR1,MAP3K4,PLCG2,PTK2B,RALA,REL
Translocation of SLC2A4 (GLUT4) to the plasma membrane	1.93	0.0563	1	EXOC5,RALA,TUBA1C,TUBA4A
PPARα/RXRα Activation	1.96	0.0361	-1.342	GRB2,IL1B,IL1R1,MAP4K4,PLCG2,RALA,REL
Endothelin-1 Signaling	1.96	0.0361	1.342	ECE1,GRB2,PLA2G4A,PLCG2,PRDX6,PTGS2,RALA
Cargo recognition for clathrin-mediated endocytosis	1.97	0.0467	0.447	CD4,FZD4,GRB2,IL7R,PICALM
Role of JAK1 and JAK3 in γc Cytokine Signaling	1.97	0.058	1	GRB2,IL7R,PTK2B,RALA
Regulation of the Epithelial Mesenchymal Transition by Growth Factors Pathway	1.99	0.0365	0.816	DOCK10,EGR1,GRB2,MET,RALA,REL,TNFSF15
GNRH Signaling	2	0.0366	1.633	CAMK2D,EGR1,GRB2,MAP3K4,PTK2B,RALA,REL
NRF2-mediated Oxidative Stress Response	2.01	0.0338	-1	BACH1,DNAJB4,DNAJB5,DNAJC5,ERP29,GSTM3,JUND,RALA
NOD1/2 Signaling Pathway	2.02	0.037	1.89	CCL2,IFNB1,IL1A,IL1B,MAP4K4,NOD2,TNFSF15
IL-17 Signaling	2.05	0.0374	1.89	CCL2,CCL20,IL1A,IL1B,PTGS2,RALA,TNFSF15
Eicosanoid Signaling	2.07	0.0321	2.121	EGR1,KLF4,PLA2G4A,PLCG2,PRDX6,PTGS2,RALA,RPS6KA3,TCF7L1
Role of Chondrocytes in Rheumatoid Arthritis Signaling Pathway	2.08	0.0426	1.633	CCL2,EGR1,IL1A,IL1B,IL1R1,PTGS2
CGAS-STING Signaling Pathway	2.09	0.0429	1.633	CCL2,CCL20,IFNB1,IL1A,IL1B,TNFSF15
Ephrin A Signaling	2.1	0.0432	0.816	FGR,HCK,MYL6,PLCG2,PSENEN,RHOG
Myelination Signaling Pathway	2.1	0.0306	1.897	FGR,FZD4,GRB2,HCK,ITGB2,LAMA3,PLCG2,PSENEN,PTK2B,RALA
Gap Junction Signaling	2.11	0.0308	0.707	GRB2,HTR2C,IL1B,PLA2G4A,PLCG2,RALA,REL,TCF7L1,TUBA1C,TUBA4A
Melanocyte Development and Pigmentation Signaling	2.12	0.051	1.342	GRB2,PLCG2,RALA,RPS6KA3,RPS6KC1
Th2 Pathway	2.13	0.0438	0.447	CD4,GRB2,HLA-DQB1,ITGB2,JAG1,PSENEN
Protein Ubiquitination Pathway	2.14	0.033	2.333	DNAJB4,DNAJB5,DNAJC5,HSCB,PSMB1,UBD,USP12,USP13,USP34
Signaling by Rho Family GTPases	2.2	0.0337	-0.816	ARHGEF2,FNBP1,ITGAV,ITGB2,MSN,MYL6,PTK2B,REL,RHOG
Serotonin Receptor Signaling	2.22	0.0277	1.941	CAMK2D,FGR,FNBP1,HCK,HTR2C,IL1B,PLA2G4A,PLCG2,PRDX6,PTGS2,RALA,RHOG,RPS6KA3
Gαq Signaling	2.26	0.0412	0.816	FNBP1,HRH1,HTR2C,PLCG2,PTK2B,REL,RHOG
Interleukin-1 family signaling	2.26	0.0465	2.449	IL1A,IL1B,IL1R1,IRAK2,NOD2,PSMB1
Role of Osteoclasts in Rheumatoid Arthritis Signaling Pathway	2.27	0.0325	0.632	FCGR1A,FNBP1,GRB2,IL1B,IL1R1,PLCG2,PTK2B,RALA,RHOG,SPP1
Xenobiotic Metabolism AHR Signaling Pathway	2.34	0.0575	2	ALDH1A2,GSTM3,IL1A,IL1B,REL
Role of Hypercytokinemia/hyperchemokinemia in the Pathogenesis of Influenza	2.36	0.0581	1.342	CCL2,IFNB1,IFNL1,IL1A,IL1B
Th1 Pathway	2.38	0.0492	-0.816	CD4,GRB2,HLA-DQB1,ITGB2,LGALS9,PSENEN
Docosahexaenoic Acid (DHA) Signaling	2.38	0.036	-0.333	CCL20,IL1B,PLA2G4A,PLCG2,PRDX6,PSENEN,PTGS2,REL,TNFAIP2
Renin-Angiotensin Signaling	2.39	0.0496	0.447	CCL2,GRB2,PLCG2,PTK2B,RALA,REL
Cilium Assembly	2.39	0.0392	1.414	ARF4,CLASP1,DYNC2I1,DYNLL1,EXOC5,NEDD1,TUBA1C,TUBA4A
VEGF Family Ligand-Receptor Interactions	2.4	0.0595	1	GRB2,NRP2,PLA2G4A,PLCG2,RALA
Aryl Hydrocarbon Receptor Signaling	2.42	0.044	1	ALDH1A2,CHEK2,CTSD,GSTM3,IL1A,IL1B,REL
Role of Osteoblasts in Rheumatoid Arthritis Signaling Pathway	2.45	0.0369	-0.333	CTSB,CTSD,CTSZ,FZD4,IL1A,IL1B,PTGS2,TCF7L1,TNFSF15
Pulmonary Healing Signaling Pathway	2.45	0.0402	1.414	FGR,FZD4,GRB2,HCK,JAG1,RALA,TCF7L1,THBS1
Sertoli Cell-Sertoli Cell Junction Signaling	2.46	0.037	0.333	GRB2,IL1A,IL1R1,LAMA3,MAP3K4,RALA,TIMP1,TUBA1C,TUBA4A
Neuregulin Signaling	2.46	0.0513	1	GRB2,ITGAV,ITGB2,NRG2,PLCG2,RALA
Chemokine Signaling	2.47	0.0617	1.342	CAMK2D,CCL2,PLCG2,PTK2B,RALA
Cardiac Hypertrophy Signaling (Enhanced)	2.47	0.0277	3.317	CAMK2D,FZD4,IL1A,IL1B,IL1R1,IL31RA,IL7R,ITGAV,ITGB2,MAP3K4,PLCG2,PTGS2,RALA,REL,TNFSF15
IL-10 Signaling	2.5	0.0455	-2.646	HLA-DQB1,IL1A,IL1B,IL1R1,MAFB,MAP4K4,REL
Leukocyte Extravasation Signaling	2.54	0.0415	0.707	ITGB2,MAP3K4,MSN,MYL6,PLCG2,PTK2B,RASGRP1,TIMP1
Semaphorin Neuronal Repulsive Signaling Pathway	2.56	0.0467	1.134	DPYSL2,ITGAV,ITGB2,MYL6,NRP2,PLCG2,SEMA3A
Chronic Myeloid Leukemia Signaling	2.58	0.036	1.265	FZD4,GRB2,HCK,KLF4,NUMB,PLCG2,RALA,REL,SPP1,TCF7L1
WNT/SHH Axonal Guidance Signaling Pathway	2.58	0.047	1.89	CAMK2D,FGR,FZD4,HCK,SEMA3A,SEMA3D,TCF7L1
Acute Phase Response Signaling	2.65	0.0432	1.342	C1QA,C1QC,GRB2,IL1A,IL1B,IL1R1,RALA,REL
Post-translational protein phosphorylation	2.66	0.0561	-0.816	CST3,IGFBP4,PRSS23,SCG3,SPP1,TIMP1
Glioma Invasiveness Signaling	2.67	0.0685	0.447	FNBP1,ITGAV,RALA,RHOG,TIMP1
Thrombin Signaling	2.68	0.04	0.378	ARHGEF2,CAMK2D,FNBP1,GRB2,MYL6,PLCG2,RALA,REL,RHOG
MSP-RON Signaling in Cancer Cells Pathway	2.73	0.05	1.633	GRB2,MET,PTK2B,RALA,REL,RPS6KA3,TCF7L1
Tumor Microenvironment Pathway	2.74	0.0447	0.378	CCL2,IL1B,LGALS9,PTGS2,RALA,REL,SLC2A3,SPP1
GM-CSF Signaling	2.75	0.0714	1	CAMK2D,GRB2,HCK,PIM1,RALA
Nuclear Cytoskeleton Signaling Pathway	2.75	0.0409	1	DYNLL1,EGR1,FGR,HCK,ITGAV,ITGB2,MRTFA,TUBA1C,TUBA4A
COPI-mediated anterograde transport	2.76	0.0588	0.816	ARF4,BET1,CD55,DYNLL1,TUBA1C,TUBA4A
RAF/MAP kinase cascade	2.77	0.0382	1.265	CAMK2D,DUSP16,DUSP6,GRB2,MET,NRG2,PSMB1,RASAL2,RASGRP1,RGL1
Parkinson's Signaling Pathway	2.78	0.0358	1.508	ALDH1A2,CAMK2D,FCGR1A,IL1A,IL1B,SLC1A2,TNFSF15,TUBA1C,TUBA4A,UBD,XBP1
RHO GTPase cycle	2.8	0.0311	0.535	ABR,ARAP1,ARHGEF2,CPNE8,DOCK10,FNBP1,GRB2,HNRNPC,JAG1,PICALM,PTK2B,RASAL2,RHOG,TAOK3
Neutrophil Extracellular Trap Signaling Pathway	2.8	0.0325	1.941	C1QA,C1QC,CD209,CLEC7A,FGR,HCK,IFNB1,IL1B,ITGB2,LAIR1,PLA2G4A,PLCG2,PRDX6
ERBB4 Signaling	2.81	0.0735	1	GRB2,NRG2,PLCG2,PSENEN,RALA
STAT3 Pathway	2.82	0.0519	2	IL1A,IL1B,IL1R1,IL31RA,IL7R,PIM1,RALA
Integrin Signaling	2.86	0.0425	-1	ARF4,FNBP1,GRB2,ITGAV,ITGB2,LIMS1,PLCG2,RALA,RHOG
IL-8 Signaling	2.89	0.0429	1	FNBP1,IRAK2,ITGAV,ITGB2,MAP4K4,PTGS2,PTK2B,RALA,RHOG
IL-6 Signaling	2.94	0.0543	1.633	GRB2,IL1A,IL1B,IL1R1,MAP4K4,RALA,REL
MHC class II antigen presentation	3	0.0556	-1.134	CTSB,CTSD,DYNLL1,HLA-DQB1,LGMN,TUBA1C,TUBA4A
HOTAIR Regulatory Pathway	3	0.0491	1.89	AEBP2,EZH2,KMT2C,MET,MRTFA,REL,SPP1,TCF7L1
Role of Macrophages, Fibroblasts and Endothelial Cells in Rheumatoid Arthritis	3	0.036	2.309	CAMK2D,CCL2,FCGR1A,FZD4,IL1A,IL1B,IL1R1,IRAK2,PLCG2,RALA,ROR2,TCF7L1
Regulation of Insulin-like Growth Factor (IGF) transport and uptake by IGFBPs	3.04	0.0565	-0.378	CST3,IGFBP4,IGFBP6,PRSS23,SCG3,SPP1,TIMP1
IL-15 Production	3.06	0.0569	2.449	FGR,HCK,IFNB1,MET,PTK2B,REL,ROR2
p38 MAPK Signaling	3.12	0.0583	2.236	IL1A,IL1B,IL1R1,IRAK2,PLA2G4A,RPS6KA3,RPS6KC1
Protein Kinase A Signaling	3.17	0.0341	1.508	CAMK2D,DUSP16,DUSP6,MYL6,NTN1,PLCG2,PPP1R10,PPP1R11,PTGS2,PTK2B,PTPRE,REL,TCF7L1,UBASH3B
Macrophage Classical Activation Signaling Pathway	3.21	0.0476	2.828	AEBP2,CCL15,CCL20,EZH2,HLA-DQB1,IFNB1,IL1A,IL1B,TNFSF15
HER-2 Signaling in Breast Cancer	3.24	0.0441	0.632	ARF4,CYB5A,FGR,GRB2,HCK,IL1A,ITGB2,PTGS2,RALA,REL
Autism Signaling Pathway	3.3	0.039	1.732	ALDH1A2,CAMK2D,CCL2,FZD4,IL1A,IL1B,MECP2,MET,RALA,RPS6KC1,TCF7L1,TNFSF15
Multiple Sclerosis Signaling Pathway	3.32	0.045	1.897	AEBP2,C1QA,C1QC,DUSP6,EZH2,HLA-DQB1,IL1A,IL1B,IL7R,TNFSF15
Phagosome Formation	3.33	0.0287	1.342	CD209,CLEC7A,FCGR1A,FGR,FZD4,GPR84,GRB2,HCK,HRH1,HTR2C,ITGAV,ITGB2,MSR1,MYL6,PLA2G4A,PLCG2,PRDX6,PTK2B,RALA,RASGRP1
Molecular Mechanisms of Cancer	3.33	0.0269	2.294	ARHGEF2,CAMK2D,CHEK2,FNBP1,FZD4,GPR84,GRB2,HRH1,HTR2C,IL1A,IL1B,IL1R1,IL31RA,IL7R,ITGAV,ITGB2,PMAIP1,PSENEN,RALA,RASGRP1,REL,RHOG,TCF7L1
Interleukin-4 and Interleukin-13 signaling	3.35	0.0636	-0.378	CCL2,IL1A,IL1B,ITGB2,PIM1,PTGS2,TIMP1
Toll-like Receptor Signaling	3.38	0.0769	2	IL1A,IL1B,IRAK2,MAP4K4,REL,UBD
TREM1 Signaling	3.41	0.0779	0.447	CCL2,GRB2,IL1B,NOD2,PLCG2,REL
ERK/MAPK Signaling	3.43	0.0465	0.707	DUSP6,GRB2,ITGAV,ITGB2,PLA2G4A,PLCG2,PPP1R10,PPP1R11,PTK2B,RALA
HMGB1 Signaling	3.6	0.0539	-0.378	CCL2,FNBP1,IL1A,IL1B,IL1R1,RALA,REL,RHOG,TNFSF15
HGF Signaling	3.6	0.0606	1.342	GRB2,ITGAV,ITGB2,MAP3K4,MET,PLCG2,PTGS2,RALA
Pathogen Induced Cytokine Storm Signaling Pathway	3.62	0.0377	2.138	CCL15,CCL2,CCL20,CD163,CLEC7A,HLA-DQB1,IFNB1,IL1A,IL1B,IL1R1,NOD2,SLC2A14,SLC2A3,TNFSF15
Neuroinflammation Signaling Pathway	3.74	0.041	1.265	CCL2,HLA-DQB1,IFNB1,IL1B,IL1R1,IRAK2,PLA2G4A,PLCG2,PSENEN,PTGS2,REL,SLC1A2,SLC6A12
NGF Signaling	3.89	0.0667	1.134	GRB2,MAP3K4,PLCG2,RALA,REL,RHOG,RPS6KA3,RPS6KC1
MSP-RON Signaling in Macrophages Pathway	3.92	0.0672	-1.134	ETV3,GRB2,HLA-DQB1,ITGB2,NFKBIZ,PTGS2,RALA,REL
Cholecystokinin/Gastrin-mediated Signaling	3.92	0.0672	0.707	FNBP1,GRB2,IL1A,IL1B,PTGS2,PTK2B,RALA,RHOG
Role of Tissue Factor in Cancer	4.23	0.0531	3.317	EGR1,FGR,HCK,IL1B,ITGAV,MET,PTGS2,PTK2B,RALA,RPS6KA3,RPS6KC1
Role of MAPK Signaling in Inhibiting the Pathogenesis of Influenza	4.25	0.0886	1.633	CCL2,IFNB1,IL1B,PLA2G4A,PRDX6,PTGS2,RPS6KA3
Osteoarthritis Pathway	4.37	0.0508	2.121	FZD4,IL1B,IL1R1,ITGAV,ITGB2,JAG1,PTGS2,REL,S100A8,SDC4,SPP1,TCF7L1
L1CAM interactions	4.57	0.072	1	ALCAM,DPYSL2,ITGAV,MSN,NRP2,NUMB,RPS6KA3,TUBA1C,TUBA4A
Role of Pattern Recognition Receptors in Recognition of Bacteria and Viruses	4.58	0.0641	0.816	C1QA,C1QC,CLEC7A,IFNB1,IL1A,IL1B,NOD2,PLCG2,REL,TNFSF15
LXR/RXR Activation	4.63	0.0732	-1.89	CCL2,IL1A,IL1B,IL1R1,LYZ,MSR1,PTGS2,REL,S100A8
PPAR Signaling	5.12	0.0841	-1.414	CITED2,GRB2,IL1A,IL1B,IL1R1,MAP4K4,PTGS2,RALA,REL
Hepatic Fibrosis Signaling Pathway	5.27	0.0432	0.535	CCL2,EZH2,FNBP1,FZD4,IL1A,IL1B,IL1R1,IRAK2,ITGAV,ITGB2,MYL6,PLCG2,RALA,REL,RHOG,SPP1,TCF7L1,TIMP1
Interleukin-10 signaling	5.89	0.156	1.134	CCL2,CCL20,IL1A,IL1B,IL1R1,PTGS2,TIMP1
Pulmonary Fibrosis Idiopathic Signaling Pathway	6.11	0.0521	3.153	AEBP2,EGR1,EZH2,FZD4,GRB2,IL1B,ITGAV,JAG1,MRTFA,PMAIP1,PTK2B,RALA,REL,RPS6KA3,RPS6KC1,TCF7L1,THBS1
Neutrophil degranulation	6.21	0.0441	-1.091	CD55,CST3,CTSB,CTSD,CTSZ,DNAJC5,DYNLL1,FGR,GPR84,HEXB,HPSE,ITGAV,ITGB2,LAIR1,LYZ,PRDX6,PSAP,PSMB1,RHOG,S100A8,SLC2A3

## Sheet: TableS9
Table S9	IPA analysis of differentially enriched pathways in bystander cells compared to uninfected control.
Ingenuity Canonical Pathways	-log(p-value)	Ratio	z-score	Molecules
Neutrophil degranulation	16.6	0.153	1.287	ADA2,ADAM10,ANO6,ANPEP,ANXA2,ARSB,ASAH1,BST2,C5AR1,CAB39,CCT2,CCT8,CD33,CD36,CD47,CD68,CDA,CKAP4,CLEC5A,COMMD9,CPNE3,CREG1,CSNK2B,CTSC,CTSH,CTSZ,CYBB,CYSTM1,DNAJC13,DOK3,DYNC1H1,ENPP4,ERP44,FCGR2A,FCGR3A/FCGR3B,FGL2,FTH1,GRN,HK3,IQGAP2,ITGAX,JUP,KPNB1,LAMP1,LAMP2,LGALS3,LILRB2,LILRB3,LTA4H,MANBA,MAPK1,MNDA,NEU1,NFAM1,OLR1,PNP,PRCP,PSAP,PSEN1,PTPN6,RAB7A,RAP1B,ROCK1,S100A8,SELL,SIGLEC14,SIGLEC9,SL…
Processing of Capped Intron-Containing Pre-mRNA	15.7	0.185	-5.082	BUD31,CCDC12,CWC15,CWC27,DDX39A,DHX9,EFTUD2,HNRNPA3,HNRNPD,HNRNPF,HNRNPM,HNRNPR,LSM6,NUP58,NUP62,PABPN1,PNN,POLDIP3,POLR2A,POLR2H,POLR2I,PPIH,PRPF4B,PRPF8,RANBP2,RBM17,RBM25,RBM39,RBMX,RNPS1,SAP18,SEC13,SF1,SF3A3,SF3B3,SF3B5,SLBP,SMU1,SNRNP200,SNRPB,SNRPC,SNRPD1,SNRPE,SNU13,SRRM1,SRSF10,SRSF2,SRSF3,SRSF6,SRSF9,THOC1,TPR,WBP11
Autophagy	8.89	0.161	0.87	ARL8B,ATG12,ATG3,BCL2,CHP1,CREB3,CREB5,DAPK1,EIF2A,ERN1,GABARAPL1,LAMP1,LAMP2,MAP1LC3A,MAPK1,MTOR,MYD88,NFKB2,NRBF2,PIK3C2A,PIK3CD,PIK3R5,PPM1L,PPP2R1A,PPP3CA,PPP3CB,PRKAR2A,RAB7A,RAB7B,RPTOR,SLC3A2,SQSTM1,STX17,TRAF3,UVRAG
Small Cell Lung Cancer Signaling	7.22	0.208	0.632	ABL1,BCL2,BIRC2,CDK6,FHIT,HDAC2,HDAC9,IKBKB,MAX,NFKB2,NFKBID,NFKBIE,PIK3C2A,PIK3CD,PIK3R5,RBL1,RELA,RELB,TFDP1,TRAF3
Necroptosis Signaling Pathway	7.13	0.168	-0.392	AXL,BIRC2,CAPN2,CAPNS1,CASP10,CHP1,CYBB,DAPK1,EIF2AK2,GLUL,IKBKB,JAK1,PLA2G4A,PPP3CA,PPP3CB,RBL1,SLC25A13,TAB2,TIMM10,TIMM23B,TIMM9,TLR3,TOMM5,VDAC2,VDAC3,ZBP1
RNA Polymerase II Transcription	6.88	0.168	-3	CDC73,DDX39A,ELL,ELOC,GTF2E2,GTF2H3,IWS1,PABPN1,POLDIP3,POLR2A,POLR2H,POLR2I,RNPS1,SLBP,SNRPB,SNRPE,SRRM1,SRSF2,SRSF3,SRSF6,SRSF9,SUPT16H,TAF1,TAF9,THOC1
Chronic Myeloid Leukemia Signaling	6.6	0.129	-0.333	ABL1,ADAR,BCL2,CDK6,CHP1,CTBP2,GAB2,HDAC2,HDAC9,IKBKB,MAPK1,MTOR,NFATC3,NFKB2,PAX5,PIK3C2A,PIK3CD,PIK3R5,PLCB1,PLCG2,PPP3CA,PPP3CB,PTPN11,PTPN6,RAP1B,RBL1,RCC1,RELA,RELB,RPTOR,SPP1,STAT5A,TCF4,TFDP1,WNT5A,XIAP
Cytosolic sensors of pathogen-associated DNA	6.53	0.283	1.941	CGAS,DHX9,IFI16,IKBKB,IRF7,MYD88,NFKB2,NKIRAS2,RELA,TLR3,TRIM56,XRCC5,ZBP1
Neuroinflammation Signaling Pathway	6.5	0.123	3	ACVR2A,BCL2,BIRC2,BMPR2,CASP3,CCL2,CHP1,CREB3,CREB5,CXCL12,CYBB,GLUL,GRIN3A,GRINA,HLA-E,IFNGR2,IKBKB,IL1B,IRF7,JAK1,MAPK1,MYD88,NFATC3,NFE2L2,NFKB2,PIK3C2A,PIK3CD,PIK3R5,PLA2G4A,PLCG2,PPP3CA,PPP3CB,PSEN1,RELA,RELB,TLR2,TLR3,TRAF3,XIAP
Role of PKR in Interferon Induction and Antiviral Response	6.45	0.169	2.683	CASP3,EIF2AK2,HSPA4,HSPA5,HSPA9,IFNAR2,IFNGR2,IKBKB,IL1B,JAK1,MAPK1,MARCO,METAP2,MSR1,MYD88,NFKB2,NFKBID,NFKBIE,RELA,RELB,TAB2,TLR3,TRAF3
Interferon alpha/beta signaling	6.4	0.225	2.5	ABCE1,ADAR,BST2,HLA-E,IFIT5,IFITM2,IFNAR2,IRF4,IRF7,ISG15,JAK1,KPNB1,PTPN1,PTPN11,PTPN6,USP18
Huntington's Disease Signaling	6.37	0.127	-0.728	CAPN2,CAPNS1,CASP10,CASP3,CREB3,CREB5,DCTN1,HDAC2,HDAC9,HIP1,HSPA4,HSPA5,HSPA9,HTT,MAPK1,MTOR,NAPA,PIK3C2A,PIK3CD,PIK3R5,PLCB1,POLR2A,POLR2H,POLR2I,PRKCE,PSMA7,PSMB9,PSME1,PSME4,RASA1,RCOR1,SDHB,SDHD,SEM1,TGM2,ZDHHC17
Production of Nitric Oxide and Reactive Oxygen Species in Macrophages	6.36	0.147	1.225	CYBB,FNBP1,IFNGR2,IKBKB,JAK1,MAP3K13,MAPK1,NFKB2,NFKBID,NFKBIE,PIK3C2A,PIK3CD,PIK3R5,PLCG2,PPM1L,PPP1CC,PPP2R1A,PRKCE,PTPN6,RAP1B,RELA,RELB,RHOB,RHOH,RND3,S100A8,SPI1,TLR2
Apoptosis Signaling	5.96	0.183	-0.943	BAK1,BCL2,BIRC2,CAPN2,CAPNS1,CASP10,CASP3,IKBKB,MAPK1,NFKB2,NFKBID,NFKBIE,PLCG2,PRKCE,RAP1B,RELA,RELB,ROCK1,XIAP
Role of Osteoclasts in Rheumatoid Arthritis Signaling Pathway	5.95	0.12	0.686	ADAM10,ADAM19,BCL2,BIRC2,BLNK,BTK,CHP1,CREB3,CREB5,CTSK,FCGR2A,FCGR3A/FCGR3B,FNBP1,IKBKB,IL1B,IL7,MAPK1,MMP14,MMP19,NFKBID,NFKBIE,PIK3C2A,PIK3CD,PIK3R5,PLCG2,PPP3CA,PPP3CB,PTPN1,RAP1B,RELA,RHOB,RHOH,RND3,SPI1,SPP1,TAB2,XIAP
Mitochondrial translation	5.85	0.188	-3.3	CHCHD1,MRPL18,MRPL24,MRPL27,MRPL3,MRPL33,MRPL36,MRPL40,MRPL47,MRPL51,MRPS16,MRPS21,MRPS23,MRPS35,MRPS5,MRPS7,OXA1L,TUFM
Death Receptor Signaling	5.85	0.188	1.213	BCL2,BIRC2,CASP10,CASP3,IKBKB,NFKB2,NFKBID,NFKBIE,PARP11,PARP12,PARP4,PARP8,RELA,RELB,ROCK1,TIPARP,TNKS2,XIAP
Insulin Secretion Signaling Pathway	5.8	0.124	-1.061	AGO2,CACNA2D4,CREB3,CREB5,DLAT,EIF2A,EIF2B3,EIF2S3,EIF4A1,EIF4E3,EIF4EBP2,EIF4G1,EIF4G2,FYN,JAK1,MAPK1,MTOR,NAPA,PIK3C2A,PIK3CD,PIK3R5,PLCB1,PLCG2,PRKAR2A,PRKCE,PRLR,RAP1B,SEC11A,SEC61B,SEC61G,SLC2A3,SRP72,SRP9,STAT5A
Cellular response to heat stress	5.79	0.186	-2.496	BAG1,DNAJB6,HIKESHI,HSPA4,HSPA5,HSPA9,MAPK1,MAPKAPK2,MRPL18,MTOR,NUP58,NUP62,RANBP2,RPA1,RPTOR,SEC13,ST13,TPR
Sirtuin Signaling Pathway	5.67	0.12	1.877	ADAM10,APEX1,ATG12,ATG3,BPGM,EPAS1,GABARAPL1,H1-2,H3-3A/H3-3B,MAP1LC3A,MAPK1,MT-ND4L,MTOR,NDUFA10,NDUFA13,NDUFA6,NDUFB3,NDUFB9,NDUFS1,NFE2L2,NFKB2,PGK1,POLR1D,RELA,RELB,RPTOR,SDHB,SDHD,TIMM10,TIMM23B,TIMM9,TOMM5,VDAC2,VDAC3,XRCC5
ISG15 antiviral mechanism	5.66	0.211	-0.258	EIF2AK2,EIF4A1,EIF4E3,EIF4G1,EIF4G2,ISG15,JAK1,KPNA2,KPNB1,NUP58,NUP62,RANBP2,SEC13,TPR,TRIM25
Mitochondrial Dysfunction	5.61	0.113	-0.801	ACO2,ATP1A1,ATP1B3,BCL2,CACNA2D4,CAPN2,CAPNS1,CASP3,CHP1,COX7A2,CREB3,CREB5,DLAT,FIS1,HTT,MGST2,MT-ND4L,MTOR,NDUFA10,NDUFA13,NDUFA6,NDUFB3,NDUFB9,NDUFS1,NFE2L2,OPA1,PIK3C2A,PIK3CD,PIK3R5,PPP3CA,PPP3CB,PRKAR2A,PSEN1,SDHB,SDHD,TARDBP,TFAM,VDAC2,VDAC3
RHO GTPase cycle	5.61	0.104	-0.729	ACTN1,ALDH3A2,ARHGAP25,ARHGEF11,ARHGEF6,ATP6AP1,BRK1,CCT2,CCT7,CDC37,CDC42EP2,CKAP4,CKB,CYBB,DOCK5,DST,FAM135A,FGD2,FLOT2,FNBP1,GNA13,GOPC,IQGAP2,JUP,LMAN1,MTR,MYO9A,OPHN1,OSBPL11,PKN2,PREX1,RAB7A,RACGAP1,RASAL2,RBMX,RHOB,RHOH,RND3,ROCK1,SH3RF1,SPATA13,SRGAP2,SRRM1,STIP1,TMPO,TOR1AIP1,WIPF1
Immunogenic Cell Death Signaling Pathway	5.61	0.189	0.728	ATG12,BAK1,BCL2,CASP3,CGAS,DAPK1,EIF2A,HSPA4,HSPA5,HSPA9,IFNAR2,IFNGR2,IL1B,NFKB2,PANX1,ROCK1,TLR3
MicroRNA Biogenesis Signaling Pathway	5.52	0.139	-1.569	ABL1,ADAR,AGO2,AHCTF1,EXOSC10,HNRNPD,MAPK1,MTOR,NUP58,NUP62,PIK3C2A,PIK3CD,PIK3R5,PIWIL4,PNPT1,POLR2A,POLR2H,POLR2I,RAP1B,SEC13,SMAD5,SRSF3,ST13,TPR,TUT4,ZC3H12A
Class I MHC mediated antigen processing and presentation	5.46	0.109	1.406	BTK,CD36,CYBB,DTX3L,ELOC,FBXO11,FBXO6,FBXO7,HERC2,HLA-E,HSPA5,IKBKB,LNPEP,MKRN1,MYD88,MYLIP,PSMA7,PSMB9,PSME1,PSME4,RBX1,RNF114,S100A8,SEC13,SEM1,SH3RF1,SPSB1,TAP2,TLR2,TPP2,UBA3,UBE2D1,UBE2D2,UBE2D3,UBE2E3,UBE2F,UBE2L3,UBE2M,UBE3C,UBR2,WSB1
Prostate Cancer Signaling	5.34	0.167	-0.688	ABL1,BCL2,CREB3,CREB5,HDAC2,HDAC9,MAPK1,MTOR,NFKB2,NFKBID,NFKBIE,PIK3C2A,PIK3CD,PIK3R5,RAP1B,RBL1,RELA,RELB,TFDP1
BAG2 Signaling Pathway	5.3	0.188	-1.732	ANXA2,CASP3,HSPA4,HSPA5,HSPA9,MAPK1,MAPKAPK2,NFKB2,PSMA7,PSMB9,PSME1,PSME4,RELA,RELB,SEM1,UBE2D1
Gαq Signaling	5.26	0.141	-0.447	BTK,CHP1,FNBP1,GNA13,IKBKB,MAPK1,NFATC3,NFKB2,NFKBID,NFKBIE,PIK3C2A,PIK3CD,PIK3R5,PLCB1,PLCG2,PPP3CA,PPP3CB,PRKCE,RELA,RELB,RHOB,RHOH,RND3,ROCK1
Protein Ubiquitination Pathway	5.01	0.117	0.539	BAG1,BIRC2,DNAJB6,DNAJC1,DNAJC10,DNAJC13,ELOC,HLA-E,HSPA4,HSPA5,HSPA9,PSMA7,PSMB9,PSME1,RBX1,TAP2,UBE2D1,UBE2D2,UBE2D3,UBE2E3,UBE2F,UBE2L3,UBE2M,UBE4B,UBR2,USP1,USP10,USP18,USP24,USP25,USP3,XIAP
IL-17A Signaling in Fibroblasts	4.98	0.188	-0.258	BCL2,CCL2,CXCL12,ELAVL1,FN1,IKBKB,IL17RA,IL1B,MAPK1,NFKB2,NFKBID,NFKBIE,RELA,RELB,ZC3H12A
TWEAK Signaling	4.96	0.27	0.333	BIRC2,CASP3,IKBKB,NFKB2,NFKBID,NFKBIE,RELA,RELB,TRAF3,XIAP
IL-10 Signaling	4.96	0.143	0.853	AHR,BCL2,BLVRA,CCR1,CREB3,CREB5,FCGR2A,FFAR2,HLA-E,IFNGR2,IKBKB,IL1B,JAK1,MAFB,MAPK1,MTOR,NFKB2,NFKBID,NFKBIE,RELA,RELB,STAT5A
Protein Sorting Signaling Pathway	4.91	0.135	-0.816	AP1S1,AP1S3,ARFGEF2,FYN,GBA1,GGA1,GOLGA4,KDELR2,LMAN1,PRKAR2A,RAB11A,SCARB2,SEC13,SNX11,SNX17,SNX20,SNX29,SNX4,SNX8,TMED2,TMED9,VPS29,VPS35,WASHC2A/WASHC2C
Estrogen Receptor Signaling	4.9	0.103	0.354	BCL2,CACNA2D4,CREB3,CREB5,CTBP2,EIF2B3,GNA13,HNRNPD,JAK1,MAPK1,MDK,MED13,MMP14,MMP19,MT-ND4L,MTOR,NCOA3,NDUFA10,NDUFA13,NDUFA6,NDUFB3,NDUFB9,NDUFS1,NFKB2,NRIP1,PIK3C2A,PIK3CD,PIK3R5,PLCB1,PLCG2,PRKAR2A,PRKCE,RAP1B,RELA,RELB,ROCK1,SDHB,SDHD,SETD7,SRA1,TFAM,TRRAP
Lymphotoxin β Receptor Signaling	4.8	0.218	-0.378	BIRC2,CASP3,IKBKB,MAPK1,NFKB2,NFKBID,PIK3C2A,PIK3CD,PIK3R5,RELA,RELB,TRAF3
Neutrophil Extracellular Trap Signaling Pathway	4.78	0.102	-2.03	C1QA,C1QC,CASP10,CASP3,CCR1,CHP1,CYBB,FCGR3A/FCGR3B,FYN,IL1B,MAPK1,MT-ND4L,MTOR,NDUFA10,NDUFA13,NDUFA6,NDUFB3,NDUFB9,NDUFS1,NFKB2,PIK3C2A,PIK3CD,PIK3R5,PLA2G4A,PLAAT3,PLCB1,PLCG2,PPP3CA,PPP3CB,PRKCE,SDHB,SDHD,SELPLG,SIGLEC9,TIMM10,TIMM23B,TIMM9,TLR2,TOMM5,VDAC2,VDAC3
Ribonucleotide Reductase Signaling Pathway	4.72	0.135	0.426	BCL2,CASP3,CDK6,CREB3,CREB5,H3-3A/H3-3B,MAPK1,MTOR,NFKB2,PARP11,PARP12,PARP4,PARP8,PIK3C2A,PIK3CD,PIK3R5,RBX1,RPTOR,RRM2B,SMARCA4,SMARCC1,TIPARP,TNKS2
Hepatic Fibrosis Signaling Pathway	4.7	0.101	1.298	ACVR2A,BCL2,BMPR2,CACNA2D4,CASP3,CCL2,CREB3,CREB5,CYBB,EDN1,FNBP1,FTH1,IKBKB,IL17RA,IL1B,ITGAX,JAK1,KLF9,MAPK1,MTOR,MYD88,NFKB2,NFKBID,NFKBIE,PIK3C2A,PIK3CD,PIK3R5,PLCG2,PRKAR2A,PRKCE,RAP1B,RELA,RELB,RHOB,RHOH,RND3,ROCK1,SDHB,SDHD,SPP1,TCF4,WNT5A
Toll Like Receptor 3 (TLR3) Cascade	4.68	0.281	1.667	BIRC2,IKBKB,IRF7,TAB2,TLR3,TRAF3,UBE2D1,UBE2D2,UBE2D3
Multiple Sclerosis Signaling Pathway	4.61	0.122	1.732	C1QA,C1QC,CAPN2,CAPNS1,GRIN3A,GRINA,HLA-E,IFNGR2,IL17RA,IL1B,IRF4,MAPK1,MBP,NCOA3,NFKB2,PARP11,PARP12,PARP4,PARP8,SLC8A1,SUZ12,TIPARP,TLR2,TLR3,TNFSF8,TNKS2,UBR2
Myelination Signaling Pathway	4.56	0.107	-1.183	ACVR2A,ARF6,BMPR2,CHP1,CNP,CREB3,CREB5,CYTH1,FYN,HDAC2,HDAC9,HMGCR,MAPK1,MBP,MTHFD2,MTOR,NFATC3,NFKB2,PIK3C2A,PIK3CD,PIK3R5,PLCG2,PPP3CA,PPP3CB,PRKAR2A,PSEN1,PTPN11,RAP1B,ROCK1,RPTOR,SMAD5,SMARCA4,TCF4,WNT5A,ZNF24
HOTAIR Regulatory Pathway	4.56	0.135	0.894	AGO2,ATG3,ELAVL1,H3-3A/H3-3B,HDAC2,KMT2C,LAMTOR5,MMP14,MMP19,NFKB2,PIK3C2A,PIK3CD,PIK3R5,RCOR1,RELA,RELB,ROCK1,SPP1,SUZ12,TCF4,WNT5A,XIAP
UVA-Induced MAPK Signaling	4.49	0.163	-0.707	CASP3,MAPK1,MTOR,PARP11,PARP12,PARP4,PARP8,PIK3C2A,PIK3CD,PIK3R5,PLCB1,PLCG2,RAP1B,RPS6KA2,TIPARP,TNKS2
NOD1/2 Signaling Pathway	4.47	0.127	1.225	BIRC2,CCL2,ERN1,HSPA4,HSPA5,HSPA9,IFNAR2,IKBKB,IL1B,IRF7,MAPK1,MAPKAPK2,MYD88,NFKB2,NFKBID,NFKBIE,RELA,SLC15A3,TAB2,TLR2,TLR3,TNFSF8,TRAF3,XIAP
fMLP Signaling in Neutrophils	4.46	0.145	-0.5	CHP1,CYBB,FPR3,GNA13,MAPK1,NFATC3,NFKB2,NFKBID,NFKBIE,PIK3C2A,PIK3CD,PIK3R5,PLCB1,PPP3CA,PPP3CB,PRKCE,RAP1B,RELA,RELB
HER-2 Signaling in Breast Cancer	4.44	0.119	1.279	AHCTF1,ARF6,CASP3,COX7A2,ELF4,FYN,IKBKB,KPNB1,MAPK1,MTOR,NFKB2,NFKBID,NFKBIE,NUP58,NUP62,PIK3C2A,PIK3CD,PIK3R5,PRKCE,RAP1B,RBL1,RELA,RELB,RPTOR,SEC13,TPR,XIAP
Intra-Golgi and retrograde Golgi-to-ER traffic	4.41	0.123	-1.4	COG4,CYTH1,CYTH4,DCTN1,DCTN4,DYNC1H1,GALNT1,GOLGA4,GOLIM4,KDELR2,MAN1A2,NAA38,NAPA,NBAS,PLA2G4A,RAB1A,RAB39A,RAB3GAP1,RAB9A,RACGAP1,RIC1,TGOLN2,TMED2,TMED9,TUBB6
IL-9 Signaling	4.33	0.257	1.414	IL2RG,JAK1,NFKB2,PIK3C2A,PIK3CD,PIK3R5,RELA,RELB,STAT5A
Interferon Signaling	4.23	0.25	1	BAK1,BCL2,IFITM2,IFNAR2,IFNGR2,ISG15,JAK1,PIAS1,RELA
Senescence Pathway	4.22	0.107	-1.257	ACVR2A,ASXL1,BMPR2,CACNA2D4,CAPN2,CAPNS1,CDK6,CGAS,CHP1,DLAT,ELF4,HIPK2,IKBKB,MAPK1,MAPKAPK2,MAPKAPK3,MTOR,NFATC3,NFKB2,PHF19,PIK3C2A,PIK3CD,PIK3R5,PPM1L,PPP2R1A,PPP3CA,PPP3CB,RAP1B,RBL1,SMAD5,SQSTM1,TLR2
HIF1α Signaling	4.2	0.12	-1	APEX1,CAMK1D,CHP1,CYBB,EDN1,ELOC,HK1,HK3,HSPA4,HSPA5,HSPA9,MAPK1,MMP14,MMP19,MTOR,PIK3C2A,PIK3CD,PIK3R5,PLCG2,PPP3CA,PPP3CB,PRKCE,RAP1B,RBX1,SLC2A3
PTEN Regulation	4.13	0.133	0.535	AGO2,CSNK2B,HDAC2,LAMTOR5,MAPK1,MKRN1,MOV10,MTOR,PSMA7,PSMB9,PSME1,PSME4,RCOR1,RPTOR,RRAGC,SCMH1,SEM1,SUZ12,TNKS2,XIAP
MyD88-independent TLR4 cascade	4.13	0.243	1	BIRC2,IKBKB,IRF7,PTPN11,TAB2,TRAF3,UBE2D1,UBE2D2,UBE2D3
Ephrin A Signaling	4.1	0.137	-0.688	ACP1,ADAM10,ARF6,CYBB,EPAS1,FYN,GMPR,MAPK1,MMP14,PIK3C2A,PIK3CD,PIK3R5,PLCG2,PRKAR2A,PSEN1,PTPN11,RAP1B,RASA1,ROCK1
PEDF Signaling	4.1	0.167	0.302	BCL2,IKBKB,MAPK1,NFKB2,NFKBID,NFKBIE,PIK3C2A,PIK3CD,PIK3R5,RAP1B,RELA,RELB,ROCK1,TCF4
IL-27 Signaling Pathway	4.08	0.141	1.414	AHR,C5AR1,HLA-E,IFNAR2,IFNGR2,JAK1,LPAR6,MAPK1,MTOR,MYD88,NFKB2,PIK3C2A,PIK3CD,PIK3R5,RELA,RELB,TLR2,TLR3
Role of RIG1-like Receptors in Antiviral Innate Immunity	4.08	0.217	1.89	CASP10,IKBKB,IRF7,NFKB2,NFKBID,NFKBIE,RELA,RELB,TRAF3,TRIM25
Induction of Apoptosis by HIV1	4.04	0.185	-0.302	BAK1,BCL2,BIRC2,CASP3,IKBKB,NFKB2,NFKBID,NFKBIE,RELA,RELB,SLC25A13,XIAP
Role of Macrophages, Fibroblasts and Endothelial Cells in Rheumatoid Arthritis	4.04	0.102	0.343	C5AR1,CCL2,CHP1,CREB3,CREB5,CXCL12,FCGR3A/FCGR3B,FN1,IKBKB,IL17RA,IL1B,IL7,MAPK1,MAPKAPK2,MYD88,NFATC3,NFKBID,NFKBIE,PIK3C2A,PIK3CD,PIK3R5,PLCB1,PLCG2,PPP3CA,PPP3CB,PRKCE,RAP1B,RELA,ROCK1,TCF4,TLR2,TLR3,TRAF3,WNT5A
Signaling by CSF3 (G-CSF)	4.03	0.267	0.707	ELOC,GAB2,JAK1,PTPN11,STAT5A,UBE2D1,UBE2D2,UBE2D3
iNOS Signaling	3.99	0.213	1	IFNGR2,IKBKB,JAK1,MAPK1,MYD88,NFKB2,NFKBID,NFKBIE,RELA,RELB
Angiopoietin Signaling	3.97	0.171	1.667	IKBKB,NFKB2,NFKBID,NFKBIE,PIK3C2A,PIK3CD,PIK3R5,PTPN11,RAP1B,RASA1,RELA,RELB,STAT5A
Histone Modification Signaling Pathway	3.96	0.105	-2.694	ATRX,BAZ2A,BPTF,BRD2,CSNK2B,DNMT3A,EHMT1,GLYR1,H1-2,H2BC5,H2BC8,H3-3A/H3-3B,HDAC2,KAT6B,KMT2C,MBTD1,MLLT10,NCOA3,NEAT1,NFKB2,PHF19,SETD7,SMARCA4,SND1,SPIN1,TAF1,TGM2,TRRAP,XRCC5,YWHAG,ZMYND11
ISGylation Signaling Pathway	3.96	0.148	3.5	DTX3L,EIF2A,EIF2AK2,IFNAR2,IRF4,IRF7,ISG15,JAK1,NFKB2,SQSTM1,TLR2,TLR3,TRIM25,UBE2L3,USP18,XIAP
Tumor Microenvironment Pathway	3.94	0.123	1.091	BCL2,CCL2,CXCL12,FGF13,FN1,HLA-E,IL1B,LGALS9,MAPK1,MMP14,MMP19,NFKB2,PDCD1LG2,PIK3C2A,PIK3CD,PIK3R5,RAP1B,RELA,RELB,SLC1A4,SLC2A3,SPP1
DNA Damage Bypass	3.91	0.208	-1.265	DDB1,ISG15,POLE3,RBX1,REV1,REV3L,RPA1,TRIM25,USP1,USP10
CD40 Signaling	3.9	0.179	-0.302	IKBKB,MAPK1,MAPKAPK2,NFKB2,NFKBID,NFKBIE,PIK3C2A,PIK3CD,PIK3R5,RELA,RELB,TRAF3
IL-17A Signaling in Airway Cells	3.9	0.179	-0.302	IKBKB,IL17RA,JAK1,MAPK1,NFKB2,NFKBID,NFKBIE,PIK3C2A,PIK3CD,PIK3R5,RELA,RELB
Cachexia Signaling Pathway	3.86	0.0978	1	ACVR2A,AGO2,BCL2,BMPR2,CAPN2,CAPNS1,CASP10,CASP3,CCL2,EIF2A,EIF2AK2,EIF2B3,EIF2S3,ERN1,GABARAPL1,HSPA4,HSPA5,HSPA9,IFNGR2,IKBKB,IL1B,MAPK1,MTOR,MYD88,NFKB2,PIK3C2A,PIK3CD,PIK3R5,PRKAR2A,PRKCE,PSMA7,PSMB9,PSME1,PSME4,STAT5A,TNFSF8
Protein Kinase A Signaling	3.85	0.0949	-0.365	ACP1,AKAP7,APEX1,CHP1,CREB3,CREB5,CREM,DUSP3,DUSP5,GNA13,H1-2,H3-3A/H3-3B,KDELR2,MAPK1,NFATC3,NFKB2,NFKBID,NFKBIE,PDE4D,PDE7A,PLCB1,PLCG2,PPP1CC,PPP3CA,PPP3CB,PRKAR2A,PRKCE,PTP4A1,PTPN1,PTPN11,PTPN6,PTPRM,RAP1B,RELA,RELB,ROCK1,TCF4,VASP,YWHAG
NF-κB Activation by Viruses	3.85	0.167	0.577	EIF2AK2,IKBKB,MAPK1,NFKB2,NFKBID,NFKBIE,PIK3C2A,PIK3CD,PIK3R5,PRKCE,RAP1B,RELA,RELB
TNFR2 Signaling	3.82	0.25	-0.378	BIRC2,IKBKB,NFKB2,NFKBID,NFKBIE,RELA,RELB,XIAP
IL-3 Signaling	3.79	0.165	0.277	CHP1,GAB2,JAK1,MAPK1,PIK3C2A,PIK3CD,PIK3R5,PPP3CA,PPP3CB,PRKCE,PTPN6,RAP1B,STAT5A
DDX58/IFIH1-mediated induction of interferon-alpha/beta	3.79	0.165	2.496	ATG12,CASP10,IKBKB,IRF7,ISG15,NFKB2,NKIRAS2,RELA,TRAF3,TRIM25,UBE2D1,UBE2D2,UBE2D3
Unfolded protein response	3.77	0.156	-1	BCL2,CD82,DNAJB6,DNAJC1,DNAJC10,DNAJC13,EDEM1,EIF2A,ERN1,HSPA4,HSPA5,HSPA9,NFE2L2,OS9
IL-33 Signaling Pathway	3.73	0.119	-1.342	CASP10,CASP3,CCL2,CREB3,CREB5,H2BC5,H2BC8,ICAM2,IKBKB,IL1B,MAPK1,MAPKAPK2,MTOR,MYD88,NFKB2,NFKBID,NFKBIE,PIK3C2A,PIK3CD,PIK3R5,PLCG2,PRKAR2A
Sumoylation Pathway	3.67	0.146	-0.632	CTBP2,DNMT3A,FNBP1,HDAC2,NFKB2,PIAS1,RANBP2,RCC1,RCOR1,RHOB,RHOH,RND3,RPA1,UBA2,XIAP
Estrogen-Dependent Breast Cancer Signaling	3.62	0.159	0.632	CREB3,CREB5,HSD17B12,HSD17B4,MAPK1,NFKB2,PIK3C2A,PIK3CD,PIK3R5,RAP1B,RELA,RELB,STAT5A
Role of JAK1, JAK2 and TYK2 in Interferon Signaling	3.62	0.269	2	IFNAR2,IFNGR2,JAK1,NFKB2,PTPN6,RELA,RELB
Macrophage Alternative Activation Signaling Pathway	3.57	0.116	-0.853	CD36,CREB3,CREB5,EPAS1,H3-3A/H3-3B,IL1B,IL2RG,IRF4,JAK1,MAPK1,MARCO,MTOR,NFKB2,NFKBID,NFKBIE,PIK3C2A,PIK3CD,PIK3R5,RELA,RELB,RPTOR,ZC3H12A
Interferon gamma signaling	3.57	0.149	2.673	GBP7,HLA-E,IFNGR2,IRF4,IRF7,JAK1,PIAS1,PTPN1,PTPN11,PTPN6,TRIM14,TRIM25,TRIM26,TRIM5
Granzyme A Signaling	3.48	0.162	2.309	APEX1,FN1,H1-2,IL1B,MBP,MT-ND4L,NDUFA10,NDUFA13,NDUFA6,NDUFB3,NDUFB9,NDUFS1
Role of Pattern Recognition Receptors in Recognition of Bacteria and Viruses	3.44	0.122	1.698	C1QA,C1QC,C5AR1,EIF2AK2,IL1B,IRF7,MAPK1,MYD88,NFKB2,PIK3C2A,PIK3CD,PIK3R5,PLCG2,PRKCE,RELA,RELB,TLR2,TLR3,TNFSF8
NGF Signaling	3.42	0.133	-0.535	CREB3,CREB5,IKBKB,MAP3K13,MAPK1,NFKB2,PIK3C2A,PIK3CD,PIK3R5,PLCG2,PTPN11,RAP1B,RELA,RELB,ROCK1,RPS6KA2
Mitotic Metaphase and Anaphase	3.4	0.106	-2.6	AHCTF1,ANAPC16,CHMP2A,CKAP5,DYNC1H1,ITGB3BP,KPNB1,NUP58,NUP62,PDS5A,PPP1CC,PPP2R1A,PSMA7,PSMB9,PSME1,PSME4,RANBP2,RCC1,RCC2,SEC13,SEM1,STAG1,TMPO,TUBB6,UBE2D1
The citric acid (TCA) cycle and respiratory electron transport	3.4	0.182	-0.632	ACO2,CS,DLAT,L2HGDH,MPC1,NNT,SDHB,SDHD,SUCLG1,SUCLG2
Activation of IRF by Cytosolic Pattern Recognition Receptors	3.4	0.169	0.632	ADAR,IKBKB,IRF7,ISG15,NFKB2,NFKBID,NFKBIE,RELA,RELB,TRAF3,ZBP1
3-phosphoinositide Biosynthesis	3.38	0.11	-1.606	ACP1,ATP1A1,DUSP5,NUDT3,NUDT5,PI4KA,PIK3C2A,PIK3CD,PIK3R5,PPM1L,PPP1CC,PPP2R1A,PPP3CA,PPP3CB,PTPN1,PTPN11,PTPN6,PTPRM,RASA1,SGPP1,SSH2,TNS3,WBP11
Gα12/13 Signaling	3.38	0.128	0.535	BTK,GNA13,IKBKB,LPAR6,MAPK1,MEF2D,NFKB2,NFKBID,NFKBIE,PIK3C2A,PIK3CD,PIK3R5,RAP1B,RASA1,RELA,RELB,ROCK1
Gene and protein expression by JAK-STAT signaling after IL-12 stimulation	3.35	0.216	-0.707	ANXA2,HNRNPDL,HNRNPF,HSPA9,LCP1,RAP1B,SERPINB2,TCP1
Superpathway of Inositol Phosphate Compounds	3.34	0.105	-1.528	ACP1,ATP1A1,DUSP5,NUDT3,NUDT5,PI4KA,PIK3C2A,PIK3CD,PIK3R5,PLCB1,PLCG2,PPM1L,PPP1CC,PPP2R1A,PPP3CA,PPP3CB,PTPN1,PTPN11,PTPN6,PTPRM,RASA1,SGPP1,SSH2,TNS3,WBP11
SUMOylation of chromatin organization proteins	3.34	0.179	-1.265	HDAC2,NUP58,NUP62,PIAS1,RANBP2,SCMH1,SEC13,SUZ12,TPR,ZBED1
TP53 Regulates Metabolic Genes	3.32	0.148	-0.832	AGO2,LAMTOR5,LRPPRC,MOV10,MTOR,PRDX1,PRDX5,RPTOR,RRAGC,RRM2B,SESN2,SESN3,YWHAG
TREM1 Signaling	3.32	0.156	0.905	CCL2,IL1B,ITGAX,MAPK1,MYD88,NFKB2,PLCG2,RELA,RELB,STAT5A,TLR2,TLR3
Integrin Signaling	3.29	0.108	-0.853	ABL1,ACTN1,ARF6,CAPN2,CAPNS1,FNBP1,FYN,ITGAX,MAPK1,PIK3C2A,PIK3CD,PIK3R5,PLCG2,RAP1B,RHOB,RHOH,RND3,ROCK1,TLN1,TSPAN3,VASP,VCL,WIPF1
NAFLD Signaling Pathway	3.27	0.106	-0.408	BAK1,CASP3,CD36,EIF2A,ERN1,HMGCR,IKBKB,IL1B,JAK1,MTOR,MYD88,NFE2L2,NFKB2,PIK3C2A,PIK3CD,PIK3R5,PPM1L,PPP2R1A,PRKCE,RPTOR,TBC1D1,TLR2,TLR3,TNFSF8
IL-7 Signaling Pathway	3.27	0.154	1.508	BAK1,BCL2,FYN,IL2RG,IL7,JAK1,MAPK1,PAX5,PIK3C2A,PIK3CD,PIK3R5,STAT5A
IL-12 Signaling and Production in Macrophages	3.22	0.105	0.816	CD47,FCGR2A,FCGR3A/FCGR3B,H3-3A/H3-3B,IKBKB,MAPK1,MTOR,MYD88,NFATC3,NFIL3,NFKB2,PIK3C2A,PIK3CD,PIK3R5,PRKCE,PRLR,RAB7A,RELA,RELB,S100A8,SPI1,TLR2,TLR3,XRCC5
NAD Signaling Pathway	3.18	0.119	1.807	ERN1,H1-2,H2BC5,H2BC8,NADK,NFKB2,PARP11,PARP12,PARP4,PARP8,PIK3C2A,PIK3CD,PIK3R5,POLR2A,POLR2H,POLR2I,TIPARP,TNKS2
Folate Transformations I	3.17	0.444	-1	MTHFD1,MTHFD2,MTHFR,MTR
Role of JAK1 and JAK3 in γc Cytokine Signaling	3.17	0.159	0.302	BLNK,IL2RG,IL7,JAK1,MAPK1,PIK3C2A,PIK3CD,PIK3R5,PTPN11,RAP1B,STAT5A
Acute Myeloid Leukemia Signaling	3.17	0.143	0.632	JUP,MAPK1,MTOR,NFKB2,PIK3C2A,PIK3CD,PIK3R5,RAP1B,RELA,RELB,SPI1,STAT5A,TCF4
Molecular Mechanisms of Cancer	3.09	0.0759	1.612	ABL1,ACVR2A,ARHGEF11,ARHGEF6,BAK1,BCL2,BIRC2,BMPR2,C5AR1,CALCRL,CASP10,CASP3,CCR1,CDK6,EDN1,FFAR2,FNBP1,FPR3,FYN,GAB2,GNA13,GPR137B,GPR141,GPR65,HDAC2,HDAC9,HIPK2,IL17RA,IL1B,IL2RG,ITGAX,JAK1,LPAR6,MAPK1,MAX,MMP14,MMP19,NFKB2,NFKBID,NFKBIE,PIK3C2A,PIK3CD,PIK3R5,PLCB1,PRKAR2A,PRKCE,PSEN1,PTPN11,RAP1B,RASA1,RBL1,RBPJ,RELA,RELB,RHOB,RHOH,RND3,SMAD5,SPIN1,SSTR2,TAB2,TCF4,TFDP1,WNT5A,XIAP
FLT3 Signaling in Hematopoietic Progenitor Cells	3.07	0.146	-0.577	CREB3,CREB5,GAB2,MAPK1,MTOR,PIK3C2A,PIK3CD,PIK3R5,PTPN11,RAP1B,RPS6KA2,STAT5A
Acetylcholine Receptor Signaling Pathway	3.05	0.108	-0.655	ADAM10,ADAM19,BCL2,CACNA2D4,CASP10,CASP3,CHRNB1,CREB3,CREB5,FYN,MAPK1,NFE2L2,NFKB2,PIK3C2A,PIK3CD,PIK3R5,PLCB1,PLCG2,PRKAR2A,PRKCE,PSEN1
Parkinson's Signaling Pathway	2.99	0.0945	0.557	ALDH3A2,ATP6AP1,ATP6V1A,ATP6V1E1,CACNA2D4,CASP3,EIF2A,ERN1,FCGR2A,FCGR3A/FCGR3B,GBA1,GRIN3A,GRINA,HSPA5,IL1B,MAPK1,MT-ND4L,NDUFA10,NDUFA13,NDUFA6,NDUFB3,NDUFB9,NDUFS1,NFE2L2,NFKB2,TLR2,TLR3,TNFSF8,TUBB6
UFMylation Signaling Pathway	2.98	0.161	-0.632	CDK5RAP3,EIF4A1,EIF4E3,EIF4G1,EIF4G2,ERN1,H3-3A/H3-3B,IL1B,NFKB2,RPN1
IL-2 Signaling	2.98	0.161	0.333	CSNK2B,IL2RG,JAK1,MAPK1,PIK3C2A,PIK3CD,PIK3R5,PTPN11,RAP1B,STAT5A
Response to elevated platelet cytosolic Ca2+	2.96	0.121	-0.5	ACTN1,CALU,CD36,ENDOD1,FAM3C,FN1,GTPBP2,HSPA5,LAMP2,LGALS3BP,MAGED2,OLA1,PSAP,TAGLN2,TLN1,VCL
mRNA Editing	2.96	0.4	2	ADAR,APOBEC3B,APOBEC3C,APOBEC3H
[truncated: 389 more rows]

[truncated: 7 more sheets: TableS10, TableS11, TableS12, TableS13, TableS14, TableS15, TableS16]
